# Supplementary material for: The exosomal miR-26b-3p derived from Crohn’s disease-associated mesenteric adipose tissue induces M1 macrophage polarization and exacerbates ileocolonic anastomosis inflammation via the p38-MAPK signaling pathway
Source: Front Immunol. 2026 Feb 25;17:1754302. doi: 10.3389/fimmu.2026.1754302 (PMC12975433; doi:10.3389/fimmu.2026.1754302)
Supplement: Supplementary file 9 [file DataSheet2.xlsx]

## Sheet: 删除inf和非hum
red is pvalue<0.001,orange is pvalue <0.01,blue is pvalue<0.05,green is pvalue <0.1.
Index	miR_name	miR_seq	up/down	fold_change(D(mean)/N(mean))	log2(fold_change)	pvalue(t_test)	N(mean)	D(mean)	D/D1(norm)	D/D2(norm)	D/D3(norm)	N/N1(norm)	N/N2(norm)	N/N3(norm)	D/D1(raw)	D/D2(raw)	D/D3(raw)	N/N1(raw)	N/N2(raw)	N/N3(raw)	Expression level
1	hsa-mir-1256-p3	CTAAAGAGAAGTCAATGCATGA	down	-inf	-inf	0.00239935	7.12386	0	0	0	0	7.81518	6.86864	6.68778	0	0	0	9	7	5	low
2	hsa-miR-556-5p_R-1	GATGAGCTCATTGTAATATGA	down	-inf	-inf	0.00554355	7.74039	0	0	0	0	8.68353	7.84987	6.68778	0	0	0	10	8	5	low
3	hsa-miR-338-5p_R-1	AACAATATCCTGGTGCTGAGT	up	1.61236	0.68917	0.00813851	315.168	508.163	540.255	449.943	534.29	301.319	292.408	351.777	537	364	748	347	298	263	middle
4	hsa-miR-877-3p_R+1	TCCTCTTCTCCCTCCTCCCAGT	down	-inf	-inf	0.0103434	6.66374	0	0	0	0	6.07847	5.8874	8.02533	0	0	0	7	6	6	low
5	bta-mir-1246-p5_1ss18AG	TGGATTTTTGGAGCAGGGAG	down	0.63576	-0.653445	0.0129972	107.234	68.1753	71.4304	74.1664	58.9291	96.8214	104.501	120.38	71	60	82.5	111.5	106.5	90	middle
6	cgr-miR-532-5p_R+2_2	CATGCCTTGAGTGTAGGACCGTTA	up	3.47023	1.79503	0.0237651	3.08265	10.6975	10.0606	9.88885	12.143	4.34177	4.90617	0	10	8	17	5	5	0	middle
7	cgr-miR-532-5p_R+2_1	CATGCCTTGAGTGTAGGACCGTAA	up	3.47023	1.79503	0.0237651	3.08265	10.6975	10.0606	9.88885	12.143	4.34177	4.90617	0	10	8	17	5	5	0	middle
8	hsa-miR-891a-5p	TGCAACGAACCTGAGCCACTGA	up	3.7897	1.92208	0.0240074	4.56822	17.3122	17.103	14.8333	20.0002	4.34177	0	9.36289	17	12	28	5	0	7	middle
9	hsa-miR-1271-5p	CTTGGCACCTAGCAAGCACTCA	up	1.26859	0.34323	0.0281241	1313.76	1666.63	1814.94	1642.78	1542.16	1441.47	1230.47	1269.34	1804	1329	2159	1660	1254	949	middle
10	mdo-miR-497-5p_R+1	CAGCAGCACACTGTGGTTTGTT	up	1.38214	0.466901	0.0297557	182.607	252.387	276.667	226.207	254.288	212.747	163.866	171.207	275	183	356	245	167	128	middle
11	hsa-miR-182-5p_R-2	TTTGGCAATGGTAGAACTCACA	down	0.50567	-0.983732	0.0299441	3689.34	1865.59	1511.1	2087.78	1997.87	2940.24	4318.41	3809.36	1502	1689	2797	3386	4401	2848	middle
12	mmu-miR-466i-5p_R-1	TGTGTGTGTGTGTGTGTGT	up	inf	inf	0.0330298	0	5.59814	7.04243	6.18053	3.57146	0	0	0	7	5	5	0	0	0	low
13	hsa-miR-26b-3p	CCTGTTCTCCATTACTTGGCT	up	1.37984	0.464503	0.03655	189.501	261.481	281.697	248.457	254.288	223.167	183.491	161.844	280	201	356	257	187	121	middle
14	hsa-miR-128-1-5p_R-2	CGGGGCCGTAGCACTGTCTGA	up	2.27392	1.18518	0.0365531	7.38476	16.7924	19.1152	14.8333	16.4287	5.21012	4.90617	12.038	19	12	23	6	5	9	middle
15	hsa-mir-4472-2-p3_1ss11CT	AGTCTTGCTCTGTCGCCCAGG	up	inf	inf	0.0368916	0	11.9998	12.0727	16.0694	7.85721	0	0	0	12	13	11	0	0	0	middle
16	hsa-miR-3144-3p_R-1	ATATACCTGTTCGGTCTCTTT	down	-inf	-inf	0.0382029	11.1125	0	0	0	0	13.8937	12.756	6.68778	0	0	0	16	13	5	middle
17	hsa-miR-3065-3p_R-1	TCAGCACCAGGATATTGTTGGA	down	-inf	-inf	0.0389577	13.2547	0	0	0	0	10.4202	18.6434	10.7004	0	0	0	12	19	8	middle
18	hsa-miR-203a-3p	GTGAAATGTTTAGGACCACTAG	down	0.365032	-1.45391	0.0425116	177.844	64.9187	68.4122	23.486	102.858	137.2	160.922	235.41	68	19	144	158	164	176	middle
19	hsa-miR-98-3p_1ss22CT	CTATACAACTTACTACTTTCCT	down	0.653778	-0.613127	0.046814	305.422	199.678	234.412	176.763	187.859	316.949	250.215	349.102	233	143	263	365	255	261	middle
20	hsa-miR-1273h-5p_R+2	CTGGGAGGTCAAGGCTGCAGTGT	up	inf	inf	0.0489634	0	9.03885	13.0788	6.18053	7.85721	0	0	0	13	5	11	0	0	0	middle
Following miRNAs do not show significant difference (p-value<0.05).
21	hsa-miR-338-3p_R-1	TCCAGCATCAGTGATTTTGTT	up	1.74254	0.801195	0.0540741	376.773	656.543	668.025	604.456	697.149	283.083	318.901	528.334	664	489	976	326	325	395	middle
22	hsa-miR-549a-3p_L+1	GTGACAACTATGGATGAGCTCT	up	inf	inf	0.0568989	0	12.4283	10.0606	8.65274	18.5716	0	0	0	10	7	26	0	0	0	middle
23	cja-mir-3135-p5_1ss9CG	AGGCTGGAGTGCAGTGGCGC	up	inf	inf	0.0587046	0	18.043	20.1212	24.7221	9.28579	0	0	0	20	20	13	0	0	0	middle
24	PC-3p-23903_120	CAACAGGCCTTGCTCTGCTCACA	down	0.401816	-1.31539	0.0600847	41.7672	16.7827	6.03637	13.5972	30.7145	52.9696	40.2306	32.1013	6	11	43	61	41	24	middle
25	hsa-miR-548ag_1ss4GA	AAAAGTAATTGTGGTTTCTGC	down	0.168841	-2.56626	0.063921	1.41019	0.238097	0	0	0.714292	2.1347	0.981234	1.11463	0	0	1	2.45833	1	0.833333	low
26	hsa-miR-675-5p_R+1	TGGTGCGGAGAGGGCCCACAGTGT	up	1.72449	0.786168	0.0655826	242.962	418.985	528.182	379.485	349.289	314.344	213.909	200.633	525	307	489	362	218	150	middle
27	rno-miR-1843b-3p_R+1	TCTGATCGTTCCCCTCCATACA	down	0.724978	-0.46399	0.0657519	98.0072	71.0531	57.3455	86.5274	69.2863	96.3872	89.2923	108.342	57	70	97	111	91	81	middle
28	hsa-miR-320d_R-1	AAAAGCTGGGTTGAGAGG	up	1.96961	0.97791	0.0683943	207.029	407.766	529.677	340.441	353.178	283.765	230.029	107.291	526.486	275.414	494.445	326.786	234.429	80.2143	middle
29	hsa-miR-320c_R-1	AAAAGCTGGGTTGAGAGGG	up	2.46588	1.30211	0.0723733	279.125	688.29	918.336	673.819	472.715	337.907	314.464	185.003	912.802	545.114	661.795	389.136	320.479	138.314	middle
30	hsa-miR-211-5p	TTCCCTTTGTCATCCTTCGCCT	up	2.21523	1.14746	0.0778939	6.66374	14.7617	13.0788	19.7777	11.4287	6.07847	5.8874	8.02533	13	16	16	7	6	6	middle
31	hsa-miR-320b_R-2	AAAAGCTGGGTTGAGAGGGC	up	1.92113	0.941953	0.0785559	1013.55	1947.16	2196.74	2259.99	1384.75	1014.35	1067.07	959.225	2183.5	1828.31	1938.63	1168.14	1087.48	717.148	middle
32	mmu-miR-92a-3p_R+2_2	TATTGCACTTGTCCCGGCCTGAG	up	1.73925	0.798468	0.0786363	36.8043	64.0121	73.4425	45.7359	72.8578	29.524	31.3995	49.4895	73	37	102	34	32	37	middle
33	mmu-miR-92a-3p_R+2_1	TATTGCACTTGTCCCGGCCTGAA	up	1.73925	0.798468	0.0786363	36.8043	64.0121	73.4425	45.7359	72.8578	29.524	31.3995	49.4895	73	37	102	34	32	37	middle
34	hsa-miR-3065-5p	TCAACAAAATCACTGATGCTGGA	down	0.412544	-1.27738	0.078786	46.5122	19.1883	12.0727	19.7777	25.7145	31.2607	62.799	45.4769	12	16	36	36	64	34	middle
35	hsa-miR-3074-5p_L-1R+1	TTCCTGCTGAACTGAGCCAGT	down	0.532244	-0.909842	0.0813933	19.6666	10.4674	13.0788	6.18053	12.143	14.762	25.5121	18.7258	13	5	17	17	26	14	middle
36	hsa-miR-1306-3p_R+4	ACGTTGGCTCTGGTGGTGATGT	up	2.6767	1.42045	0.0842644	17.4498	46.708	59.3576	27.1943	53.5719	16.4987	11.7748	24.076	59	22	75	19	12	18	middle
37	hsa-let-7e-3p	CTATACGGCCTCCTAGCTTTCC	up	1.14521	0.195618	0.0851217	314.351	359.999	391.358	343.637	345.003	310.002	326.751	306.3	389	278	483	357	333	229	middle
38	hsa-miR-625-5p_R-1	AGGGGGAAAGTTCTATAGTC	up	1.82406	0.867152	0.0874412	135.998	248.068	276.667	171.819	295.717	143.278	155.035	109.68	275	139	414	165	158	82	middle
39	hsa-miR-1291_L+1R-2	GTGGCCCTGACTGAAGACCAGCA	up	4.79454	2.26139	0.0891464	3.08265	14.7799	21.1273	16.0694	7.14292	4.34177	4.90617	0	21	13	10	5	5	0	middle
40	hsa-miR-6842-3p_R-1	TTGGCTGGTCTCTGCTCCGCA	up	inf	inf	0.0893716	0	11.8234	18.1091	12.3611	5.00004	0	0	0	18	10	7	0	0	0	middle
41	hsa-miR-2110_R-1	TTGGGGAAACGGCCGCTGAGT	up	1.58886	0.667994	0.0923308	427.057	678.534	833.019	676.15	526.433	481.068	422.912	377.191	828	547	737	554	431	282	middle
42	hsa-miR-3124-5p_R+1	TTCGCGGGCGAAGGCAAAGTCG	up	2.6247	1.39215	0.0950255	3.951	10.3702	12.0727	6.18053	12.8573	6.94683	4.90617	0	12	5	18	8	5	0	middle
43	hsa-miR-421	ATCAACAGACATTAATTGGGCGC	down	0.654953	-0.610537	0.0957425	770.196	504.442	513.091	360.943	639.291	649.528	711.395	949.664	510	292	895	748	725	710	middle
44	hsa-miR-29b-1-5p_L-1	CTGGTTTCATATGGTGGTTTAGA	up	1.55337	0.635403	0.0960647	65.1005	101.125	78.4728	119.902	105.001	79.8885	72.6113	42.8018	78	97	147	92	74	32	middle
45	hsa-miR-335-3p	TTTTTCATTATTGCTCCTGACC	down	0.529764	-0.916579	0.0964957	11479.6	6081.47	8309.06	5819.59	4115.75	11144.4	8193.3	15101	8259	4708	5762	12834	8350	11290	high
46	hsa-miR-1245a_L+2R-1	TTAAGTGATCTAAAGGCCTACA	down	0.179035	-2.48169	0.0970718	6.64946	1.19049	0	0	3.57146	4.34177	4.90617	10.7004	0	0	5	5	5	8	middle
47	hsa-miR-1270	CTGGAGATATGGAAGAGCTGTGT	up	1.86364	0.898121	0.104348	21.4611	39.9957	27.1637	50.6803	42.1432	23.4455	23.5496	17.3882	27	41	59	27	24	13	middle
48	hsa-miR-504-5p	AGACCCTGGTCTGCACTCTATC	up	1.81402	0.859192	0.105175	287.322	521.209	363.188	676.15	524.29	220.562	252.177	389.229	361	547	734	254	257	291	middle
49	cgr-miR-1260_L-1R+1	TCCCACCGCTGCCACCAA	up	2.97579	1.57327	0.106481	1.70486	5.07332	6.5394	6.18053	2.50002	2.17088	2.9437	0	6.5	5	3.5	2.5	3	0	low
50	hsa-miR-4772-5p	TGATCAGGCAAAATTGCAGACT	up	3.5718	1.83665	0.106889	2.31561	8.27088	10.0606	6.18053	8.5715	6.94683	0	0	10	5	12	8	0	0	middle
51	hsa-mir-558-p5	GTGTGTGTGTGTGTGTGT	up	3.69301	1.8848	0.10774	2.28955	8.45531	7.04243	6.18053	12.143	0	6.86864	0	7	5	17	0	7	0	middle
52	hsa-miR-186-3p_L-1R-3	CCCAAAGGTGAATTTTTT	up	4.38027	2.13102	0.108191	1.96247	8.59615	6.03637	6.18053	13.5715	0	5.8874	0	6	5	19	0	6	0	middle
53	hsa-miR-190b-5p	TGATATGTTTGATATTGGGTTG	up	1.63015	0.705009	0.109105	65.7774	107.227	96.5819	86.5274	138.573	57.3113	63.7802	76.2406	96	70	194	66	65	57	middle
54	hsa-miR-125b-5p	TCCCTGAGACCCTAACTTGTGA	up	1.4083	0.493959	0.119081	180554	254275	305160	256815	200850	187044	154638	199981	303322	207761	281188	215400	157595	149512	high
55	hsa-miR-376c-5p_L-1R+1	GTGGATATTCCTTCTATGTTT	down	0.678657	-0.559247	0.120927	114.062	77.4092	53.3213	73.5483	105.358	124.175	97.6328	120.38	53	59.5	147.5	143	99.5	90	middle
56	hsa-miR-376b-5p_L-1	GTGGATATTCCTTCTATGTTT	down	0.678657	-0.559247	0.120927	114.062	77.4092	53.3213	73.5483	105.358	124.175	97.6328	120.38	53	59.5	147.5	143	99.5	90	middle
57	hsa-miR-1180-3p	TTTCCGGCTCGCGTGGGTGTGT	up	1.49607	0.581177	0.121337	584.565	874.55	1110.69	770.094	742.863	580.06	661.352	512.284	1104	623	1040	668	674	383	middle
58	hsa-miR-642a-3p_R-1	AGACACATTTGGAGAGGGAAC	up	3.62692	1.85874	0.122624	7.24784	26.2873	27.1637	39.5554	12.143	13.8937	7.84987	0	27	32	17	16	8	0	middle
59	hsa-miR-329-5p_R-1	GAGGTTTTCTGGGTTTCTGTTT	up	2.28107	1.18971	0.124804	2.01313	4.59208	4.02425	6.18053	3.57146	2.60506	3.43432	0	4	5	5	3	3.5	0	low
60	hsa-miR-1323	TCAAAACTGAGGGGCATTTTCT	down	0.654731	-0.611027	0.130341	13.1133	8.58566	9.05456	7.41664	9.28579	9.55189	13.7373	16.0507	9	6	13	11	14	12	middle
61	hsa-miR-3126-5p_R-1	TGAGGGACAGATGCCAGAAGC	down	0.292712	-1.77244	0.133345	6.50734	1.90478	0	0	5.71433	6.94683	5.8874	6.68778	0	0	8	8	6	5	low
62	hsa-miR-335-5p_R-1	TCAAGAGCAATAACGAAAAATG	down	0.412165	-1.27871	0.133851	127998	52756.5	58288.2	44342.8	55638.3	187101	114983	81910.5	57937	35873	77893	215467	117182	61239	high
63	hsa-miR-96-5p_R-2	TTTGGCACTAGCACATTTTTG	down	0.655735	-0.608814	0.135041	5963.02	3910.17	5538.37	2514.24	3677.89	6395.42	5443.89	6049.76	5505	2034	5149	7365	5548	4523	middle
64	rno-miR-544-5p_L+1	TCTTGTTAAAAAGCAGATTCT	up	2.82669	1.49911	0.135938	5.95109	16.8219	13.0788	25.9582	11.4287	6.07847	11.7748	0	13	21	16	7	12	0	middle
65	hsa-mir-10401-p3	GACCCCGGCCCGACCTCGCC	down	-inf	-inf	0.137342	26.6763	0	0	0	0	8.68353	24.5308	46.8144	0	0	0	10	25	35	middle
66	hsa-miR-320a-3p	AAAAGCTGGGTTGAGAGGGCGA	up	1.16078	0.215099	0.137753	111294	129188	143528	124948	119089	122975	102179	108729	142663	101082	166724	141618	104134	81289.1	high
67	hsa-miR-887-3p_R+2	GTGAACGGGCGCCATCCCGAGGCT	down	0.659556	-0.600433	0.141934	381.204	251.425	216.303	196.541	341.431	466.306	396.418	280.887	215	159	478	537	404	210	middle
68	hsa-miR-369-3p	AATAATACATGGTTGATCTTT	down	0.704129	-0.506089	0.143597	2424.92	1707.45	1258.58	1746.62	2117.16	3013.19	2253.89	2007.67	1251	1413	2964	3470	2297	1501	middle
69	hsa-miR-200b-3p	TAATACTGCCTGGTAATGATGA	down	0.225931	-2.14604	0.143626	1508.59	340.838	384.819	221.263	416.432	962.136	1052.37	2511.26	382.5	179	583	1108	1072.5	1877.5	middle
70	hsa-mir-3199-1-p5	ACTGCCTTAGGAGAAAGTTTCT	up	1.57459	0.654979	0.144932	9.05584	14.2593	18.1091	13.5972	11.0715	9.55189	12.2654	5.35022	18	11	15.5	11	12.5	4	middle
71	hsa-mir-3199-2-p5	ACTGCCTTAGGAGAAAGTTTCT	up	1.57459	0.654979	0.144932	9.05584	14.2593	18.1091	13.5972	11.0715	9.55189	12.2654	5.35022	18	11	15.5	11	12.5	4	middle
72	hsa-miR-1285-3p_R-2	TCTGGGCAACAAAGTGAGAC	up	1.53246	0.615854	0.144942	78.9415	120.975	157.952	105.687	99.2866	72.9417	88.3111	75.5719	157	85.5	139	84	90	56.5	middle
73	hsa-miR-23c_R-1_1ss19AT	ATCACATTGCCAGTGATTTCC	down	0.438803	-1.18835	0.145434	7.68573	3.37252	4.52728	3.09026	2.50002	7.09155	11.2842	4.68144	4.5	2.5	3.5	8.16667	11.5	3.5	middle
74	hsa-miR-183-5p	TATGGCACTGGTAGAATTCACT	down	0.509385	-0.973172	0.146619	1101.4	561.039	382.303	770.094	530.719	804.095	1590.58	909.538	380	623	743	926	1621	680	middle
75	hsa-miR-214-5p	TGCCTGTCTACACTTGCTGTGC	up	1.15936	0.213324	0.15249	1852.52	2147.73	1889.38	2347.37	2206.45	1995.48	1697.53	1864.55	1878	1899	3089	2298	1730	1394	middle
76	hsa-miR-505-3p	CGTCAACACTTGCTGGTTTCCT	up	1.29267	0.370351	0.156037	1284.15	1659.98	1979.93	1619.3	1380.73	1375.47	1263.83	1213.16	1968	1310	1933	1584	1288	907	middle
77	mmu-miR-431-5p_R-1	TGTCTTGCAGGCCGTCATGC	down	0.567472	-0.817378	0.156396	58.5198	33.2084	38.2303	50.6803	10.7144	51.2328	62.799	61.5275	38	41	15	59	64	46	middle
78	hsa-miR-154-5p	TAGGTTATCCGTGTTGCCTTCG	down	0.71966	-0.474613	0.157278	1196.92	861.378	647.904	781.219	1155.01	1422.36	1111.74	1056.67	644	632	1617	1638	1133	790	middle
79	hsa-let-7a-2-3p	CTGTACAGCCTCCTAGCTTTCC	up	1.67545	0.744549	0.15891	20.4824	34.3172	46.2788	25.9582	30.7145	19.9721	29.437	12.038	46	21	43	23	30	9	middle
80	hsa-miR-4775	TTAATTTTTTGTTTCGGTCACT	up	3.09662	1.63069	0.159316	2.9437	9.11553	12.0727	7.41664	7.85721	0	8.83111	0	12	6	11	0	9	0	middle
81	bta-miR-1246_L+4R+2	ATTAAATGGATTTTTGGAGCAGGGA	down	0.229211	-2.12525	0.16137	10.0673	2.30754	0	3.70832	3.21431	16.0645	10.7936	3.34389	0	3	4.5	18.5	11	2.5	middle
82	hsa-miR-615-5p	GGGGGTCCCCGGTGCTCGGATC	up	2.04773	1.03403	0.166248	3.08265	6.31243	7.04243	6.18053	5.71433	4.34177	4.90617	0	7	5	8	5	5	0	low
83	bta-miR-1246_L-1R+2	ATGGATTTTTGGAGCAGGGA	down	0.583805	-0.776442	0.168116	597.071	348.573	590.558	255.874	199.287	695.551	559.303	536.36	587	207	279	801	570	401	middle
84	hsa-miR-1185-5p	AGAGGATACCCTTTGTATGTT	down	0.660962	-0.597361	0.171499	64.4614	42.6066	28.1697	55.0067	44.6432	84.6645	57.8928	50.8271	28	44.5	62.5	97.5	59	38	middle
85	hsa-miR-151a-3p	CTAGACTGAAGCTCCTTGAGG	up	1.13961	0.188542	0.171868	19148	21821.3	24122.3	20588.6	20753	20347.3	20192.8	16904	23977	16656	29054	23432	20579	12638	high
86	hsa-miR-144-5p	GGATATCATCATATACTGTAAG	down	0.519781	-0.944025	0.173676	10895.9	5663.47	4820.04	3626.73	8543.64	8861.55	7767.45	16058.7	4791	2934	11961	10205	7916	12006	high
87	hsa-miR-942-5p_L-2R+1	TTCTCTGTTTTGGCCATGTGT	up	1.31492	0.394973	0.175021	79.1209	104.038	118.715	79.1108	114.287	71.205	91.2548	74.9031	118	64	160	82	93	56	middle
88	hsa-mir-5100-p3_1ss17TC	ATCCCAGCGGTGCCTCCA	up	3.53328	1.82101	0.177461	7.4736	26.4063	43.2607	25.9582	10.0001	8.68353	13.7373	0	43	21	14	10	14	0	middle
89	hsa-miR-184	TGGACGGAGAACTGATAAGGGT	down	0.329162	-1.60313	0.178817	46.2427	15.2213	10.0606	9.88885	25.7145	21.7088	75.555	41.4642	10	8	36	25	77	31	middle
90	hsa-miR-550a-3-5p	AGTGCCTGAGGGAGTAAGAG	up	1.88911	0.917705	0.182852	3.80647	7.19082	9.05456	3.70832	8.8096	3.18396	5.56033	2.67511	9	3	12.3333	3.66667	5.66667	2	low
91	hsa-miR-5196-3p_R+1	TCATCCTCGTCTCCCTCCCAGT	up	inf	inf	0.183507	0	3.34345	5.03031	0	5.00004	0	0	0	5	0	7	0	0	0	low
92	hsa-miR-517a-3p	ATCGTGCATCCCTTTAGAGTGT	down	-inf	-inf	0.183576	2.2594	0	0	0	0	0	3.43432	3.34389	0	0	0	0	3.5	2.5	low
93	hsa-miR-6515-5p	TTGGAGGGTGTGGAAGACATC	down	-inf	-inf	0.183607	3.98863	0	0	0	0	6.07847	5.8874	0	0	0	0	7	6	0	low
94	oga-miR-28b_R+2	TCGAGGAGCTCACAGTCTAGTTA	up	inf	inf	0.183777	0	4.81969	7.04243	7.41664	0	0	0	0	7	6	0	0	0	0	low
95	hsa-miR-4662a-3p	AAAGATAGACAATTGGCTAAAT	down	-inf	-inf	0.183872	3.3721	0	0	0	0	5.21012	4.90617	0	0	0	0	6	5	0	low
96	PC-5p-114070_6	TGAGCTAGGGATATCTCCTGA	down	-inf	-inf	0.183872	3.3721	0	0	0	0	5.21012	4.90617	0	0	0	0	6	5	0	low
97	PC-5p-56898_28	TAGTAAGGATTGACAGATT	up	inf	inf	0.183906	0	10.3868	15.0909	16.0694	0	0	0	0	15	13	0	0	0	0	middle
98	PC-5p-37486_60	GGGAGTTTGGCTGGGGCG	down	-inf	-inf	0.184086	21.7551	0	0	0	0	33.8658	31.3995	0	0	0	0	39	32	0	middle
99	hsa-miR-548az-5p_L-1R+1_1ss8GA	AAAAGTAATTGTGGTTTTTGCT	down	0.0247054	-5.33903	0.184217	9.63745	0.238097	0	0	0.714292	10.4202	1.10389	17.3882	0	0	1	12	1.125	13	middle
100	hsa-miR-548ab_1ss15AT	AAAAGTAATTGTGGTTTTTGCT	down	0.0247054	-5.33903	0.184217	9.63745	0.238097	0	0	0.714292	10.4202	1.10389	17.3882	0	0	1	12	1.125	13	middle
101	PC-5p-65081_21	TGTTGGCGGCCTGCCCGA	up	inf	inf	0.184747	0	15.6185	22.1334	24.7221	0	0	0	0	22	20	0	0	0	0	middle
102	hsa-miR-491-3p	CTTATGCAAGATTCCCTTCTAC	down	-inf	-inf	0.18502	3.69917	0	0	0	0	5.21012	5.8874	0	0	0	0	6	6	0	low
103	hsa-miR-939-5p_R-1	TGGGGAGCTGAGGCTCTGGGGGT	down	-inf	-inf	0.185152	4.19173	0	0	0	0	0	5.8874	6.68778	0	0	0	0	6	5	low
104	hsa-miR-4755-5p	TTTCCCTTCAGAGCCTGGCTTT	up	inf	inf	0.185232	0	4.40765	7.04243	6.18053	0	0	0	0	7	5	0	0	0	0	low
105	hsa-mir-3916-p5_1ss11AG	AGAAGGAAGAGGAGGAAGA	up	inf	inf	0.185408	0	9.35964	13.0788	0	15.0001	0	0	0	13	0	21	0	0	0	middle
106	hsa-miR-1468-5p_R+1	CTCCGTTTGCCTGTTTCGCTGA	up	1.39244	0.477612	0.185605	44.635	62.1514	68.4122	63.0414	55.0005	34.7341	36.3057	62.8651	68	51	77	40	37	47	middle
107	hsa-mir-548ba-p3	CAAAAACTGCAATTACTTT	up	inf	inf	0.186099	0	0.621071	1.00606	0	0.85715	0	0	0	1	0	1.2	0	0	0	low
108	hsa-miR-548ae-3p_R-2	CAAAAACTGCAATTACTTT	up	inf	inf	0.186099	0	0.621071	1.00606	0	0.85715	0	0	0	1	0	1.2	0	0	0	low
109	hsa-miR-361-3p_R-1	TCCCCCAGGTGTGATTCTGATT	up	1.38703	0.471995	0.186494	2558.88	3549.23	3713.37	3844.29	3090.03	1862.62	2244.08	3569.93	3691	3110	4326	2145	2287	2669	middle
110	PC-5p-60464_24	TGGCGAAGTCACTGATACC	down	-inf	-inf	0.18675	10.8081	0	0	0	0	14.762	17.6622	0	0	0	0	17	18	0	middle
111	hsa-miR-361-5p	TTATCAGAATCTCCAGGGGTAC	up	1.15857	0.212349	0.187019	13094.9	15171.4	15191.5	14094.1	16228.7	15201.4	12414.6	11668.8	15100	11402	22720	17506	12652	8724	high
112	hsa-miR-4667-5p_R-1	ACTGGGGAGCAGAAGGAGAAC	up	inf	inf	0.187767	0	4.48434	6.03637	7.41664	0	0	0	0	6	6	0	0	0	0	low
113	hsa-miR-539-5p	GGAGAAATTATCCTTGGTGTGT	down	0.661721	-0.595706	0.188036	55.652	36.8261	54.3273	24.7221	31.4288	46.0227	50.0429	70.8904	54	20	44	53	51	53	middle
114	PC-5p-84261_12	ATGAGGTGTGATTAGGAGT	down	-inf	-inf	0.188114	3.66155	0	0	0	0	6.07847	4.90617	0	0	0	0	7	5	0	low
115	hsa-miR-222-5p_R-1	CTCAGTAGCCAGTGTAGATCC	up	1.87293	0.905296	0.188466	118.54	222.016	197.188	323.86	145.001	117.228	105.973	132.418	196	262	203	135	108	99	middle
116	hsa-miR-3614-3p_R-1	TAGCCTTCAGATCTTGGTGTTT	down	-inf	-inf	0.188694	5.87584	0	0	0	0	7.81518	9.81234	0	0	0	0	9	10	0	low
117	PC-5p-74924_15	AGGAATTACCTGGGAATGGGAA	up	inf	inf	0.189139	0	10.6474	14.0849	0	17.8573	0	0	0	14	0	25	0	0	0	middle
118	PC-3p-32401_76	TATGTGCCTAGTGGCTGCTGTCT	down	0.458968	-1.12353	0.190938	48.2569	22.1484	22.1334	13.5972	30.7145	28.6557	41.2118	74.9031	22	11	43	33	42	56	middle
119	hsa-miR-4662b	AAAGATGGACAATTGGCTAAAT	down	-inf	-inf	0.191093	4.02625	0	0	0	0	5.21012	6.86864	0	0	0	0	6	7	0	low
120	mml-miR-6134_R+4_1ss18GT	TGAGGTAGTAGGATGTATAGTTA	down	-inf	-inf	0.191093	4.02625	0	0	0	0	5.21012	6.86864	0	0	0	0	6	7	0	low
121	hsa-mir-5571-p3	TAGGAGGCTCCTCTGAGAGTT	up	3.79141	1.92274	0.191775	21.6277	81.9996	19.1152	102.597	124.287	21.7088	43.1743	0	19	83	174	25	44	0	middle
122	hsa-miR-548ap-5p_L+1R+3	CAAAAGTAATTGCGGTCTTTGGT	down	0.481979	-1.05296	0.192371	38.9515	18.7738	18.1091	16.0694	22.143	19.1038	54.9491	42.8018	18	13	31	22	56	32	middle
123	ssc-miR-4332_L-2_1ss20CA	CGGCCGCCGCCGGGCGCA	up	inf	inf	0.192689	0	2.91288	5.03031	3.70832	0	0	0	0	5	3	0	0	0	0	low
124	hsa-mir-12136-p3_1ss22TC	GTTCGATTCCTTCCTTTTTTGCC	up	inf	inf	0.194803	0	5.64376	7.04243	9.88885	0	0	0	0	7	8	0	0	0	0	low
125	hsa-miR-770-5p_R+1	TCCAGTACCACGTGTCAGGGCCAT	up	inf	inf	0.194999	0	2.86726	5.03031	0	3.57146	0	0	0	5	0	5	0	0	0	low
126	hsa-miR-3115	ATATGGGTTTACTAGTTGGT	up	inf	inf	0.194999	0	4.01416	7.04243	0	5.00004	0	0	0	7	0	7	0	0	0	low
127	hsa-miR-187-3p_R+1	TCGTGTCTTGTGTTGCAGCCGGT	down	-inf	-inf	0.196372	6.37949	0	0	0	0	11.2886	7.84987	0	0	0	0	13	8	0	middle
128	hsa-miR-3128_L-2R+1	TGGCAAGTAAAAAACTCTCATT	up	inf	inf	0.196563	0	3.48876	0	6.18053	4.28575	0	0	0	0	5	6	0	0	0	low
129	mmu-mir-6236-p3_1ss4TC	CCCCGAAAATGGATGGCGCTG	up	inf	inf	0.196574	0	9.41905	11.5697	16.6874	0	0	0	0	11.5	13.5	0	0	0	0	middle
130	hsa-miR-653-3p_R-1	TTCACTGGAGTTTGTTTCAAT	down	0.449545	-1.15346	0.197317	46.7683	21.0245	16.097	14.8333	32.1431	72.0733	44.1555	24.076	16	12	45	83	45	18	middle
131	PC-3p-44029_45	CATCATCGTCTCAAATGAAA	down	0.33148	-1.59301	0.19982	10.056	3.33336	0	0	10.0001	15.6304	7.84987	6.68778	0	0	14	18	8	5	middle
132	cgr-miR-300_R-2_1ss7AG	TATGCAGGGGCAAGCTCTCT	up	2.12372	1.08659	0.199863	8.18625	17.3853	9.05456	25.9582	17.143	8.68353	7.84987	8.02533	9	21	24	10	8	6	middle
133	bta-miR-1246_L+1_1ss5GA	AAATAGATTTTTGGAGCAGG	down	-inf	-inf	0.200779	4.54871	0	0	0	0	8.24936	5.39679	0	0	0	0	9.5	5.5	0	low
134	mml-miR-378d_L-1R+1_1ss21CG	CTGGACTTGGAGTCAGAAGGAG	up	inf	inf	0.202237	0	6.08929	0	11.125	7.14292	0	0	0	0	9	10	0	0	0	middle
135	hsa-miR-487b-5p	GTGGTTATCCCTGTCCTGTTCG	down	-inf	-inf	0.203487	3.7368	0	0	0	0	4.34177	6.86864	0	0	0	0	5	7	0	low
136	hsa-miR-548ap-5p_R+1	AAAAGTAATTGCGGTCTTTG	down	-inf	-inf	0.203487	3.7368	0	0	0	0	4.34177	6.86864	0	0	0	0	5	7	0	low
137	hsa-miR-181c-3p_L-1R+1	ACCATCGACCGTTGAGTGGACC	down	0.733567	-0.447	0.206875	213.737	156.791	126.764	155.749	187.859	152.83	231.571	256.811	126	126	263	176	236	192	middle
138	hsa-miR-5690_R+1	TCAGCTACTACCTCTATTAGGA	down	-inf	-inf	0.207496	6.95839	0	0	0	0	13.0253	7.84987	0	0	0	0	15	8	0	middle
139	hsa-mir-653-p5	TTGAAACAATCTCTACTGAAC	down	0.51876	-0.946862	0.207981	119.901	62.1997	49.297	49.4442	87.8579	104.202	73.5925	181.908	49	40	123	120	75	136	middle
140	bta-miR-1246_L+1_1ss18AG	AAATGGATTTTTGGAGCGGG	down	0.00422481	-7.8869	0.208043	197.249	0.83334	0	0	2.50002	373.826	213.909	4.01267	0	0	3.5	430.5	218	3	middle
141	hsa-miR-668-3p_R+2	TGTCACTCGGCTCGGCCCACTACCC	up	inf	inf	0.209116	0	3.20261	6.03637	0	3.57146	0	0	0	6	0	5	0	0	0	low
142	hsa-miR-6859-5p_R-2	GAGAGGAACATGGGCTCAGGA	up	inf	inf	0.209116	0	3.20261	6.03637	0	3.57146	0	0	0	6	0	5	0	0	0	low
143	cgr-miR-1260_R+2_1ss18AT	ATCCCACCGCTGCCACCTAA	up	inf	inf	0.209116	0	3.20261	6.03637	0	3.57146	0	0	0	6	0	5	0	0	0	low
144	hsa-miR-424-3p	CAAAACGTGAGGCGCTGCTAT	up	1.65513	0.726943	0.209615	646.301	1069.71	742.474	1489.51	977.151	931.743	674.108	333.051	738	1205	1368	1073	687	249	middle
145	hsa-miR-148b-3p	TCAGTGCATCACAGAACTTTGT	down	0.710435	-0.493225	0.20963	17321.9	12306.1	10786.5	13998.9	12133	13681.3	15432.4	22852.1	10721.5	11325	16986	15755.5	15727.5	17085	high
146	mdo-miR-181a-5p_R+3_2	AACATTCAACGCTGTCGGTGAGTTTT	down	0.362197	-1.46515	0.209847	34.1316	12.3624	6.5394	14.8333	15.7144	31.2607	56.4209	14.7131	6.5	12	22	36	57.5	11	middle
147	mdo-miR-181a-5p_R+3_1	AACATTCAACGCTGTCGGTGAGTTAT	down	0.362197	-1.46515	0.209847	34.1316	12.3624	6.5394	14.8333	15.7144	31.2607	56.4209	14.7131	6.5	12	22	36	57.5	11	middle
148	hsa-miR-10396b-3p_L+2	CGGGCCCCGGGCCCTCGACCGGAC	down	-inf	-inf	0.210253	3.6271	0	0	0	0	0	6.86864	4.01267	0	0	0	0	7	3	low
149	hsa-miR-495-5p	GAAGTTGCCCATGTTATTTTCG	up	3.05358	1.6105	0.210808	3.18396	9.72248	6.03637	7.41664	15.7144	9.55189	0	0	6	6	22	11	0	0	middle
150	hsa-mir-548ag-2-p3	CAAGAACCTCAATTACCTTTGC	up	inf	inf	0.211245	0	3.25066	0	6.18053	3.57146	0	0	0	0	5	5	0	0	0	low
151	hsa-miR-876-5p_R-1	TGGATTTCTTTGTGAATCACC	up	inf	inf	0.211405	0	6.75796	0	7.41664	12.8573	0	0	0	0	6	18	0	0	0	middle
152	mmu-miR-6238_L-1R-3_1ss12TC	TATTAGTCAGCGGAGGAA	up	5.09305	2.34853	0.211753	2.01313	10.253	18.1091	10.5069	2.14288	2.60506	3.43432	0	18	8.5	3	3	3.5	0	middle
153	hsa-mir-4454-p5	TCCGAGTCACGGCACCAAA	up	2.34926	1.23221	0.211889	127.887	300.439	465.807	304.082	131.43	84.2303	232.552	66.8778	463	246	184	97	237	50	middle
154	PC-3p-48183_38	ATTCGCTGGGAATTCAGCCTCT	up	2.62886	1.39444	0.212516	8.53009	22.4244	11.0667	19.7777	36.4289	6.94683	18.6434	0	11	16	51	8	19	0	middle
155	bta-miR-1246_L+1_1ss20GC	AAATGGATTTTTGGAGCAGC	down	-inf	-inf	0.213327	6.79485	0	0	0	0	13.0253	7.35925	0	0	0	0	15	7.5	0	middle
156	hsa-miR-98-5p	TGAGGTAGTAAGTTGTATTGTT	down	0.735797	-0.44262	0.21413	11644.8	8568.19	8801.63	5436.58	11466.3	13299.7	10504	11130.6	8748.6	4398.15	16052.8	15316	10704.9	8321.6	high
157	hsa-miR-33b-3p_R-1	CAGTGCCTCGGCAGTGCAGCC	up	inf	inf	0.214997	0	14.2637	30.1819	6.18053	6.42863	0	0	0	30	5	9	0	0	0	middle
158	hsa-miR-1185-2-3p	ATATACAGGGGGAGACTCTCAT	down	0.586804	-0.769049	0.216677	28.3183	16.6173	6.03637	25.9582	17.8573	37.7734	28.4558	18.7258	6	21	25	43.5	29	14	middle
159	hsa-mir-7108-p3_1ss10GA	CCCCGCCCCACCCCGCGC	up	8.38844	3.0684	0.217058	1.44726	12.1402	19.1152	17.3055	0	4.34177	0	0	19	14	0	5	0	0	middle
160	PC-5p-117866_6	CACACTGACACAGAGAGAGAGA	down	-inf	-inf	0.219317	2.50374	0	0	0	0	2.60506	4.90617	0	0	0	0	3	5	0	low
161	mmu-mir-6240-p3_1ss2GA	CAATGTGATTTCTGCCCA	up	26.7079	4.73919	0.220405	0.981234	26.2067	29.1758	49.4442	0	0	2.9437	0	29	40	0	0	3	0	middle
162	PC-5p-104413_7	CTGCACTTATGTATGTTTTTGT	down	-inf	-inf	0.220634	4.75635	0	0	0	0	0	4.90617	9.36289	0	0	0	0	5	7	low
163	hsa-miR-200a-3p_R+1	TAACACTGTCTGGTAACGATGTT	down	0.189294	-2.4013	0.222636	633.73	119.961	89.5395	112.486	157.858	305.66	374.341	1221.19	89	91	221	352	381.5	913	middle
164	hsa-miR-6511a-3p_R+1	CCTCACCATCCCTTCTGCCTGCA	down	0.67665	-0.563519	0.223187	96.2552	65.1311	91.5516	39.5554	64.2863	122.438	68.6864	97.6415	91	32	90	141	70	73	middle
165	mmu-let-7j_R-2	TGAGGTATTAGTTTGTGCTGTT	down	0.362965	-1.4621	0.223191	27.6067	10.0203	10.0606	0	20.0002	11.2886	46.118	25.4135	10	0	28	13	47	19	middle
166	hsa-miR-1973	ACCGTGCAAAGGTAGCATA	up	inf	inf	0.223946	0	3.53796	7.04243	0	3.57146	0	0	0	7	0	5	0	0	0	low
167	hsa-miR-3085-3p_R+1	TCTGGCTGCTATGGCCCCCTCT	up	inf	inf	0.223946	0	3.53796	7.04243	0	3.57146	0	0	0	7	0	5	0	0	0	low
168	PC-5p-43402_47	ACGGGCTTGGCAGAATCAG	down	-inf	-inf	0.225594	52.0693	0	0	0	0	104.202	52.0054	0	0	0	0	120	53	0	middle
169	hsa-miR-548a-3p_R-1	CAAAACTGGCAATTACTTTTG	down	0.708539	-0.497081	0.225882	29.4645	20.8768	16.4323	15.2453	30.9526	24.8928	31.3995	32.1013	16.3333	12.3333	43.3333	28.6667	32	24	middle
170	hsa-miR-660-3p_R+1	ACCTCCTGTGTGCATGGATTAC	down	0.852821	-0.229685	0.226409	40.083	34.1837	29.1758	33.3749	40.0003	45.1544	36.3057	38.7891	29	27	56	52	37	29	middle
171	hsa-miR-125b-1-3p	ACGGGTTAGGCTCTTGGGAGCT	up	1.42944	0.515447	0.22662	784.245	1121.03	1013.1	1495.69	854.293	1002.95	769.287	580.499	1007	1210	1196	1155	784	434	middle
172	mdo-miR-200a-3p_R+2	TAACACTGTCTGGTAACGATGTTT	down	0.0380946	-4.71427	0.22689	70.4255	2.68283	8.04849	0	0	22.5772	40.2306	148.469	8	0	0	26	41	111	middle
173	hsa-miR-10527-5p	AAAGCAAATGTTGGGTGAACGGC	down	0.656646	-0.606812	0.230537	47.5494	31.2231	22.1334	22.2499	49.2861	34.7341	49.0617	58.8524	22	18	69	40	50	44	middle
174	hsa-miR-151b_R+2	TCGAGGAGCTCACAGTCTAG	up	1.48824	0.573603	0.231233	1546.71	2301.87	2945.58	2522.27	1437.75	1464.77	1433.42	1741.94	2927.83	2040.5	2012.83	1686.83	1460.83	1302.33	middle
175	hsa-miR-493-5p	TTGTACATGGTAGGCTTTCATT	up	1.67746	0.746277	0.23142	1013.19	1699.58	1227.4	2487.05	1384.3	1404.13	1109.78	525.659	1220	2012	1938	1617	1131	393	middle
176	hsa-miR-664b-5p_R-1	TGGGCTAAGGGAGATGATTGGGT	up	2.00195	1.0014	0.232405	15.4522	30.9345	34.2061	13.5972	45.0004	13.8937	13.7373	18.7258	34	11	63	16	14	14	middle
177	hsa-miR-186-5p	CAAAGAATTCTCCTTTTGGGCT	up	1.1619	0.21648	0.232586	48274.6	56090	65084.1	49579	53606.9	52644.8	44133.9	48045	64692	40109	75049	60626	44978	35920	high
178	hsa-miR-550a-3-5p_R+1	AGTGCCTGAGGGAGTAAGAGC	up	1.63513	0.709403	0.232797	8.41162	13.7541	11.0667	11.743	18.4525	10.1308	12.429	2.67511	11	9.5	25.8333	11.6667	12.6667	2	middle
179	hsa-miR-429	TAATACTGTCTGGTAAAACCGT	down	0.218345	-2.19532	0.232873	164.275	35.8685	37.2243	29.6665	40.7146	68.5999	109.898	314.325	37	24	57	79	112	235	middle
180	mmu-miR-421-5p	CTCATTAAATGTTTGTTGAAT	down	-inf	-inf	0.232978	7.21021	0	0	0	0	14.762	6.86864	0	0	0	0	17	7	0	middle
181	hsa-miR-1260a_R+3_1ss9TG	ATCCCACCGCTGCCACCAAAA	down	0.852259	-0.230637	0.233145	173.274	147.674	168.012	142.152	132.858	162.816	155.035	201.971	167	115	186	187.5	158	151	middle
182	cja-mir-9981-p5_1ss19TC	AAAAACTGATTTAATGAGC	down	0.469468	-1.0909	0.234429	14.6829	6.89316	8.55152	9.27079	2.85717	23.4455	13.2467	7.35655	8.5	7.5	4	27	13.5	5.5	middle
183	hsa-miR-548ag_R+1_1ss4GA	AAAAGTAATTGTGGTTTCTGCC	down	0.518709	-0.947004	0.235313	3.19699	1.65831	1.76061	0	3.21431	3.43723	2.69839	3.45535	1.75	0	4.5	3.95833	2.75	2.58333	low
184	hsa-miR-502-5p_L+1R+2	AATCCTTGCTATCTGGGTGCTAGT	down	0.41232	-1.27816	0.23539	41.0239	16.915	5.03031	0	45.7147	36.4708	45.1368	41.4642	5	0	64	42	46	31	middle
185	hsa-miR-23b-5p	TGGGTTCCTGGCATGCTGATTT	up	2.01373	1.00987	0.236337	93.3859	188.054	293.77	171.819	98.5723	111.149	83.4049	85.6035	292	139	138	128	85	64	middle
186	hsa-miR-548x-5p_L-2R-1	CAAAAGTAATTGCAGTTTTT	up	inf	inf	0.238098	0	1.29111	2.68283	0	1.19049	0	0	0	2.66667	0	1.66667	0	0	0	low
187	hsa-miR-4510_1ss13AT	TGAGGGAGTAGGTTGTATGGTT	down	0.407778	-1.29414	0.238131	10.6565	4.34549	6.5394	1.85416	4.6429	8.46645	18.1528	5.35022	6.5	1.5	6.5	9.75	18.5	4	middle
188	bta-miR-1246_L+4	ATTAAATGGATTTTTGGAGCAGG	down	-inf	-inf	0.238485	4.80054	0	0	0	0	9.98606	4.41555	0	0	0	0	11.5	4.5	0	low
189	hsa-miR-145-3p_L-2R+1	ATTCCTGGAAATACTGTTCTT	up	1.20147	0.264798	0.238675	10938.9	13142.7	12095.9	12862.9	14469.4	9900.96	9331.53	13584.2	12023	10406	20257	11402	9510	10156	high
190	hsa-miR-374b-3p	CTTAGCAGGTTGTATTATCATT	down	0.815479	-0.29428	0.238956	281.914	229.895	219.321	190.36	280.002	333.448	268.858	243.435	218	154	392	384	274	182	middle
191	bta-miR-1246_L-1R+3	ATGGATTTTTGGAGCAGGGAG	down	0.5515	-0.858567	0.240124	362.767	200.066	247.491	211.992	140.715	248.349	278.18	561.773	246	171.5	197	286	283.5	420	middle
192	hsa-miR-155-5p_R-1	TTAATGCTAATCGTGATAGGGGT	up	1.88521	0.914725	0.241874	5624.44	10603.2	9693.4	5804.75	16311.6	4992.16	7286.64	4594.5	9635	4696	22836	5749	7426	3435	high
193	PC-3p-93009_9	CGCCGCTTTCTGGGCTCGCTC	down	-inf	-inf	0.242568	7.46251	0	0	0	0	0	15.6997	6.68778	0	0	0	0	16	5	middle
194	hsa-miR-150-3p_R-1	CTGGTACAGGCCTGGGGGACA	up	3.30362	1.72405	0.242792	82.338	272.014	157.952	154.513	503.576	70.3366	84.3861	92.2913	157	125	705	81	86	69	middle
195	hsa-miR-1179_R+1	AAGCATTCTTTCATTGGTTGGT	up	2.04794	1.03417	0.24434	23.4796	48.0847	39.2364	77.8747	27.1431	26.919	12.756	30.7638	39	63	38	31	13	23	middle
196	hsa-miR-221-5p	ACCTGGCATACAATGTAGATTT	up	1.12107	0.164879	0.244499	1291.09	1447.41	1258.58	1504.34	1579.3	1292.11	1330.55	1250.61	1251	1217	2211	1488	1356	935	middle
197	hsa-miR-495-3p	AAACAAACATGGTGCACTTCTT	down	0.76835	-0.380165	0.244791	1497.05	1150.26	1262.61	1117.44	1070.72	1927.74	1272.66	1290.74	1255	904	1499	2220	1297	965	middle
198	hsa-miR-876-3p_R-1	TGGTGGTTTACAAAGTAATTC	up	5.06733	2.34122	0.24523	1.96247	9.94447	0	14.8333	15.0001	0	5.8874	0	0	12	21	0	6	0	middle
199	hsa-miR-629-5p_R+1	TGGGTTTACGTTGGGAGAACTT	up	1.64174	0.715223	0.246285	1504.53	2470.03	2123.8	3634.15	1652.16	942.163	1594.51	1976.91	2111	2940	2313	1085	1625	1478	middle
200	mml-mir-7167-p3_1ss7TC	GGCCGGCGGCGGCGGCGA	down	-inf	-inf	0.247938	5.01407	0	0	0	0	4.34177	0	10.7004	0	0	0	5	0	8	middle
201	hsa-miR-652-5p_L+1R-2	ACAACCCTAGGAGAGGGTGCCATT	down	0.803986	-0.314757	0.248337	57.5696	46.2852	38.2303	55.6248	45.0004	51.2328	70.6488	50.8271	38	45	63	59	72	38	middle
202	PC-5p-87803_11	CCTCAGTCCGTATTGGTCTCT	down	-inf	-inf	0.248898	5.04511	0	0	0	0	4.34177	10.7936	0	0	0	0	5	11	0	middle
203	pal-miR-9993b-3p	ATCTCGCTGGGGCCTCCA	up	2.32763	1.21886	0.250053	28.5308	66.4091	109.661	62.4233	27.1431	37.3392	32.8713	15.3819	109	50.5	38	43	33.5	11.5	middle
204	hsa-miR-548y	AAAAGTAATCACTGTTTTTGCC	down	0.446892	-1.162	0.250103	30.4365	13.6018	15.0909	0	25.7145	40.3784	40.2306	10.7004	15	0	36	46.5	41	8	middle
205	hsa-miR-103a-3p	AGCAGCATTGTACAGGGCTATGA	down	0.846806	-0.239896	0.251186	42268	35792.8	28814.1	35587.3	42977	40986.4	41739.6	44078	28640.5	28789.8	60167.3	47200.2	42537.8	32954.2	high
206	hsa-miR-423-5p	TGAGGGGCAGAGAGCGAGACTTT	up	1.40037	0.485809	0.251188	44786.3	62717.4	85292.9	52543.2	50316.1	54048.9	44383.2	35926.7	84779	42507	70442	62243	45232	26860	high
207	bta-miR-11987_L-3_1ss8TA	GGAAACTCTGGTGGAGGT	up	1.40326	0.48878	0.252133	211.895	297.344	364.697	237.332	290.002	300.016	211.947	123.724	362.5	192	406	345.5	216	92.5	middle
208	hsa-miR-1262	ATGGGTGAATTTGTAGAAGGAT	up	2.27829	1.18795	0.253545	8.97345	20.4441	25.1515	6.18053	30.0003	10.4202	9.81234	6.68778	25	5	42	12	10	5	middle
209	mmu-miR-6238_L-1R-2_1ss12TC	TATTAGTCAGCGGAGGAAA	up	3.30375	1.72411	0.254383	9.87229	32.6156	60.3637	25.3402	12.143	11.2886	10.303	8.02533	60	20.5	17	13	10.5	6	middle
210	hsa-mir-1304-p5	CGGTTTGAGGCTACAGTGAGAT	up	1.78543	0.836273	0.254463	40.4502	72.2211	72.4364	37.0832	107.144	40.8126	47.0992	33.4389	72	30	150	47	48	25	middle
211	hsa-miR-190a-3p_L+1	ACTATATATCAAACATATTCCT	down	0.709911	-0.494289	0.255691	257.603	182.875	133.806	143.388	271.431	236.192	212.928	323.688	133	116	380	272	217	242	middle
212	hsa-miR-342-3p	TCTCACACAGAAATCGCACCCGT	up	1.69489	0.761188	0.257242	7901.87	13392.8	14846.5	6663.85	18668	9447.68	8605.42	5652.51	14757	5391	26135	10880	8770	4226	high
213	hsa-miR-548k	AAAAGTACTTGCGGATTTTGCT	down	0.776928	-0.364147	0.25811	183.971	142.932	176.061	106.305	146.43	184.091	224.703	143.118	175	86	205	212	229	107	middle
214	hsa-miR-589-5p_R-1	TGAGAACCACGTCTGCTCTGA	down	0.790346	-0.339443	0.258417	580.591	458.868	549.31	352.29	475.004	439.387	630.933	671.453	546	285	665	506	643	502	middle
215	hsa-miR-3173-5p	TGCCCTGCCTGTTTTCTCCTTT	up	2.70878	1.43764	0.258739	2.67511	7.24628	7.04243	11.125	3.57146	0	0	8.02533	7	9	5	0	0	6	middle
216	hsa-miR-500b-3p_L+3R-1	AGTGCACCCAGGCAAGGATTCT	up	5.27043	2.39792	0.259672	1.44726	7.62765	0	13.5972	9.28579	4.34177	0	0	0	11	13	5	0	0	middle
217	cja-miR-9933_L-4_1ss12AT	ATCACCCTTGACTGATGGCT	up	5.64021	2.49575	0.260279	1.47185	8.30155	17.103	4.94442	2.85717	0	4.41555	0	17	4	4	0	4.5	0	middle
218	eca-miR-769a-5p	GGAGACCTCTGGGTTCTGAGCT	up	inf	inf	0.260908	0	26.9288	59.3576	0	21.4288	0	0	0	59	0	30	0	0	0	middle
219	PC-5p-77603_14	CGGCGGCGTCGCGGCGGGT	down	-inf	-inf	0.261012	2.72996	0	0	0	0	2.17088	0	6.019	0	0	0	2.5	0	4.5	low
220	PC-3p-26357_104	AAAAGCACTTTGAAAAGAG	down	-inf	-inf	0.261962	31.0436	0	0	0	0	68.5999	24.5308	0	0	0	0	79	25	0	middle
221	hsa-mir-3648-2-p3	TGGCGTCCCCTTCCCCGCCGGC	down	0.177716	-2.49235	0.262563	44.0515	7.82867	0	23.486	0	4.34177	86.3486	41.4642	0	19	0	5	88	31	middle
222	hsa-miR-339-3p_R-2	TGAGCGCCTCGACGACAGAGC	up	1.33227	0.413888	0.262609	582.875	776.548	696.195	996.301	637.148	415.941	576.966	755.719	692	806	892	479	588	565	middle
223	hsa-miR-766-5p_R+1	AGGAGGAATTGGTGCTGGTCTTT	up	5.57422	2.47877	0.263006	3.08265	17.1834	20.1212	0	31.4288	4.34177	4.90617	0	20	0	44	5	5	0	middle
224	hsa-miR-3679-5p	TGAGGATATGGCAGGGAAGGGGA	up	5.69011	2.50846	0.265606	6.81945	38.8034	44.2667	0	72.1435	8.68353	11.7748	0	44	0	101	10	12	0	middle
225	hsa-miR-4433b-5p_R+1	ATGTCCCACCCCCACTCCTGTT	down	0.116394	-3.10291	0.265877	61.49	7.15708	9.05456	7.41664	5.00004	22.5772	132.467	29.4262	9	6	7	26	135	22	middle
226	hsa-miR-196b-3p_R+1	TCGACAGCACGACACTGCCTTCA	down	0.782072	-0.354627	0.269084	90.7631	70.9833	48.291	93.944	70.7149	95.5189	95.1797	81.5909	48	76	99	110	97	61	middle
227	hsa-miR-301a-3p	CAGTGCAATAGTATTGTCAAAGC	down	0.621134	-0.687023	0.269501	157.505	97.8319	64.388	111.25	117.858	105.939	235.496	131.08	64	90	165	122	240	98	middle
228	hsa-miR-195-3p_R+1	CCAATATTGGCTGTGCTGCTCCA	up	1.26671	0.341088	0.271433	848.958	1075.39	1084.53	1333.76	807.864	876.169	758.494	912.213	1078	1079	1131	1009	773	682	middle
229	hsa-miR-6513-3p_R+1	TCAAGTGTCATCTGTCCCTAGT	up	3.05904	1.61308	0.274181	2.89451	8.85442	16.097	6.18053	4.28575	8.68353	0	0	16	5	6	10	0	0	middle
230	hsa-miR-126-3p_R-1	TCGTACCGTGAGTAATAATGC	down	0.880707	-0.183266	0.274732	60826.2	53570	48484.1	56308.3	55917.6	70050.9	58673.9	53753.7	48192	45553	78284	80671	59796	40188	high
231	bta-miR-2478_L-2	ATCCCACTTCTGACACCA	up	3.1508	1.65572	0.275035	346.728	1092.47	2023.19	959.218	295.003	472.384	388.569	179.232	2011	776	413	544	396	134	middle
232	pal-miR-9993b-3p_1ss1AT	TTCTCGCTGGGGCCTCCA	up	2.07815	1.0553	0.276147	6.32305	13.1402	18.6121	15.4513	5.35719	12.5911	6.37802	0	18.5	12.5	7.5	14.5	6.5	0	middle
233	hsa-miR-25-3p	CATTGCACTTGTCTCGGTCTGA	up	1.20026	0.263343	0.277646	43062.5	51686.1	49820.2	51276.1	53961.9	32830.7	43189	53167.8	49520	41482	75546	37808	44015	39750	high
234	cgr-miR-1260_R+2_4	ATCCCACCGCTGCCACCATA	down	0.764693	-0.387047	0.278404	33.0136	25.2453	32.194	18.5416	25.0002	34.7341	40.2306	24.076	32	15	35	40	41	18	middle
235	cgr-miR-1260_R+2_3	ATCCCACCGCTGCCACCAAT	down	0.764693	-0.387047	0.278404	33.0136	25.2453	32.194	18.5416	25.0002	34.7341	40.2306	24.076	32	15	35	40	41	18	middle
236	cgr-miR-1260_R+2_2	ATCCCACCGCTGCCACCAAG	down	0.764693	-0.387047	0.278404	33.0136	25.2453	32.194	18.5416	25.0002	34.7341	40.2306	24.076	32	15	35	40	41	18	middle
237	cgr-miR-1260_R+2_1	ATCCCACCGCTGCCACCAAA	down	0.764693	-0.387047	0.278404	33.0136	25.2453	32.194	18.5416	25.0002	34.7341	40.2306	24.076	32	15	35	40	41	18	middle
238	hsa-miR-301a-5p	GCTCTGACTTTATTGCACTACT	down	0.824188	-0.278955	0.278871	26.5822	21.9087	17.103	27.1943	21.4288	22.5772	30.4183	26.7511	17	22	30	26	31	20	middle
239	hsa-miR-1247-5p	ACCCGTCCCGTTCGTCCCCGGA	up	1.62779	0.702917	0.27998	237.932	387.304	518.122	457.359	186.43	182.354	205.078	326.363	515	370	261	210	209	244	middle
240	eca-miR-451_R-1	AAACCGTTACCATTACTGTGT	down	0.452382	-1.14439	0.281718	31.6015	14.2959	5.03031	0	37.8575	32.9974	32.3807	29.4262	5	0	53	38	33	22	middle
241	hsa-let-7d-3p	CTATACGACCTGCTGCCTTTCT	up	1.20059	0.263746	0.281725	4277.87	5135.97	6275.81	4835.65	4296.47	4732.53	4016.19	4084.89	6238	3912	6015	5450	4093	3054	middle
242	hsa-miR-135b-5p	TATGGCTTTTCATTCCTATGTGA	down	0.291502	-1.77842	0.282513	152.319	44.4014	32.194	53.1526	47.8576	154.567	279.652	22.7384	32	43	67	178	285	17	middle
243	hsa-miR-4508_L+1	AGCGGGGCTGGGCGCGCG	down	0.149751	-2.73936	0.283264	131.048	19.6246	26.1576	28.4304	4.28575	5.21012	117.748	270.186	26	23	6	6	120	202	middle
244	hsa-miR-24-1-5p_L+1R-2	GTGCCTACTGAGCTGATATCA	up	1.36329	0.447092	0.285063	109.205	148.878	123.746	203.957	118.93	100.729	97.1422	129.743	123	165	166.5	116	99	97	middle
245	ssc-mir-4335-p3_1ss3CG	TCGAGCCCCACGTTGGGCGCCA	up	inf	inf	0.285079	0	2.65542	0	6.18053	1.78573	0	0	0	0	5	2.5	0	0	0	low
246	hsa-miR-628-3p_L+1	TTCTAGTAAGAGTGGCAGTCGA	up	1.1185	0.161566	0.285704	358.543	401.031	447.697	378.248	377.146	343.868	323.807	407.954	445	306	528	396	330	305	middle
247	pal-miR-9993a-3p_1ss11GA	ATCTCGGTGGAACCTCCA	up	2.14645	1.10195	0.287236	100.587	215.905	341.055	241.659	65.0006	127.214	112.351	62.1963	339	195.5	91	146.5	114.5	46.5	middle
248	pal-miR-9995-3p	ATCTCGGTGGAACCTCCA	up	2.14645	1.10195	0.287236	100.587	215.905	341.055	241.659	65.0006	127.214	112.351	62.1963	339	195.5	91	146.5	114.5	46.5	middle
249	cja-miR-151_R+1	TCGAGGAGCTCACAGTCTAGC	down	0.557539	-0.842856	0.29212	23.6695	13.1967	5.03031	7.41664	27.1431	22.5772	32.3807	16.0507	5	6	38	26	33	12	middle
250	hsa-miR-1295a	TTAGGCCGCAGATCTGGGTGA	up	1.85225	0.889283	0.292132	24.7385	45.822	34.2061	75.4025	27.8574	22.5772	23.5496	28.0887	34	61	39	26	24	21	middle
251	hsa-miR-329-3p	AACACACCTGGTTAACCTCTTT	up	1.40033	0.485763	0.292428	284.481	398.367	457.758	498.769	238.573	310.436	256.102	286.906	455	403.5	334	357.5	261	214.5	middle
252	hsa-miR-6716-3p	TCCGAACTCTCCATTCCTCTGC	down	0.409912	-1.28662	0.29301	39.0434	16.0043	11.0667	33.3749	3.57146	21.7088	24.5308	70.8904	11	27	5	25	25	53	middle
253	hsa-miR-139-3p	TGGAGACGCGGCCCTGTTGGAGT	up	1.73933	0.798533	0.293323	471.128	819.447	978.898	1145.87	333.574	441.992	404.268	567.123	973	927	467	509	412	424	middle
254	bta-miR-1246_L+6R+1	ATATTAAATGGATTTTTGGAGCAGGG	down	0.396312	-1.33529	0.294015	33.7796	13.3873	10.5636	27.8124	1.78573	58.6139	33.362	9.36289	10.5	22.5	2.5	67.5	34	7	middle
255	hsa-miR-197-5p_R-1	CGGGTAGAGAGGGCAGTGGGAG	up	5.75021	2.52361	0.29601	1.96247	11.2846	23.1394	0	10.7144	0	5.8874	0	23	0	15	0	6	0	middle
256	hsa-miR-432-5p_1ss23GT	TCTTGGAGTAGGTCATTGGGTGT	down	0.829025	-0.270513	0.296242	992.428	822.748	798.813	861.566	807.864	1220.9	949.834	806.546	794	697	1131	1406	968	603	middle
257	hsa-miR-6866-5p	TTAGAGGCTGGAATAGAGATTCT	up	2.3831	1.25284	0.29673	3.96597	9.45128	5.03031	6.18053	17.143	5.21012	0	6.68778	5	5	24	6	0	5	middle
258	hsa-mir-4449-p3	CCGGGGCTGCGCGAGGCACAGGC	down	0.284037	-1.81585	0.297674	8.26468	2.34748	7.04243	0	0	0	12.756	12.038	7	0	0	0	13	9	middle
259	hsa-miR-873-5p	GCAGGAACTTGTGAGTCTCCT	up	2.907	1.53953	0.301197	16.615	48.2999	6.03637	85.2913	53.5719	10.4202	31.3995	8.02533	6	69	75	12	32	6	middle
260	mmu-mir-6240-p5_1ss2GA_4	CAATGTGATTTCTGCCCAGTGCT	up	inf	inf	0.301555	0	5.22201	12.5758	3.09026	0	0	0	0	12.5	2.5	0	0	0	0	middle
261	mmu-mir-6240-p5_1ss2GA_2	CAATGTGATTTCTGCCCAGT	up	inf	inf	0.301555	0	5.22201	12.5758	3.09026	0	0	0	0	12.5	2.5	0	0	0	0	middle
262	mmu-mir-6240-p5_1ss2GA_1	CAATGTGATTTCTGCCCAG	up	inf	inf	0.301555	0	5.22201	12.5758	3.09026	0	0	0	0	12.5	2.5	0	0	0	0	middle
263	mmu-mir-6240-p5_1ss2GA_3	CAATGTGATTTCTGCCCAGTG	up	inf	inf	0.301555	0	5.22201	12.5758	3.09026	0	0	0	0	12.5	2.5	0	0	0	0	middle
264	mmu-miR-8117_L-1R-2_1ss15GA	CTCGTGTGGAACAAAAGG	up	7.56786	2.91989	0.301565	2.9437	22.2775	48.291	18.5416	0	0	8.83111	0	48	15	0	0	9	0	middle
265	hsa-miR-200a-5p	CATCTTACCGGACAGTGCTGGA	down	-inf	-inf	0.302033	8.32317	0	0	0	0	0	4.90617	20.0633	0	0	0	0	5	15	middle
266	hsa-miR-3195_L+3R-1	CGGCGCGCCGGGCCCGGGT	up	1.79001	0.839971	0.302859	3.951	7.07234	7.04243	9.88885	4.28575	6.94683	4.90617	0	7	8	6	8	5	0	low
267	hsa-miR-493-3p	TGAAGGTCTACTGTGTGCCAGG	up	1.89878	0.92507	0.303548	288.37	547.55	271.637	911.01	460.004	366.445	310.07	188.595	270	737	644	422	316	141	middle
268	hsa-miR-24-2-5p_L+1R-1	GTGCCTACTGAGCTGAAACACA	down	0.84851	-0.236997	0.304168	1374.66	1166.41	1157.98	1127.33	1213.94	1366.79	1114.68	1642.52	1151	912	1699.5	1574	1136	1228	middle
269	PC-5p-29813_86	AGCAGCATTGTACAGGGAAA	up	1.44092	0.526988	0.304719	22.5144	32.4415	43.2607	19.7777	34.286	28.6557	25.5121	13.3756	43	16	48	33	26	10	middle
270	hsa-mir-641-p3_1ss21TC	TGACTGTCCTATGTCTTTCCC	up	1.55894	0.640567	0.305481	13.1307	20.47	12.0727	27.1943	22.143	4.34177	17.6622	17.3882	12	22	31	5	18	13	middle
271	PC-3p-53727_31	TCAGACTACCTAAATGAGCACT	up	2.35678	1.23682	0.306452	1.44726	3.41086	4.02425	3.70832	2.50002	4.34177	0	0	4	3	3.5	5	0	0	low
272	hsa-miR-324-5p_R+1	CGCATCCCCTAGGGCATTGGTGT	down	0.891294	-0.166027	0.307714	743.257	662.46	762.595	639.067	585.719	654.738	775.175	799.858	758	517	820	754	790	598	middle
273	tch-let-7a-5p	TAAGGTAGTAGATTGTATAGTT	down	0.545166	-0.875233	0.3079	25.2881	13.7862	12.0727	0	29.286	24.3139	27.4745	24.076	12	0	41	28	28	18	middle
274	hsa-mir-451a-p3	TTTAGTAATGGTAATGGTTCT	down	0.751251	-0.412632	0.308463	104.693	78.6507	103.624	63.0414	69.2863	83.3619	90.2735	140.443	103	51	97	96	92	105	middle
275	hsa-miR-451a_R-1	AAACCGTTACCATTACTGAGT	down	0.633873	-0.657734	0.308589	439222	278411	239521	94497.8	501214	422218	375514	519933	238078	76448	701693	486228	382696	388719	high
276	hsa-miR-212-3p_R+1	TAACAGTCTCCAGTCACGGCCA	down	0.624088	-0.680178	0.309042	278.628	173.888	94.5698	179.235	247.859	411.599	271.802	152.481	94	145	347	474	277	114	middle
277	hsa-mir-544b-p5_1ss16TG	AAAATGCAGAATCCAGTTCT	up	inf	inf	0.309443	0	15.6277	38.2303	8.65274	0	0	0	0	38	7	0	0	0	0	middle
278	hsa-miR-652-3p_R+1	AATGGCGCCACTAGGGTTGTGT	up	1.1914	0.252655	0.309901	8167.16	9730.34	9551.55	8380.8	11258.7	6896.46	7370.05	10235	9494	6780	15762	7942	7511	7652	middle
279	bta-miR-150	TCTCCCAACCCTTGTACCAGTGT	up	2.23758	1.16194	0.310238	993.356	2222.71	2121.78	693.455	3852.89	868.353	1164.72	946.989	2109	561	5394	1000	1187	708	middle
280	hsa-mir-4284-p5_1ss3GC	GACGGGCTCACATCACCC	up	4.51041	2.17326	0.310389	3.56681	16.0878	32.194	16.0694	0	0	0	10.7004	32	13	0	0	0	8	middle
281	hsa-miR-597-5p	TGTGTCACTCGATGACCACTGT	down	0.245074	-2.02871	0.310591	4.85767	1.19049	0	0	3.57146	5.21012	0	9.36289	0	0	5	6	0	7	low
282	hsa-miR-25-5p_R+2	AGGCGGAGACTTGGGCAATTGCT	up	1.45432	0.540342	0.310988	78.2814	113.846	139.843	71.6941	130.001	42.5493	118.729	73.5655	139	58	182	49	121	55	middle
283	hsa-miR-1284_R-1	TCTATACAGACCCTGGCTTTT	up	1.93479	0.95218	0.314449	6.41712	12.4158	11.0667	6.18053	20.0002	10.4202	8.83111	0	11	5	28	12	9	0	middle
284	hsa-miR-3200-5p_R+1	AATCTGAGAAGGCGCACAAGGTT	up	3.59213	1.84484	0.314686	3.18396	11.4372	0	13.5972	20.7145	9.55189	0	0	0	11	29	11	0	0	middle
285	mdo-miR-150-5p_R-1_1ss22GA	TCTCCCAACCCTTGTACCAGAA	up	3.34918	1.74381	0.314841	8.2096	27.4954	33.2	0	49.2861	6.07847	7.84987	10.7004	33	0	69	7	8	8	middle
286	mmu-miR-3968_L-3_1ss14AT	ATCCCACTCCTGACACCA	up	2.77746	1.47377	0.317418	311.587	865.422	1676.1	652.664	267.502	422.888	339.998	171.876	1666	528	374.5	487	346.5	128.5	middle
287	hsa-miR-216b-5p	AAATCTCTGCAGGCAAATGTGA	up	2.49507	1.31908	0.320293	5.8874	14.6895	10.0606	24.7221	9.28579	0	17.6622	0	10	20	13	0	18	0	middle
288	hsa-miR-382-5p	GAAGTTGTTCGTGGTGGATTCG	up	1.18377	0.243394	0.321722	1762.05	2085.87	2127.82	2483.34	1646.44	2017.18	1631.79	1637.17	2115	2009	2305	2323	1663	1224	middle
289	hsa-miR-342-5p	AGGGGTGCTATCTGTGATTGA	up	2.36601	1.24246	0.322337	933.198	2207.96	2059.41	590.859	3973.61	824.936	1162.76	811.896	2047	478	5563	950	1185	607	middle
290	hsa-miR-3152-5p	ATTGCCTCTGTTCTAACACAAG	down	0.290956	-1.78113	0.323438	5.76296	1.67677	5.03031	0	0	10.4202	6.86864	0	5	0	0	12	7	0	middle
291	hsa-miR-664b-3p	TTCATTTGCCTCCCAGCCTACA	down	0.774319	-0.369	0.32572	67.7607	52.4684	56.3395	48.2081	52.8576	81.6252	77.5175	44.1393	56	39	74	94	79	33	middle
292	hsa-miR-4785_1ss21CT	AGAGTCGGCGACGCCGCCAGT	down	0.449314	-1.1542	0.326073	11.897	5.34549	6.03637	0	10.0001	6.07847	21.5871	8.02533	6	0	14	7	22	6	middle
293	hsa-mir-6503-p3_1ss5AG	GACTGGGATGCAGACCTCCCT	up	1.87695	0.908388	0.326489	5.60136	10.5134	5.03031	8.65274	17.8573	5.21012	4.90617	6.68778	5	7	25	6	5	5	middle
294	hsa-miR-199b-5p_R-1	CCCAGTGTTTAGACTATCTGTT	down	0.790863	-0.3385	0.327723	323893	256155	177374	351738	239352	375182	275345	321152	176306	284553	335090	432061	280610	240104	high
295	bta-miR-1246_L+1R+1_1ss18AG	AAATGGATTTTTGGAGCGGGA	down	-inf	-inf	0.328486	10.6084	0	0	0	0	26.919	4.90617	0	0	0	0	31	5	0	middle
296	hsa-miR-532-3p	CCTCCCACACCCAAGGCTTGCA	up	1.22934	0.297883	0.32874	347.457	427.142	547.298	395.554	338.574	383.812	337.544	321.013	544	320	474	442	344	240	middle
297	mmu-miR-5126_L-4_1ss18CT	GCGGGGCCGGGGGTGGGG	down	0.0391747	-4.67393	0.329813	176.351	6.90849	12.0727	8.65274	0	4.34177	87.3298	437.381	12	7	0	5	89	327	middle
298	hsa-miR-296-5p	AGGGCCCCCCCTCAATCCTGT	down	0.758732	-0.398338	0.333256	289.812	219.889	281.697	196.541	181.43	206.668	388.569	274.199	280	159	254	238	396	205	middle
299	hsa-miR-574-5p_R-2	TGAGTGTGTGTGTGTGAGTGT	up	1.48395	0.569447	0.333309	4094.98	6076.77	9199.43	4770.13	4260.75	4343.5	3722.8	4218.65	9144	3859	5965	5002	3794	3154	middle
300	hsa-mir-548y-p3	CAAAAACCGTGATTACTTTTGC	down	0.618097	-0.694094	0.334064	21.1451	13.0698	16.6	6.18053	16.4287	32.1291	20.6059	10.7004	16.5	5	23	37	21	8	middle
301	hsa-miR-328-3p	CTGGCCCTCTCTGCCCTTCCGT	up	1.35839	0.441893	0.334165	1704.22	2314.98	2791.82	2741.68	1411.44	1523.96	1285.42	2303.27	2775	2218	1976	1755	1310	1722	middle
302	mmu-miR-92a-3p_R+1	TATTGCACTTGTCCCGGCCTGA	up	1.29342	0.371187	0.334683	3768.24	4873.9	5157.07	3278.15	6186.48	3106.97	3536.37	4661.38	5126	2652	8661	3578	3604	3485	middle
303	hsa-miR-675-3p_R+2	CTGTATGCCCTCACCGCTCAGC	up	1.42534	0.51131	0.335182	1121.12	1597.98	2338.09	1196.55	1259.3	1450.15	1114.68	798.52	2324	968	1763	1670	1136	597	middle
304	hsa-miR-127-3p	TCGGATCCGTCTGAGCTTGGCT	up	1.37833	0.462921	0.335393	17791.2	24522.2	22344.6	34688.8	16533	21001.1	16366	16006.5	22210	28063	23146	24185	16679	11967	high
305	pal-miR-9226-5p_L-3	AGTCCCTGTTCGGGCGCCA	up	1.53908	0.62207	0.335449	3.51422	5.40867	7.54546	6.18053	2.50002	2.60506	3.92494	4.01267	7.5	5	3.5	3	4	3	low
306	efu-miR-9226_L-3_1ss22GA	AGTCCCTGTTCGGGCGCCA	up	1.53908	0.62207	0.335449	3.51422	5.40867	7.54546	6.18053	2.50002	2.60506	3.92494	4.01267	7.5	5	3.5	3	4	3	low
307	mdo-miR-22-3p_1ss21GC	AAGCTGCCAGTTGAAGAACTCC	down	-inf	-inf	0.335561	11.4441	0	0	0	0	0	4.90617	29.4262	0	0	0	0	5	22	middle
308	hsa-miR-3187-3p	TTGGCCATGGGGCTGCGCGG	down	0.294286	-1.76471	0.336674	17.5527	5.16553	5.03031	6.18053	4.28575	8.68353	37.2869	6.68778	5	5	6	10	38	5	middle
309	hsa-miR-618	AAACTCTACTTGTCCTTCTGAGT	up	2.1374	1.09586	0.336835	9.12396	19.5015	6.03637	34.611	17.8573	6.94683	13.7373	6.68778	6	28	25	8	14	5	middle
310	hsa-miR-889-3p	TTAATATCGGACAACCATTGT	down	0.816973	-0.29164	0.336865	1209.41	988.053	1023.16	897.413	1043.58	1542.2	1147.06	938.964	1017	726	1461	1776	1169	702	middle
311	hsa-miR-561-5p	ATCAAGGATCTTAAACTTTGCC	down	0.679097	-0.55831	0.338461	133.737	90.8205	79.4789	100.125	92.8579	87.7037	201.153	112.355	79	81	130	101	205	84	middle
312	hsa-miR-129-5p	CTTTTTGCGGTCTGGGCTTGC	up	1.60843	0.68565	0.339561	12.6628	20.3671	20.6243	29.0485	11.4287	5.21012	22.0778	10.7004	20.5	23.5	16	6	22.5	8	middle
313	bta-miR-11987_L-2R-1_1ss8TA	AGGAAACTCTGGTGGAGG	down	0.107559	-3.21681	0.339564	2509.86	269.957	253.528	262.054	294.288	253.993	1206.43	6069.16	252	212	412	292.5	1229.5	4537.5	middle
314	hsa-miR-582-5p	TTACAGTTGTTCAACCAGTTACT	down	0.546046	-0.872906	0.339668	312.951	170.886	118.715	126.083	267.859	421.151	430.762	86.9411	118	102	375	485	439	65	middle
315	hsa-miR-219a-5p_R+2	TGATTGTCCAAACGCAATTCTCG	up	1.47609	0.561784	0.341253	22.4537	33.1438	25.1515	48.2081	26.0717	12.1569	21.0965	34.1077	25	39	36.5	14	21.5	25.5	middle
316	hsa-miR-204-3p	GCTGGGAAGGCAAAGGGACGT	down	0.660823	-0.597665	0.342988	59.0218	39.003	44.2667	42.0276	30.7145	91.1771	47.0992	38.7891	44	34	43	105	48	29	middle
317	hsa-miR-30c-2-3p	CTGGGAGAAGGCTGTTTACTCT	down	0.710247	-0.493607	0.343635	178.065	126.47	115.697	177.999	85.715	135.463	143.26	255.473	115	144	120	156	146	191	middle
318	hsa-miR-150-5p	TCTCCCAACCCTTGTACCAGTG	up	2.22318	1.15262	0.345746	10952	24348.2	21418	7001.3	44625.4	8017.51	12950.3	11888.2	21289	5664	62475	9233	13198	8888	high
319	hsa-miR-944	AAATTATTGTACATCGGATGAG	up	7.67129	2.93947	0.347299	2.61662	20.0729	0	12.3611	47.8576	0	7.84987	0	0	10	67	0	8	0	middle
320	hsa-miR-148a-5p	AAAGTTCTGAGACACTCCGACT	up	1.19695	0.259365	0.349083	417.709	499.978	457.758	632.886	409.289	439.387	411.137	402.604	455	512	573	506	419	301	middle
321	hsa-miR-215-5p_R+1	ATGACCTATGAATTGACAGACA	down	0.38899	-1.3622	0.350304	794.956	309.23	290.249	275.652	361.789	339.092	449.405	1596.37	288.5	223	506.5	390.5	458	1193.5	middle
322	hsa-miR-149-5p	TCTGGCTCCGTGTCTTCACTCCC	down	0.495918	-1.01183	0.351051	576.5	285.897	305.843	391.846	160.001	321.291	1057.77	350.439	304	317	224	370	1078	262	middle
323	hsa-miR-32-3p_R-1	CAATTTAGTGTGTGTGATATT	down	0.648451	-0.624931	0.352438	68.8673	44.657	38.2303	13.5972	82.1436	80.7569	69.6676	56.1773	38	11	115	93	71	42	middle
324	PC-3p-53617_31	CTTAGTACGAGAGGAACC	up	11.9567	3.57975	0.35286	1.44726	17.3045	43.2607	8.65274	0	4.34177	0	0	43	7	0	5	0	0	middle
325	hsa-miR-375-3p	TTTGTTCGTTCGGCTCGCGTGA	down	0.105119	-3.24991	0.353129	463.867	48.761	50.3031	71.6941	24.2859	22.5772	222.74	1146.28	50	58	34	26	227	857	middle
326	hsa-miR-940_R+1	AAGGCAGGGCCCCCGCTCCCCT	down	0.481064	-1.0557	0.353158	62.0948	29.8716	50.3031	13.5972	25.7145	13.8937	66.7239	105.667	50	11	36	16	68	79	middle
327	mmu-miR-452-3p_1ss20GA	TCAGTCTCATCTGCAAAGAAGT	down	0.838206	-0.254624	0.353917	3012.48	2525.08	2326.01	2216.34	3032.88	2811.73	2480.56	3745.15	2312	1793	4246	3238	2528	2800	middle
328	hsa-miR-655-3p	ATAATACATGGTTAACCTCTTT	down	0.834747	-0.260589	0.35424	913.945	762.912	676.073	716.941	895.722	1119.31	924.322	698.204	672	580	1254	1289	942	522	middle
329	hsa-miR-93-5p	CAAAGTGCTGTTCGTGCAGGTAG	down	0.745853	-0.423036	0.354485	13754.5	10258.8	6532.36	8924.68	15319.4	9866.23	14716.5	16680.7	6493	7220	21447	11362	14998	12471	high
330	hsa-miR-326_R+1	CCTCTGGGCCCTTCCTCCAGT	down	0.701505	-0.511475	0.355532	724.639	508.338	446.691	689.747	388.575	488.015	617.196	1068.71	444	558	544	562	629	799	middle
331	hsa-mir-3159-p3_1ss16TC	CCTGTAATCCCAGCACTTTGG	up	3.31208	1.72774	0.357703	6.49237	21.5032	17.6061	45.1179	1.78573	8.68353	10.7936	0	17.5	36.5	2.5	10	11	0	middle
332	hsa-mir-3929-p5_1ss3AT	CCTGTAATCCCAGCACTTTGG	up	3.31208	1.72774	0.357703	6.49237	21.5032	17.6061	45.1179	1.78573	8.68353	10.7936	0	17.5	36.5	2.5	10	11	0	middle
333	hsa-miR-122-5p_R-1	TGGAGTGTGACAATGGTGTTT	down	0.200204	-2.32046	0.358443	263.154	52.6845	54.3273	81.583	22.143	83.3619	619.159	86.9411	54	66	31	96	631	65	middle
334	hsa-miR-6511b-3p	CCTCACCACCCCTTCTGCCTGCA	up	1.47658	0.56226	0.360684	66.0897	97.5868	148.897	85.2913	58.5719	72.0733	53.9679	72.228	148	69	82	83	55	54	middle
335	hsa-miR-193a-5p	TGGGTCTTTGCGGGCGAGATGA	up	1.79055	0.840399	0.360692	26893.7	48154.4	81967.9	40680.2	21815.2	18759	18969.2	42952.9	81474	32910	30541	21603	19332	32113	high
336	hsa-miR-450a-2-3p_L-1	TTGGGGACATTTTGCATTCAT	up	1.40856	0.494221	0.361079	114.831	161.747	104.63	184.18	196.43	163.25	134.429	46.8144	104	149	275	188	137	35	middle
337	hsa-miR-1-3p	TGGAATGTAAAGAAGTATGTAT	up	1.5117	0.596168	0.363014	2557.06	3865.5	4092.66	2941.31	4562.54	961.267	2038.51	4671.41	4068	2379.5	6387.5	1107	2077.5	3492.5	middle
338	mdo-miR-106-5p	AAAAGTGCTTATAGTGCAGGTAG	down	0.359953	-1.47412	0.36303	5.29173	1.90478	0	0	5.71433	0	7.84987	8.02533	0	0	8	0	8	6	low
339	hsa-miR-4772-3p	CCTGCAACTTTGCCTGATCAGA	up	2.2971	1.19981	0.364718	31.4711	72.2922	141.855	45.7359	29.286	40.8126	25.5121	28.0887	141	37	41	47	26	21	middle
340	hsa-miR-22-5p_R-1	AGTTCTTCAGTGGCAAGCTTT	down	0.667382	-0.583416	0.36479	1813.68	1210.42	1475.89	1144.63	1010.72	1263.45	1328.59	2848.99	1467	926	1415	1455	1354	2130	middle
341	ssc-miR-451_L+2R-1	TCAAACCGTTACCATTACTGAGT	down	0.192913	-2.37398	0.366054	14.8629	2.86726	5.03031	0	3.57146	0	9.81234	34.7764	5	0	5	0	10	26	middle
342	mmu-miR-3535	TGGATATGATGACTGATTACCTGAGA	down	0.27054	-1.88609	0.366166	153.422	41.5068	96.5819	8.65274	19.2859	32.1291	84.3861	343.752	96	7	27	37	86	257	middle
343	hsa-mir-548bc-p5_1ss2GA	AAAAGTAATCGCGGTTTTTGCC	down	0.1053	-3.24742	0.368854	1.71486	0.180575	0.541726	0	0	4.34177	0.802828	0	0.538462	0	0	5	0.818182	0	low
344	hsa-mir-579-p5_1ss18GT	AAAAGTAATCGCGGTTTTTGCC	down	0.1053	-3.24742	0.368854	1.71486	0.180575	0.541726	0	0	4.34177	0.802828	0	0.538462	0	0	5	0.818182	0	low
345	pal-miR-339b-5p_R+1	TCCCTGTCCTCCAGGAGCTT	up	1.61744	0.69371	0.36913	5.18406	8.38489	7.54546	6.18053	11.4287	8.68353	6.86864	0	7.5	5	16	10	7	0	middle
346	PC-3p-83372_12	AACGAGACTCTGGCATGCA	down	0.199633	-2.32458	0.369611	10.0791	2.01212	6.03637	0	0	0	23.5496	6.68778	6	0	0	0	24	5	middle
347	bta-miR-11987_L-2_1ss8TA	AGGAAACTCTGGTGGAGGT	down	0.32382	-1.62674	0.370288	4160.71	1347.32	1814.94	1131.65	1095.37	1231.76	2213.17	9037.19	1804	915.5	1533.5	1418.5	2255.5	6756.5	middle
348	PC-3p-47977_39	TAAAAACCGTGACTACTTCT	up	2.9932	1.58169	0.371155	5.37219	16.08	16.097	0	32.1431	4.34177	11.7748	0	16	0	45	5	12	0	middle
349	hsa-miR-4677-3p	TCTGTGAGACCAAAGAACTACT	up	1.67563	0.744704	0.371156	9.90209	16.5923	8.04849	21.0138	20.7145	13.0253	16.681	0	8	17	29	15	17	0	middle
350	hsa-miR-6734-5p	TTGAGGGGAGAATGAGGTGGAGA	up	2.34561	1.22996	0.371595	13.1497	30.8442	60.3637	13.5972	18.5716	28.6557	10.7936	0	60	11	26	33	11	0	middle
351	hsa-miR-139-5p	TCTACAGTGCACGTGTCTCCAGT	down	0.795853	-0.329426	0.372731	5258.29	4184.83	4775.78	5169.39	2609.31	6663.74	4770.76	4340.37	4747	4182	3653	7674	4862	3245	middle
352	hsa-miR-605-5p_R-1	TAAATCCCATGGTGCCTTCTCC	up	2.97165	1.57126	0.372763	1.96247	5.83177	11.0667	0	6.42863	0	5.8874	0	11	0	9	0	6	0	middle
353	hsa-miR-137-3p	TTATTGCTTAAGAATACGCGTAG	down	-inf	-inf	0.373388	27.0872	0	0	0	0	0	74.5738	6.68778	0	0	0	0	76	5	middle
354	hsa-miR-125a-5p_R-2	TCCCTGAGACCCTTTAACCTGT	up	1.37661	0.46112	0.374636	60789.4	83683.3	104575	103020	43455.4	60438.3	50333.4	71596.7	103945	83342	60837	69601	51296	53528	high
355	bta-miR-11980_R-1_1ss4CG	AGGGAACGGGCTTGGCGGA	down	0.127523	-2.97117	0.375115	4977.77	634.779	547.298	1248.47	108.572	184.091	2184.23	12565	544	1010	152	212	2226	9394	middle
356	hsa-miR-374a-3p	CTTATCAGATTGTATTGTAATT	down	0.809429	-0.305023	0.375506	4201.31	3400.67	2849.17	2642.79	4710.04	5064.24	3878.82	3660.89	2832	2138	6594	5832	3953	2737	middle
357	hsa-miR-4732-5p	TGTAGAGCAGGGAGCAGGAAGCT	down	0.745406	-0.423901	0.376036	78.3813	58.426	68.4122	24.7221	82.1436	73.81	67.7051	93.6289	68	20	115	85	69	70	middle
358	mmu-miR-5126_R-2_1ss18CT	GCGGGCGGGGCCGGGGGTGG	down	0.0650706	-3.94185	0.377126	381.02	24.7932	34.2061	40.1734	0	5.6443	127.56	1009.85	34	32.5	0	6.5	130	755	middle
359	hsa-miR-3117-3p_R+1	ATAGGACTCATATAGTGCCAGT	down	0.42523	-1.23369	0.377637	17.4052	7.40119	10.0606	0	12.143	34.7341	10.7936	6.68778	10	0	17	40	11	5	middle
360	hsa-miR-30b-5p	TGTAAACATCCTACACTCAGCT	down	0.808565	-0.306564	0.377724	26994	21826.4	23994.9	17113.5	24370.9	34752.4	26816.5	19413.3	23850.3	13844.7	34119	40021	27329.3	14514	high
361	PC-5p-38297_58	AGGGTGATGAAAAAGAAT	down	0.279822	-1.83742	0.377976	26.8132	7.50292	7.04243	6.18053	9.28579	0	21.5871	58.8524	7	5	13	0	22	44	middle
362	hsa-mir-599-p5	TTTGATAAGCTGACATGGGACA	up	10.1904	3.34914	0.379283	2.67511	27.2605	11.0667	0	70.7149	0	0	8.02533	11	0	99	0	0	6	middle
363	hsa-mir-548ax-p3	CAAAAACCGTAATTACTTTTGT	down	0.789226	-0.34149	0.379398	11.5817	9.14057	10.0606	12.3611	5.00004	11.2886	12.756	10.7004	10	10	7	13	13	8	middle
364	mdo-miR-152-3p_R+3	TCAGTGCATGACAGAACTTGGGTTT	down	0.869069	-0.202458	0.379684	116.584	101.32	80.4849	119.902	103.572	136.331	101.067	112.355	80	97	145	157	103	84	middle
365	hsa-let-7f-2-3p_1ss22CT	CTATACAGTCTACTGTCTTTCT	down	0.916739	-0.125416	0.380577	804.568	737.579	630.298	752.788	829.65	863.143	785.478	765.082	626.5	609	1161.5	994	800.5	572	middle
366	hsa-miR-758-3p_R-1	TTTGTGACCTGGTCCACTAAC	down	0.830661	-0.267668	0.381116	614.701	510.608	420.534	679.858	431.432	732.022	587.759	524.322	418	550	604	843	599	392	middle
367	hsa-miR-585-3p_R+3_1ss4GA	TGGACGTATCTGTATGCTAGGG	up	2.01157	1.00832	0.383369	61.5863	123.885	44.2667	232.388	95.0008	77.2834	68.6864	38.7891	44	188	133	89	70	29	middle
368	hsa-miR-30a-3p_1ss22CT	CTTTCAGTCGGATGTTTGCAGT	down	0.751733	-0.411708	0.384766	4379.67	3292.34	2847.66	4181.13	2848.24	3083.52	3796.39	6259.09	2830.5	3382.5	3987.5	3551	3869	4679.5	middle
369	hsa-miR-598-3p	TACGTCATCGTTGTCATCGTCA	down	0.696974	-0.520823	0.385036	643.04	448.183	345.079	333.749	665.72	402.048	572.059	955.014	343	270	932	463	583	714	middle
370	hsa-miR-5585-3p_L-3R-1_1ss5AG	AGTAGCTGGGACTACAGG	up	4.65786	2.21967	0.387564	1.11463	5.19179	0	12.3611	3.21431	0	0	3.34389	0	10	4.5	0	0	2.5	middle
371	hsa-mir-7851-p5_1ss12AC	AGTAGCTGGGACTACAGG	up	4.65786	2.21967	0.387564	1.11463	5.19179	0	12.3611	3.21431	0	0	3.34389	0	10	4.5	0	0	2.5	middle
372	hsa-miR-320e_L+1R+3_1ss17AG	AAAAGCTGGGTTGAGAGGGTGA	up	1.5443	0.626956	0.389146	47.037	72.6395	110.415	37.9072	69.5958	78.4413	34.9156	27.7543	109.75	30.6667	97.4333	90.3333	35.5833	20.75	middle
373	hsa-miR-330-5p_R-2	TCTCTGGGCCTGTGTCTTAG	up	1.2683	0.342897	0.389823	46.3293	58.7595	77.4668	58.097	40.7146	41.681	59.8553	37.4515	77	47	57	48	61	28	middle
374	hsa-miR-4521_R+4	GCTAAGGAAGTCCTGTGCTCAGTTTT	down	0.706075	-0.502106	0.389869	221.797	156.605	159.964	92.7079	217.145	308.265	239.421	117.705	159	75	304	355	244	88	middle
375	bta-miR-2478_L-1_1ss2TA	AATCCCACTTCTGACACCA	up	2.70993	1.43826	0.391285	4.18979	11.354	24.1455	7.41664	2.50002	5.21012	7.35925	0	24	6	3.5	6	7.5	0	middle
376	hsa-miR-887-5p_L+2R-1	TCCTTGGGAGCCCTGTTAGACT	up	2.52679	1.33731	0.392219	6.94683	17.5532	8.04849	34.611	10.0001	20.8405	0	0	8	28	14	24	0	0	middle
377	hsa-mir-4485-p3_1ss1CT	TGTTTAACGGCCGCGGTACCC	up	3.36852	1.75212	0.394399	345.498	1163.82	2612.74	829.427	49.2861	106.807	235.496	694.191	2597	671	69	123	240	519	middle
378	cgr-miR-1260_L+1	AATCCCACCGCTGCCACCA	down	0.462999	-1.11092	0.395307	6.45474	2.98854	3.01819	3.09026	2.85717	9.55189	9.81234	0	3	2.5	4	11	10	0	low
379	hsa-miR-511-5p	GTGTCTTTTGCTCTGCAGTCA	up	1.07721	0.1073	0.395859	172.233	185.532	186.121	180.471	190.002	189.301	148.166	179.232	185	146	266	218	151	134	middle
380	hsa-miR-30d-3p	CTTTCAGTCAGATGTTTGCTGC	down	0.923036	-0.115542	0.39887	384.392	354.807	373.249	309.026	382.146	395.101	343.432	414.642	371	250	535	455	350	310	middle
381	mmu-miR-101c_L+1	CACAGTACTGTGATAACTGA	up	2.62702	1.39343	0.401002	1.96247	5.15544	0	6.18053	9.28579	0	5.8874	0	0	5	13	0	6	0	low
382	hsa-miR-129-1-3p	AAGCCCTTACCCCAAAAAGTAT	down	0.208627	-2.261	0.401265	7.98881	1.66668	0	0	5.00004	4.34177	19.6247	0	0	0	7	5	20	0	middle
383	hsa-miR-224-3p_L-1	AAATGGTGCCCTAGTGACTACA	down	0.810291	-0.303488	0.402172	832.338	674.436	892.377	489.498	641.434	752.862	674.108	1070.04	887	396	898	867	687	800	middle
384	hsa-miR-30e-3p_1ss22CT	CTTTCAGTCGGATGTTTACAGT	down	0.92562	-0.111508	0.403476	8174.87	7566.82	6976.54	7322.07	8401.86	9148.97	7625.17	7750.46	6934.5	5923.5	11762.5	10536	7771	5794.5	middle
385	ssc-mir-1285-p3	ATAGCGAGACCCCGTCTCT	down	0.566457	-0.819961	0.404456	360.149	204.009	209.261	294.193	108.572	185.828	652.521	242.097	208	238	152	214	665	181	middle
386	ocu-miR-146b-5p_R-1_1ss23GA	TGAGAACTGAATTCCATAGGCCA	down	0.400349	-1.32067	0.404833	8.92086	3.57146	0	0	10.7144	13.0253	13.7373	0	0	0	15	15	14	0	middle
387	mmu-miR-5126_L-1R-2_1ss18CT	CGGGCGGGGCCGGGGGTGG	down	0.187956	-2.41153	0.405882	242.27	45.5361	41.2485	87.1455	8.21436	15.1962	95.6703	615.944	41	70.5	11.5	17.5	97.5	460.5	middle
388	hsa-miR-301b-3p	CAGTGCAATGATATTGTCAAAGC	down	0.136158	-2.87665	0.407169	12.2408	1.66668	0	0	5.00004	4.34177	32.3807	0	0	0	7	5	33	0	middle
389	cgr-miR-1260	ATCCCACCGCTGCCACCA	up	1.35479	0.438064	0.40811	440.965	597.412	836.037	529.053	427.147	610.018	495.523	217.353	831	428	598	702.5	505	162.5	middle
390	hsa-miR-548o-3p	CCAAAACTGCAGTTACTTTTGC	up	1.15733	0.210805	0.409208	56.4678	65.352	58.8546	82.201	55.0005	59.048	59.5282	50.8271	58.5	66.5	77	68	60.6667	38	middle
391	hsa-miR-193b-5p	CGGGGTTTTGAGGGCGAGATGA	up	1.26631	0.340631	0.409704	2377.19	3010.26	4208.36	2360.96	2461.45	2328.92	1968.36	2834.28	4183	1910	3446	2682	2006	2119	middle
392	hsa-miR-1294_R-2	TGTGAGGTTGGCATTGTTGT	up	1.56219	0.643574	0.409901	31.1252	48.6236	48.291	24.7221	72.8578	52.9696	32.3807	8.02533	48	20	102	61	33	6	middle
393	hsa-miR-6730-3p	CCTGACACCCCATCTGCCCTCA	up	3.16395	1.66173	0.409957	1.96247	6.20916	5.03031	13.5972	0	0	5.8874	0	5	11	0	0	6	0	middle
394	mmu-miR-5126_L-3_1ss18CT	GGCGGGGCCGGGGGTGGGG	down	0.18468	-2.4369	0.410539	145.019	26.782	17.6061	58.097	4.6429	4.34177	58.874	371.84	17.5	47	6.5	5	60	278	middle
395	hsa-miR-6827-5p	TGGGAGCCATGAGGGTCTGTGC	up	2.08261	1.05839	0.41086	3.56681	7.42827	10.0606	8.65274	3.57146	0	0	10.7004	10	7	5	0	0	8	middle
396	hsa-miR-548ay-3p	CAAAACCGCGATTACTCTTGCA	up	2.46039	1.29889	0.411422	3.18396	7.8338	12.0727	0	11.4287	9.55189	0	0	12	0	16	11	0	0	middle
397	hsa-miR-1292-5p_R-3	TGGGAACGGGTTCCGGCAGACG	down	0.713858	-0.486291	0.412365	18.0111	12.8573	5.03031	18.5416	15.0001	10.4202	23.5496	20.0633	5	15	21	12	24	15	middle
398	hsa-miR-497-5p	CAGCAGCACACTGTGGTTTGT	up	1.18666	0.246901	0.412734	26245.7	31144.6	22088.1	36188.2	35157.4	24267.9	23190.5	31278.7	21955	29276	49220	27947	23634	23385	high
399	hsa-miR-7-5p_R-1	TGGAAGACTAGTGATTTTGTTGT	up	1.19132	0.252563	0.414091	1460.51	1739.94	1381.32	2136.82	1701.68	1054.47	1540.54	1786.53	1373	1728.67	2382.33	1214.33	1570	1335.67	middle
400	hsa-miR-28-3p	CACTAGATTGTGAGCTCCTGGA	up	1.27799	0.353877	0.414491	7722.47	9869.25	8148.09	13636.7	7822.92	5426.34	7551.58	10189.5	8099	11032	10952	6249	7696	7618	high
401	hsa-miR-4429_R+1_1ss11CT	AAAAGCTGGGTTGAGAGGCGA	up	2.26582	1.18003	0.415229	1.96247	4.4466	5.03031	7.41664	0.892865	0	5.8874	0	5	6	1.25	0	6	0	low
402	hsa-miR-4516_R+2	GGGAGAAGGGTCGGGGCGG	down	0.425571	-1.23253	0.415958	128.686	54.7651	51.3091	67.9858	45.0004	29.524	86.3486	270.186	51	55	63	34	88	202	middle
403	bta-miR-11987_L-1_1ss8TA	GAGGAAACTCTGGTGGAGGT	down	0.250885	-1.9949	0.421324	815.183	204.517	321.437	224.971	67.1434	106.807	313.014	2025.73	319.5	182	94	123	319	1514.5	middle
404	hsa-miR-337-3p_L-1	TCCTATATGATGCCTTTCTTC	down	0.870978	-0.199293	0.421792	996.523	867.949	1050.33	894.941	658.577	1164.46	882.129	942.976	1044	724	922	1341	899	705	middle
405	hsa-miR-181a-5p	AACATTCAACGCTGTCGGTGAGT	up	1.13404	0.18147	0.422186	17551.7	19904.4	19731.9	15960.6	24020.6	18094.3	18461.4	16099.5	19613	12912	33628.5	20837.5	18814.5	12036.5	high
406	hsa-miR-92b-3p	TATTGCACTCGTCCCGGCCTCC	up	1.17901	0.237575	0.42226	2374.84	2799.96	3569.51	2653.92	2176.45	2757.89	2310.81	2055.82	3548	2147	3047	3176	2355	1537	middle
407	hsa-miR-624-5p_R-1	TAGTACCAGTACCTTGTGTTC	down	0.728295	-0.457404	0.422541	83.1991	60.5935	37.2243	39.5554	105.001	77.2834	100.086	72.228	37	32	147	89	102	54	middle
408	hsa-miR-20b-3p_R-1	ACTGTAGTATGGGCACTTCCA	up	inf	inf	0.42265	0	1.90478	0	0	5.71433	0	0	0	0	0	8	0	0	0	low
409	hsa-miR-34b-5p_L-1R+1	AGGCAGTGTCATTAGCTGATTGT	up	inf	inf	0.42265	0	2.14288	0	0	6.42863	0	0	0	0	0	9	0	0	0	low
410	hsa-miR-101-2-5p_L-1R+3	CGGTTATCATGGTACCGATGCTGT	up	inf	inf	0.42265	0	1.67677	5.03031	0	0	0	0	0	5	0	0	0	0	0	low
411	hsa-miR-122b-5p	TTTAGTGTGATAATGGCGTTTGA	up	inf	inf	0.42265	0	5.47624	0	0	16.4287	0	0	0	0	0	23	0	0	0	middle
412	hsa-miR-135a-3p_L+1R-1	ATATAGGGATTGGAGCCGTGGC	up	inf	inf	0.42265	0	5.47624	0	0	16.4287	0	0	0	0	0	23	0	0	0	middle
413	hsa-miR-182-3p_R-1	TGGTTCTAGACTTGCCAACT	down	-inf	-inf	0.42265	2.22926	0	0	0	0	0	0	6.68778	0	0	0	0	0	5	low
414	hsa-miR-183-3p_L-1R-1	TGAATTACCGAAGGGCCATA	down	-inf	-inf	0.42265	2.67511	0	0	0	0	0	0	8.02533	0	0	0	0	0	6	low
415	ocu-miR-194-3p_R-2	CCAGTGGAGATGCTGTTACT	down	-inf	-inf	0.42265	2.67511	0	0	0	0	0	0	8.02533	0	0	0	0	0	6	low
416	hsa-miR-196a-1-3p_L+1	ACAACAACATTAAACCACCCGA	down	-inf	-inf	0.42265	3.92494	0	0	0	0	0	11.7748	0	0	0	0	0	12	0	middle
417	hsa-miR-200b-5p	CATCTTACTGGGCAGCATTGGA	down	-inf	-inf	0.42265	9.80874	0	0	0	0	0	0	29.4262	0	0	0	0	0	22	middle
418	hsa-miR-205-5p	TCCTTCATTCCACCGGAGTCTG	down	-inf	-inf	0.42265	6.86864	0	0	0	0	0	20.6059	0	0	0	0	0	21	0	middle
419	hsa-miR-219b-3p	AGAATTGCGTTTGGACAATCAGT	down	-inf	-inf	0.42265	1.96247	0	0	0	0	0	5.8874	0	0	0	0	0	6	0	low
420	hsa-miR-219a-2-3p	AGAATTGTGGCTGGACATCTGT	down	-inf	-inf	0.42265	20.933	0	0	0	0	0	62.799	0	0	0	0	0	64	0	middle
421	hsa-miR-320a-5p_L-2R+1	CTTCTCTTCCCGGTTCTTCCC	down	-inf	-inf	0.42265	1.63539	0	0	0	0	0	4.90617	0	0	0	0	0	5	0	low
422	hsa-miR-323a-5p_R-1	AGGTGGTCCGTGGCGCGTTCG	up	inf	inf	0.42265	0	1.67677	5.03031	0	0	0	0	0	5	0	0	0	0	0	low
423	hsa-miR-373-3p	GAAGTGCTTCGATTTTGGGGTGT	up	inf	inf	0.42265	0	1.19049	0	0	3.57146	0	0	0	0	0	5	0	0	0	low
424	hsa-miR-378j_R+1_1ss14CT	ACTGGATTTGGAGTCAGAAG	down	-inf	-inf	0.42265	0.482419	0	0	0	0	1.44726	0	0	0	0	0	1.66667	0	0	low
425	hsa-miR-449c-5p_L-1	AGGCAGTGTATTGCTAGCGGCTGT	up	inf	inf	0.42265	0	2.06018	0	6.18053	0	0	0	0	0	5	0	0	0	0	low
426	hsa-miR-488-5p_R+2	CCCAGATAATGGCACTCTCAAAC	up	inf	inf	0.42265	0	2.38097	0	0	7.14292	0	0	0	0	0	10	0	0	0	low
427	hsa-miR-504-3p_L+5R-2	CTGAAGGGAGTGCAGGGCAGGGTT	up	inf	inf	0.42265	0	1.19049	0	0	3.57146	0	0	0	0	0	5	0	0	0	low
428	hsa-miR-508-3p_R-1	TGATTGTAGCCTTTTGGAGTAG	up	inf	inf	0.42265	0	1.66668	0	0	5.00004	0	0	0	0	0	7	0	0	0	low
429	hsa-miR-509-3-5p_R-1	TACTGCAGACGTGGCAATCAT	up	inf	inf	0.42265	0	1.90478	0	0	5.71433	0	0	0	0	0	8	0	0	0	low
430	hsa-miR-509-3p	TGATTGGTACGTCTGTGGGTAG	up	inf	inf	0.42265	0	1.11112	0	0	3.33336	0	0	0	0	0	4.66667	0	0	0	low
431	hsa-miR-513a-5p_R+4	TTCACAGGGAGGTGTCATTTAT	up	inf	inf	0.42265	0	0.595243	0	0	1.78573	0	0	0	0	0	2.5	0	0	0	low
432	hsa-miR-518e-5p_R-1	CTCTAGAGGGAAGCGCTTTCT	down	-inf	-inf	0.42265	0.381591	0	0	0	0	0	1.14477	0	0	0	0	0	1.16667	0	low
433	hsa-miR-522-3p	AAAATGGTTCCCTTTAGAGTGT	down	-inf	-inf	0.42265	4.90617	0	0	0	0	0	14.7185	0	0	0	0	0	15	0	middle
434	hsa-miR-519a-3p	AAAGTGCATCCTTTTAGAGTGT	down	-inf	-inf	0.42265	4.08847	0	0	0	0	0	12.2654	0	0	0	0	0	12.5	0	middle
435	hsa-miR-519a-2-5p_R+1	CCTCTACAGGGAAGCGCTTTCT	down	-inf	-inf	0.42265	2.61662	0	0	0	0	0	7.84987	0	0	0	0	0	8	0	low
436	hsa-mir-521-1-p5	CCTCCAAAGGGAAGAACTTTCT	down	-inf	-inf	0.42265	2.9437	0	0	0	0	0	8.83111	0	0	0	0	0	9	0	low
437	hsa-miR-521	AACGCACTTCCCTTTAGAGTGT	down	-inf	-inf	0.42265	1.14477	0	0	0	0	0	3.43432	0	0	0	0	0	3.5	0	low
438	hsa-miR-541-5p_R-4	AAAGGATTCTGCTGTCGGTCC	up	inf	inf	0.42265	0	1.19049	0	0	3.57146	0	0	0	0	0	5	0	0	0	low
439	hsa-miR-544a_R-1	ATTCTGCATTTTTAGCAAGTT	up	inf	inf	0.42265	0	1.42858	0	0	4.28575	0	0	0	0	0	6	0	0	0	low
440	hsa-miR-544b_R-2	ACCTGAGGTTGTGCATTTCT	up	inf	inf	0.42265	0	4.69495	14.0849	0	0	0	0	0	14	0	0	0	0	0	middle
441	hsa-mir-545-p5_1ss22TA	CCTCAGTAAATGTTTATTAGAA	down	-inf	-inf	0.42265	1.63539	0	0	0	0	0	4.90617	0	0	0	0	0	5	0	low
442	hsa-miR-548av-3p_L+1	CAAAACTGCAGTTACTTTTGC	down	-inf	-inf	0.42265	0.872208	0	0	0	0	0	2.61662	0	0	0	0	0	2.66667	0	low
443	hsa-miR-548at-5p	AAAAGTTATTGCGGTTTTGGCT	up	inf	inf	0.42265	0	1.67677	5.03031	0	0	0	0	0	5	0	0	0	0	0	low
444	hsa-miR-548t-5p_L-1_1ss8GA	AAAAGTAATCGTGGTTTTTG	up	inf	inf	0.42265	0	0.0992072	0	0	0.297622	0	0	0	0	0	0.416667	0	0	0	low
445	hsa-miR-548am-3p_R-1	CAAAAACTGCAGTTACTTTTG	up	inf	inf	0.42265	0	0.396829	0	0	1.19049	0	0	0	0	0	1.66667	0	0	0	low
446	hsa-miR-548u_R-1	CAAAGACTGCAATTACTTTTGC	up	inf	inf	0.42265	0	1.19049	0	0	3.57146	0	0	0	0	0	5	0	0	0	low
447	hsa-mir-548f-1-p5_1ss13AT	AAAAGTAATCACTGTTTTTGA	down	-inf	-inf	0.42265	1.30253	0	0	0	0	3.90759	0	0	0	0	0	4.5	0	0	low
448	hsa-mir-548an-p5_1ss7GT	CAAAAGTCATTGTGGTTTTT	down	-inf	-inf	0.42265	0.180907	0	0	0	0	0.542721	0	0	0	0	0	0.625	0	0	low
449	hsa-mir-548aa-1-p5_1ss6AT	AAAAGTAACTGTGGTTTTTGC	up	inf	inf	0.42265	0	0.239539	0.718616	0	0	0	0	0	0.714286	0	0	0	0	0	low
450	hsa-mir-548f-4-p5_1ss10AC	AAAAGTAATCGTGGTTTTTG	up	inf	inf	0.42265	0	0.0992072	0	0	0.297622	0	0	0	0	0	0.416667	0	0	0	low
451	hsa-mir-548h-2-p3	ACCACAATTACTTTTGCAC	up	inf	inf	0.42265	0	0.297622	0	0	0.892865	0	0	0	0	0	1.25	0	0	0	low
452	hsa-miR-548ac_L-1	AAAAACCGGCAATTACTTTTG	up	inf	inf	0.42265	0	2.14288	0	0	6.42863	0	0	0	0	0	9	0	0	0	low
453	hsa-mir-548aw-p3	CCGCGATGACTTTTGCATCAAC	down	-inf	-inf	0.42265	2.22926	0	0	0	0	0	0	6.68778	0	0	0	0	0	5	low
454	hsa-miR-548bb-5p_R-1_1ss11AG	AAAAGTAACTGTGGTTTTTGC	up	inf	inf	0.42265	0	0.239539	0.718616	0	0	0	0	0	0.714286	0	0	0	0	0	low
455	hsa-mir-548aa-2-p5_1ss6AT	AAAAGTAACTGTGGTTTTTGC	up	inf	inf	0.42265	0	0.239539	0.718616	0	0	0	0	0	0.714286	0	0	0	0	0	low
456	hsa-miR-549a-5p	AGCTCATCCATAGTTGTCACTG	up	inf	inf	0.42265	0	1.66668	0	0	5.00004	0	0	0	0	0	7	0	0	0	low
457	hsa-mir-559-p3	TTTGGTGCATATTTACTTT	down	-inf	-inf	0.42265	1.96247	0	0	0	0	0	5.8874	0	0	0	0	0	6	0	low
458	hsa-miR-584-3p	TCAGTTCCAGGCCAACCAGGCT	down	-inf	-inf	0.42265	1.63539	0	0	0	0	0	4.90617	0	0	0	0	0	5	0	low
459	hsa-mir-624-p3	AACACAAGGTATTGGTATT	up	inf	inf	0.42265	0	1.19049	0	0	3.57146	0	0	0	0	0	5	0	0	0	low
460	hsa-miR-655-5p	AGAGGTTATCCGTGTTATGTTC	down	-inf	-inf	0.42265	1.73671	0	0	0	0	5.21012	0	0	0	0	0	6	0	0	low
461	hsa-miR-659-5p	AGGACCTTCCCTGAACCAAGGA	up	inf	inf	0.42265	0	3.29628	0	9.88885	0	0	0	0	0	8	0	0	0	0	low
462	hsa-mir-663a-p5	GCGCCGCGGGACCGCCCTC	down	-inf	-inf	0.42265	1.96247	0	0	0	0	0	5.8874	0	0	0	0	0	6	0	low
463	hsa-miR-676-5p_R-1	TCTTCAACCTCAGGACTTGC	down	-inf	-inf	0.42265	1.73671	0	0	0	0	5.21012	0	0	0	0	0	6	0	0	low
464	hsa-miR-765_L+1R-1	CTGGAGGAGAAGGAAGGTGAT	up	inf	inf	0.42265	0	1.19049	0	0	3.57146	0	0	0	0	0	5	0	0	0	low
465	hsa-miR-873-3p	GGAGACTGATGAGTTCCCGGGA	down	-inf	-inf	0.42265	2.28955	0	0	0	0	0	6.86864	0	0	0	0	0	7	0	low
466	hsa-mir-937-p3_1ss21CT	CCCATCCGCGCTCTGACTCTTT	down	-inf	-inf	0.42265	3.59786	0	0	0	0	0	10.7936	0	0	0	0	0	11	0	middle
467	hsa-miR-1224-3p_R+1	CCCCACCTCCTCTCTCCTCAGT	down	-inf	-inf	0.42265	1.96247	0	0	0	0	0	5.8874	0	0	0	0	0	6	0	low
468	hsa-miR-1225-5p_R-1	GTGGGTACGGCCCAGTGGGGG	down	-inf	-inf	0.42265	6.24192	0	0	0	0	0	0	18.7258	0	0	0	0	0	14	middle
469	hsa-miR-1226-5p	GTGAGGGCATGCAGGCCTGGATGGGG	up	inf	inf	0.42265	0	1.66668	0	0	5.00004	0	0	0	0	0	7	0	0	0	low
470	hsa-miR-1234-3p_R+1	TCGGCCTGACCACCCACCCCACT	down	-inf	-inf	0.42265	1.63539	0	0	0	0	0	4.90617	0	0	0	0	0	5	0	low
471	hsa-miR-1236-5p_R+1	TGAGTGACAGGGGAAATGGGGAT	up	inf	inf	0.42265	0	1.67677	5.03031	0	0	0	0	0	5	0	0	0	0	0	low
472	hsa-mir-1255a-p3	CTATCTTCTTTGCTCATCCTTG	down	-inf	-inf	0.42265	2.67511	0	0	0	0	0	0	8.02533	0	0	0	0	0	6	low
473	hsa-mir-1268a-p3_1ss12TC	TCCCAGCTACTCTGGAGGCT	up	inf	inf	0.42265	0	2.47221	0	7.41664	0	0	0	0	0	6	0	0	0	0	low
474	hsa-mir-1269a-p5	AGTTGGCATGGCTCAGTCCAAGT	down	-inf	-inf	0.42265	1.96247	0	0	0	0	0	5.8874	0	0	0	0	0	6	0	low
475	hsa-miR-1275_R+1	GTGGGGGAGAGGCTGTCG	up	inf	inf	0.42265	0	7.37779	22.1334	0	0	0	0	0	22	0	0	0	0	0	middle
476	hsa-miR-1289_R-1	TGGAGTCCAGGAATCTGCATTT	up	inf	inf	0.42265	0	1.00606	3.01819	0	0	0	0	0	3	0	0	0	0	0	low
477	hsa-mir-1291-p3	GGTTTCAAGCAGAGGCCTAAAGGAC	down	-inf	-inf	0.42265	5.79607	0	0	0	0	0	0	17.3882	0	0	0	0	0	13	middle
478	hsa-miR-1537-5p_L-2R+2	CTGTAATTAGTCAGTTTTCTGT	up	inf	inf	0.42265	0	1.90478	0	0	5.71433	0	0	0	0	0	8	0	0	0	low
479	hsa-miR-1910-5p	CCAGTCCTGTGCCTGCCGCCT	up	inf	inf	0.42265	0	2.34748	7.04243	0	0	0	0	0	7	0	0	0	0	0	low
480	hsa-miR-2114-5p_R-1	TAGTCCCTTCCTTGAAGCGGT	up	inf	inf	0.42265	0	4.94442	0	14.8333	0	0	0	0	0	12	0	0	0	0	middle
481	hsa-miR-2114-3p_R+1	CGAGCCTCAAGCAAGGGACTTC	up	inf	inf	0.42265	0	5.76849	0	17.3055	0	0	0	0	0	14	0	0	0	0	middle
482	hsa-miR-2115-3p_R+1	CATCAGAATTCATGGAGGCTAGA	down	-inf	-inf	0.42265	2.28955	0	0	0	0	0	6.86864	0	0	0	0	0	7	0	low
483	hsa-miR-2276-3p	TCTGCAAGTGTCAGAGGCGAGG	down	-inf	-inf	0.42265	1.63539	0	0	0	0	0	4.90617	0	0	0	0	0	5	0	low
484	hsa-miR-2682-5p_R-1	CAGGCAGTGACTGTTCAGACGT	down	-inf	-inf	0.42265	1.63539	0	0	0	0	0	4.90617	0	0	0	0	0	5	0	low
485	hsa-miR-2682-3p_L+1R-2	ACGCCTCTTCAGCGCTGTCTT	down	-inf	-inf	0.42265	6.86864	0	0	0	0	0	20.6059	0	0	0	0	0	21	0	middle
486	hsa-miR-3118_R-2_1ss9CG	TGTGACTGGATTATGAAAATT	up	inf	inf	0.42265	0	1.34142	4.02425	0	0	0	0	0	4	0	0	0	0	0	low
487	hsa-miR-3120-3p_R+1	CACAGCAAGTGTAGACAGGCAT	down	-inf	-inf	0.42265	2.61662	0	0	0	0	0	7.84987	0	0	0	0	0	8	0	low
488	hsa-miR-3127-5p	ATCAGGGCTTGTGGAATGGGAAG	up	inf	inf	0.42265	0	1.42858	0	0	4.28575	0	0	0	0	0	6	0	0	0	low
489	hsa-miR-3133	TAAAGAACTCTTAAAACCCAAT	down	-inf	-inf	0.42265	2.9437	0	0	0	0	0	8.83111	0	0	0	0	0	9	0	low
490	hsa-miR-3140-5p	ACCTGAATTACCAAAAGCTTT	up	inf	inf	0.42265	0	2.38097	0	0	7.14292	0	0	0	0	0	10	0	0	0	low
491	hsa-miR-3140-3p_R-1	AGCTTTTGGGAATTCAGGTAG	up	inf	inf	0.42265	0	1.19049	0	0	3.57146	0	0	0	0	0	5	0	0	0	low
492	hsa-miR-3144-5p_L+1R-2	AAGGGGACCAAAGAGATATAT	down	-inf	-inf	0.42265	4.01267	0	0	0	0	0	0	12.038	0	0	0	0	0	9	middle
493	hsa-miR-3145-5p	AACTCCAAACACTCAAAACTCA	down	-inf	-inf	0.42265	1.63539	0	0	0	0	0	4.90617	0	0	0	0	0	5	0	low
494	hsa-miR-3150b-3p_R-1	TGAGGAGATCGTCGAGGTTG	up	inf	inf	0.42265	0	2.85717	0	0	8.5715	0	0	0	0	0	12	0	0	0	low
495	hsa-miR-3157-5p_L+1R-2	CTTCAGCCAGGCTAGTGCAGT	up	inf	inf	0.42265	0	2.34748	7.04243	0	0	0	0	0	7	0	0	0	0	0	low
496	hsa-miR-3157-3p_L+1R-1	ACTGCCCTAGTCTAGCTGAAGC	down	-inf	-inf	0.42265	2.9437	0	0	0	0	0	8.83111	0	0	0	0	0	9	0	low
497	hsa-miR-3163_R-1	TATAAAATGAGGGCAGTAAGA	down	-inf	-inf	0.42265	2.61662	0	0	0	0	0	7.84987	0	0	0	0	0	8	0	low
498	hsa-miR-3176_R+2	ACTGGCCTGGGACTACCGGGG	up	inf	inf	0.42265	0	1.42858	0	0	4.28575	0	0	0	0	0	6	0	0	0	low
499	hsa-miR-3179	AGAAGGGGTGAAATTTAAACGT	up	inf	inf	0.42265	0	1.42858	0	0	4.28575	0	0	0	0	0	6	0	0	0	low
500	hsa-miR-3190-3p_L-2R+2	TGGAAGGTAGACGGCCAGAGAGT	up	inf	inf	0.42265	0	2.01212	6.03637	0	0	0	0	0	6	0	0	0	0	0	low
501	hsa-mir-3196-p5_1ss3GT	GGTCGGGGCGGCAGGGGC	down	-inf	-inf	0.42265	2.22926	0	0	0	0	0	0	6.68778	0	0	0	0	0	5	low
502	hsa-mir-3199-1-p3	AGAAACTTTCTCCTAAGGCAGT	down	-inf	-inf	0.42265	0.723628	0	0	0	0	2.17088	0	0	0	0	0	2.5	0	0	low
503	hsa-mir-3199-2-p3	AGAAACTTTCTCCTAAGGCAGT	down	-inf	-inf	0.42265	0.723628	0	0	0	0	2.17088	0	0	0	0	0	2.5	0	0	low
504	hsa-miR-3202_L+2R-3	TATGGAAGGGAGAAGAGCTTT	up	inf	inf	0.42265	0	1.78573	0	0	5.35719	0	0	0	0	0	7.5	0	0	0	low
505	hsa-mir-3612-p3	CAGTTCACTAGAGGCGTCCTGA	down	-inf	-inf	0.42265	1.73671	0	0	0	0	5.21012	0	0	0	0	0	6	0	0	low
506	hsa-miR-3616-5p_L-1R+1	TGAAGTGCACTCATGATATGTT	down	-inf	-inf	0.42265	2.60506	0	0	0	0	7.81518	0	0	0	0	0	9	0	0	low
507	hsa-miR-3617-5p_R+1	AAAGACATAGTTGCAAGATGGGA	down	-inf	-inf	0.42265	5.21012	0	0	0	0	15.6304	0	0	0	0	0	18	0	0	middle
508	hsa-miR-3661	TGACCTGGGACTCGGACAGCTG	down	-inf	-inf	0.42265	1.63539	0	0	0	0	0	4.90617	0	0	0	0	0	5	0	low
509	hsa-miR-3677-3p_1ss22CT	CTCGTGGGCTCTGGCCACGGCT	up	inf	inf	0.42265	0	2.06018	0	6.18053	0	0	0	0	0	5	0	0	0	0	low
510	hsa-miR-3690_R-2	ACCTGGACCCAGCGTAGACAA	up	inf	inf	0.42265	0	1.67677	5.03031	0	0	0	0	0	5	0	0	0	0	0	low
511	hsa-miR-3691-5p	AGTGGATGATGGAGACTCGGTAC	down	-inf	-inf	0.42265	3.59786	0	0	0	0	0	10.7936	0	0	0	0	0	11	0	middle
512	hsa-miR-3920	ACTGATTATCTTAACTCTCTGA	down	-inf	-inf	0.42265	1.63539	0	0	0	0	0	4.90617	0	0	0	0	0	5	0	low
513	hsa-mir-3922-p3	TGTGGGACTTCTGGCCTTGA	down	-inf	-inf	0.42265	1.63539	0	0	0	0	0	4.90617	0	0	0	0	0	5	0	low
514	hsa-mir-3926-1-p5_1ss2TC	ACGGAGCTGGCCAAAAAGCAGGC	down	-inf	-inf	0.42265	2.89451	0	0	0	0	8.68353	0	0	0	0	0	10	0	0	low
515	hsa-miR-3943_R+1	TAGCCCCCAGGCTTCACTTGGCGT	down	-inf	-inf	0.42265	1.63539	0	0	0	0	0	4.90617	0	0	0	0	0	5	0	low
516	hsa-miR-4423-3p_R+1	ATAGGCACCAAAAAGCAACAAT	up	inf	inf	0.42265	0	2.06018	0	6.18053	0	0	0	0	0	5	0	0	0	0	low
517	hsa-miR-4424_R-1	AGAGTTAACTCAAAATGGACT	up	inf	inf	0.42265	0	2.14288	0	0	6.42863	0	0	0	0	0	9	0	0	0	low
518	hsa-miR-4425	TGTTGGGATTCAGCAGGACCAT	down	-inf	-inf	0.42265	1.96247	0	0	0	0	0	5.8874	0	0	0	0	0	6	0	low
519	hsa-mir-4430-p3_1ss3GC	GCCGAGATCGTACCACTGCACTCC	up	inf	inf	0.42265	0	2.47221	0	7.41664	0	0	0	0	0	6	0	0	0	0	low
520	hsa-miR-4433a-5p_R+1	CGTCCCACCCCCCACTCCTGTT	down	-inf	-inf	0.42265	1.44726	0	0	0	0	4.34177	0	0	0	0	0	5	0	0	low
521	hsa-miR-4440_R+1	TGTCGTGGGGCTTGCTGGCTTGT	up	inf	inf	0.42265	0	1.67677	5.03031	0	0	0	0	0	5	0	0	0	0	0	low
522	hsa-miR-4444_L+4R+2	TGAACTCGAGTTGGAAGAGGCGAT	down	-inf	-inf	0.42265	1.63539	0	0	0	0	0	4.90617	0	0	0	0	0	5	0	low
523	hsa-mir-4464-p5	TTTGGATAGATGCAATAAAGT	up	inf	inf	0.42265	0	5.71433	0	0	17.143	0	0	0	0	0	24	0	0	0	middle
524	hsa-miR-4466_L-1R+2	GGTGCGGGCCGGCGGGGTC	down	-inf	-inf	0.42265	4.57909	0	0	0	0	0	13.7373	0	0	0	0	0	14	0	middle
525	hsa-miR-4473_R-1	CTAGTGCTCTCCGTTACAAGT	up	inf	inf	0.42265	0	1.19049	0	0	3.57146	0	0	0	0	0	5	0	0	0	low
526	hsa-miR-4474-3p_R-2	TTGTGGCTGGTCATGAGGCT	down	-inf	-inf	0.42265	1.44726	0	0	0	0	4.34177	0	0	0	0	0	5	0	0	low
527	hsa-miR-4511_R+1	GAAGAACTGTTGCATTTGCCCTG	up	inf	inf	0.42265	0	2.34748	7.04243	0	0	0	0	0	7	0	0	0	0	0	low
528	hsa-miR-4512_R-2	CAGGGCCTCACTGTATCGCC	up	inf	inf	0.42265	0	2.06018	0	6.18053	0	0	0	0	0	5	0	0	0	0	low
529	hsa-miR-4636_R-2	AACTCGTGTTCAAAGCCTTT	up	inf	inf	0.42265	0	3.80956	0	0	11.4287	0	0	0	0	0	16	0	0	0	middle
530	hsa-miR-4637	TACTAACTGCAGATTCAAGTGA	down	-inf	-inf	0.42265	2.22926	0	0	0	0	0	0	6.68778	0	0	0	0	0	5	low
531	hsa-miR-4649-5p_R-1	TGGGCGAGGGGTGGGCTCTCAGA	up	inf	inf	0.42265	0	1.67677	5.03031	0	0	0	0	0	5	0	0	0	0	0	low
532	hsa-miR-4649-3p_L+1R-1_1ss21CT	CTCTGAGGCCTGCCTCTCCCT	up	inf	inf	0.42265	0	2.06018	0	6.18053	0	0	0	0	0	5	0	0	0	0	low
533	hsa-miR-4659b-3p_L-1R+2	TTCTTCTTAGACATGGCAGCTTT	up	inf	inf	0.42265	0	1.67677	5.03031	0	0	0	0	0	5	0	0	0	0	0	low
534	hsa-miR-4659a-3p_L-1	TTCTTCTTAGACATGGCAACG	up	inf	inf	0.42265	0	1.19049	0	0	3.57146	0	0	0	0	0	5	0	0	0	low
535	hsa-miR-4664-5p	TGGGGTGCCCACTCCGCAAGTT	up	inf	inf	0.42265	0	1.42858	0	0	4.28575	0	0	0	0	0	6	0	0	0	low
536	hsa-miR-4669_R-2	TGTGTCCGGGAAGTGGAGGA	down	-inf	-inf	0.42265	1.44726	0	0	0	0	4.34177	0	0	0	0	0	5	0	0	low
537	hsa-miR-4676-3p_L-1	ACTGTTTCACCACTGGCTCTT	up	inf	inf	0.42265	0	1.67677	5.03031	0	0	0	0	0	5	0	0	0	0	0	low
538	hsa-miR-4679_L+1R-1	TTCTGTGATAGAGATTCTTTGC	up	inf	inf	0.42265	0	1.30953	0	0	3.9286	0	0	0	0	0	5.5	0	0	0	low
539	hsa-miR-4723-5p_R-3	TGGGGGAGCCATGAGATAAGA	down	-inf	-inf	0.42265	1.44726	0	0	0	0	4.34177	0	0	0	0	0	5	0	0	low
540	hsa-miR-4725-3p_R-1	TGGGGAAGGCGTCAGTGTCGG	down	-inf	-inf	0.42265	2.22926	0	0	0	0	0	0	6.68778	0	0	0	0	0	5	low
541	hsa-miR-4726-5p_R-2	AGGGCCAGAGGAGCCTGGAGT	down	-inf	-inf	0.42265	1.63539	0	0	0	0	0	4.90617	0	0	0	0	0	5	0	low
542	hsa-miR-4728-3p_1ss25GT	CATGCTGACCTCCCTCCTGCCCCAT	down	-inf	-inf	0.42265	3.12096	0	0	0	0	0	0	9.36289	0	0	0	0	0	7	low
543	hsa-miR-4742-3p_R-1	TCTGTATTCTCCTTTGCCTGCA	down	-inf	-inf	0.42265	6.68778	0	0	0	0	0	0	20.0633	0	0	0	0	0	15	middle
544	hsa-miR-4743-5p_R-4	TGGCCGGATGGGACAGGAG	down	-inf	-inf	0.42265	1.44726	0	0	0	0	4.34177	0	0	0	0	0	5	0	0	low
545	hsa-miR-4746-5p_R-2	CCGGTCCCAGGAGAACCTGCA	down	-inf	-inf	0.42265	2.22926	0	0	0	0	0	0	6.68778	0	0	0	0	0	5	low
546	hsa-miR-4757-3p	CATGACGTCACAGAGGCTTCGC	down	-inf	-inf	0.42265	1.73671	0	0	0	0	5.21012	0	0	0	0	0	6	0	0	low
547	hsa-miR-4766-3p	ATAGCAATTGCTCTTTTGGAA	up	inf	inf	0.42265	0	2.38097	0	0	7.14292	0	0	0	0	0	10	0	0	0	low
548	hsa-mir-4781-p3	TTGGAATCCTCGCTAGAGCGT	up	inf	inf	0.42265	0	2.06018	0	6.18053	0	0	0	0	0	5	0	0	0	0	low
549	hsa-miR-4795-3p	ATATTATTAGCCACTTCTGGAT	down	-inf	-inf	0.42265	1.44726	0	0	0	0	4.34177	0	0	0	0	0	5	0	0	low
550	hsa-miR-4798-5p	TTCGGTATACTTTGTGAATTGG	up	inf	inf	0.42265	0	2.85717	0	0	8.5715	0	0	0	0	0	12	0	0	0	low
551	hsa-miR-4800-5p	AGTGGACCGAGGAAGGAAGGA	up	inf	inf	0.42265	0	3.70832	0	11.125	0	0	0	0	0	9	0	0	0	0	middle
552	hsa-miR-4802-5p	TATGGAGGTTCTAGACCATGTT	up	inf	inf	0.42265	0	1.66668	0	0	5.00004	0	0	0	0	0	7	0	0	0	low
553	hsa-miR-5000-5p	CAGTTCAGAAGTGTTCCTGAGT	up	inf	inf	0.42265	0	1.19049	0	0	3.57146	0	0	0	0	0	5	0	0	0	low
554	hsa-miR-5008-3p_R+1	CCTGTGCTCCCAGGGCCTCGCC	down	-inf	-inf	0.42265	2.28955	0	0	0	0	0	6.86864	0	0	0	0	0	7	0	low
555	hsa-miR-5189-5p_R-3	TCTGGGCACAGGCGGATGGAC	down	-inf	-inf	0.42265	1.96247	0	0	0	0	0	5.8874	0	0	0	0	0	6	0	low
556	hsa-mir-5696-p3	ATTTAGGCGTCAGACTACCTAA	down	-inf	-inf	0.42265	2.22926	0	0	0	0	0	0	6.68778	0	0	0	0	0	5	low
557	hsa-miR-6509-5p_R-1	ATTAGGTAGTGGCAGTGGAA	up	inf	inf	0.42265	0	1.19049	0	0	3.57146	0	0	0	0	0	5	0	0	0	low
558	hsa-miR-6514-5p_R-1	TATGGAGTGGACTTTCAGCTGG	up	inf	inf	0.42265	0	2.38097	0	0	7.14292	0	0	0	0	0	10	0	0	0	low
559	hsa-miR-6720-5p_R+1	TTCCAGCCCTGGTAGGCGCCGCGT	down	-inf	-inf	0.42265	2.61662	0	0	0	0	0	7.84987	0	0	0	0	0	8	0	low
560	hsa-miR-6730-5p_L-2	AAAGGTGGAGGGGTTGTCAGA	up	inf	inf	0.42265	0	1.42858	0	0	4.28575	0	0	0	0	0	6	0	0	0	low
561	hsa-miR-6735-5p_R-2	CAGGGCAGAGGGCACAGGAATCT	up	inf	inf	0.42265	0	1.67677	5.03031	0	0	0	0	0	5	0	0	0	0	0	low
562	hsa-miR-6740-5p	AGTTTGGGATGGAGAGAGGAGA	up	inf	inf	0.42265	0	1.67677	5.03031	0	0	0	0	0	5	0	0	0	0	0	low
563	hsa-miR-6745_L+2	CCTGGGTGGAAGAAGGTCTGGTT	up	inf	inf	0.42265	0	2.01212	6.03637	0	0	0	0	0	6	0	0	0	0	0	low
564	hsa-miR-6746-5p_R+1	CCGGGAGAAGGAGGTGGCCTGGA	down	-inf	-inf	0.42265	2.67511	0	0	0	0	0	0	8.02533	0	0	0	0	0	6	low
565	hsa-miR-6747-3p	TCCTGCCTTCCTCTGCACCAG	up	inf	inf	0.42265	0	2.06018	0	6.18053	0	0	0	0	0	5	0	0	0	0	low
566	hsa-miR-6750-5p_L-1R-2	AGGGAACAGCTGGGTGAGCTG	up	inf	inf	0.42265	0	2.06018	0	6.18053	0	0	0	0	0	5	0	0	0	0	low
567	hsa-miR-6757-5p	TAGGGATGGGAGGCCAGGATGA	down	-inf	-inf	0.42265	2.22926	0	0	0	0	0	0	6.68778	0	0	0	0	0	5	low
568	hsa-miR-6803-3p	TCCCTCGCCTTCTCACCCTCAG	up	inf	inf	0.42265	0	2.01212	6.03637	0	0	0	0	0	6	0	0	0	0	0	low
569	hsa-miR-6805-5p	TAGGGGGCGGCTTGTGGAGTGT	up	inf	inf	0.42265	0	1.19049	0	0	3.57146	0	0	0	0	0	5	0	0	0	low
570	hsa-miR-6818-5p_R+1	TTGTGTGAGTACAGAGAGCATCT	down	-inf	-inf	0.42265	1.63539	0	0	0	0	0	4.90617	0	0	0	0	0	5	0	low
571	hsa-miR-6820-5p_L+1R-1	CTGCGGCAGAGCTGGGGTC	down	-inf	-inf	0.42265	1.63539	0	0	0	0	0	4.90617	0	0	0	0	0	5	0	low
572	hsa-miR-6842-5p_R-1	TGGGGGTGGTCTCTAGCCAAG	up	inf	inf	0.42265	0	3.33336	0	0	10.0001	0	0	0	0	0	14	0	0	0	middle
573	hsa-miR-6850-3p_R+1	CCCGGCCGGAACGCCGCACTC	down	-inf	-inf	0.42265	1.63539	0	0	0	0	0	4.90617	0	0	0	0	0	5	0	low
574	hsa-miR-6852-5p	CCCTGGGGTTCTGAGGACATG	down	-inf	-inf	0.42265	3.59786	0	0	0	0	0	10.7936	0	0	0	0	0	11	0	middle
575	hsa-miR-6883-3p_R-1	TTCCCTATCTCACTCTCCTCA	up	inf	inf	0.42265	0	2.01212	6.03637	0	0	0	0	0	6	0	0	0	0	0	low
576	hsa-miR-6894-3p	TTGCCTGCCCTCTTCCTCCAG	down	-inf	-inf	0.42265	1.63539	0	0	0	0	0	4.90617	0	0	0	0	0	5	0	low
577	hsa-miR-7851-3p_R+1	TACCTGGGAGACTGAGGTTGGAT	down	-inf	-inf	0.42265	1.63539	0	0	0	0	0	4.90617	0	0	0	0	0	5	0	low
578	hsa-miR-7854-3p_R+1	TGAGGTGACCGCAGATGGGAAG	up	inf	inf	0.42265	0	2.34748	7.04243	0	0	0	0	0	7	0	0	0	0	0	low
579	hsa-miR-9903_R+1	TTATCCTCCAGTAGACTAGGGAA	down	-inf	-inf	0.42265	1.63539	0	0	0	0	0	4.90617	0	0	0	0	0	5	0	low
580	hsa-miR-9983-3p	TTTTTTGCTGGAACATTTCTGG	up	inf	inf	0.42265	0	1.90478	0	0	5.71433	0	0	0	0	0	8	0	0	0	low
581	hsa-mir-10396a-p3	CGGGCTTCGGCCGGGCCCCGGGC	down	-inf	-inf	0.42265	1.33756	0	0	0	0	0	0	4.01267	0	0	0	0	0	3	low
582	hsa-miR-11400_1ss20TC	TCGGCTGTGTATCTCTGTGCC	down	-inf	-inf	0.42265	17.6622	0	0	0	0	0	52.9866	0	0	0	0	0	54	0	middle
583	hsa-miR-11401_R+1	TCACGTCTGCGGCTGTCACGT	down	-inf	-inf	0.42265	2.61662	0	0	0	0	0	7.84987	0	0	0	0	0	8	0	low
584	hsa-miR-12135_1ss9TC	TAAAGGTTCGTTTGTAAA	down	-inf	-inf	0.42265	1.63539	0	0	0	0	0	4.90617	0	0	0	0	0	5	0	low
585	ppy-miR-548h_R+1	AAAAGTAATTGCGGTTTTTGT	down	-inf	-inf	0.42265	1.73671	0	0	0	0	5.21012	0	0	0	0	0	6	0	0	low
586	bta-mir-677-p5	TTCTGACTTTCGTTCTTC	down	-inf	-inf	0.42265	1.96247	0	0	0	0	0	5.8874	0	0	0	0	0	6	0	low
587	eca-mir-703-p5	AGGAAAGGAGAATGTTTTGTGGA	down	-inf	-inf	0.42265	2.28955	0	0	0	0	0	6.86864	0	0	0	0	0	7	0	low
588	cfa-miR-8903_R-2_1ss17CT	TCTTGGGCCCCACCCCTGGAGA	down	-inf	-inf	0.42265	1.63539	0	0	0	0	0	4.90617	0	0	0	0	0	5	0	low
589	eca-mir-9153-p5_1ss7AT	CAGAAGTTGGAGAAGCTGA	down	-inf	-inf	0.42265	6.86864	0	0	0	0	0	20.6059	0	0	0	0	0	21	0	middle
590	efu-mir-9277-p5	TCGTGGCCGAGTGGTTAAG	up	inf	inf	0.42265	0	3.70832	0	11.125	0	0	0	0	0	9	0	0	0	0	middle
591	mdo-miR-139-5p_R+4	TCTACAGTGCATGTGTCTCCAG	up	inf	inf	0.42265	0	2.88425	0	8.65274	0	0	0	0	0	7	0	0	0	0	low
592	mdo-miR-203_L-1R-1	TGAAATGTTTAGGACCACTT	down	-inf	-inf	0.42265	1.63539	0	0	0	0	0	4.90617	0	0	0	0	0	5	0	low
593	mmu-miR-322-5p_R-1	CAGCAGCAATTCATGTTTTGG	up	inf	inf	0.42265	0	1.19049	0	0	3.57146	0	0	0	0	0	5	0	0	0	low
594	bta-miR-329a_R-1	AACACACCTGGTTAACCTTTT	up	inf	inf	0.42265	0	0.838385	2.51515	0	0	0	0	0	2.5	0	0	0	0	0	low
595	mmu-miR-378d_1ss6CG	ACTGGGCTTGGAGTCAGAAGGT	down	-inf	-inf	0.42265	1.44726	0	0	0	0	4.34177	0	0	0	0	0	5	0	0	low
596	ocu-miR-502b-3p_R-3	AATGCACCTGGGCAAGGATTT	down	-inf	-inf	0.42265	1.01308	0	0	0	0	3.03924	0	0	0	0	0	3.5	0	0	low
597	ocu-miR-628-5p_R-2	ATGCTGACATATTTACTAGAA	up	inf	inf	0.42265	0	1.19049	0	0	3.57146	0	0	0	0	0	5	0	0	0	low
598	eca-mir-1302d-4-p5_1ss21TC	TTTTTTAGTGTAAGTATGTCC	up	inf	inf	0.42265	0	2.01212	6.03637	0	0	0	0	0	6	0	0	0	0	0	low
599	sha-mir-93-p3	ACTGCTGAGCTAGCACTTCT	up	inf	inf	0.42265	0	1.19049	0	0	3.57146	0	0	0	0	0	5	0	0	0	low
600	mmu-mir-101c-p3_1ss18TC	AGTACTGTGATAACTGACC	up	inf	inf	0.42265	0	1.64814	0	4.94442	0	0	0	0	0	4	0	0	0	0	low
601	mmu-mir-101c-p3_1ss19CT	AGTACTGTGATAACTGATT	down	-inf	-inf	0.42265	1.01308	0	0	0	0	3.03924	0	0	0	0	0	3.5	0	0	low
602	sha-mir-125b-p5_1ss19GA	TGAGACCCTAACTTGTGAAA	up	inf	inf	0.42265	0	1.03009	0	3.09026	0	0	0	0	0	2.5	0	0	0	0	low
603	mmu-miR-339-5p_R+2	TCCCTGTCCTCCAGGAGCTCACGAA	up	inf	inf	0.42265	0	1.67677	5.03031	0	0	0	0	0	5	0	0	0	0	0	low
604	rno-miR-378b_L-2R+1	TGGACTTGGAGTCAGAAGGT	up	inf	inf	0.42265	0	1.64814	0	4.94442	0	0	0	0	0	4	0	0	0	0	low
605	mmu-mir-467f-p5_1ss14GA	ACGGCTACATAGAAAAATCC	up	inf	inf	0.42265	0	1.00606	3.01819	0	0	0	0	0	3	0	0	0	0	0	low
606	bta-mir-1246-p3_1ss16AG	GATTTTTGGAGCAGGGAG	up	inf	inf	0.42265	0	3.18586	9.55759	0	0	0	0	0	9.5	0	0	0	0	0	low
607	cgr-miR-1260_R+2_1ss15AC	ATCCCACCGCTGCCCCCAAT	up	inf	inf	0.42265	0	2.01212	6.03637	0	0	0	0	0	6	0	0	0	0	0	low
608	bta-mir-1264-p3_1ss4AT	AGATTAAGAGAACCAACA	up	inf	inf	0.42265	0	1.03009	0	3.09026	0	0	0	0	0	2.5	0	0	0	0	low
609	bta-mir-1264-p5_1ss4AT	AGATTAAGAGAACCAACA	up	inf	inf	0.42265	0	1.03009	0	3.09026	0	0	0	0	0	2.5	0	0	0	0	low
610	bta-mir-1434-p3_1ss1AC	CATTTCTTCACTTTGACC	down	-inf	-inf	0.42265	3.7614	0	0	0	0	0	11.2842	0	0	0	0	0	11.5	0	middle
611	bta-miR-2478_L-1R-1_1ss2TA	AATCCCACTTCTGACACC	up	inf	inf	0.42265	0	1.50909	4.52728	0	0	0	0	0	4.5	0	0	0	0	0	low
612	bta-mir-2887-1-p5_2ss12GC21AT	GACCGGGGTCCCGTGCGGAGT	up	inf	inf	0.42265	0	1.00606	3.01819	0	0	0	0	0	3	0	0	0	0	0	low
613	mmu-mir-3968-p3_2ss11AT18AC	ATCCCACTCCTGACACCC	up	inf	inf	0.42265	0	1.67677	5.03031	0	0	0	0	0	5	0	0	0	0	0	low
614	mmu-miR-3968_L-1_1ss14AT	GAATCCCACTCCTGACACCA	up	inf	inf	0.42265	0	1.00606	3.01819	0	0	0	0	0	3	0	0	0	0	0	low
615	mmu-miR-3968_L-3	ATCCCACTCCAGACACCA	up	inf	inf	0.42265	0	2.68283	8.04849	0	0	0	0	0	8	0	0	0	0	0	low
616	mmu-miR-5100_R-1_1ss15TG	TCGAATCCCAGCGGGGCCTC	up	inf	inf	0.42265	0	1.00606	3.01819	0	0	0	0	0	3	0	0	0	0	0	low
617	mmu-miR-5106_R-4_1ss1AG	GGGTCTGTAGCTCAGTTGG	down	-inf	-inf	0.42265	1.63539	0	0	0	0	0	4.90617	0	0	0	0	0	5	0	low
618	mmu-miR-5119_1ss5TG	CATCGCATCCTGGGGCTGG	up	inf	inf	0.42265	0	2.06018	0	6.18053	0	0	0	0	0	5	0	0	0	0	low
619	mmu-mir-6236-p5_1ss11CG	CCTGCCGAATGAACTAGCCCT	up	inf	inf	0.42265	0	13.4142	40.2425	0	0	0	0	0	40	0	0	0	0	0	middle
620	mmu-mir-6240-p3_1ss6TG	CGATGGGATTTCTGCCCAGTGCT	down	-inf	-inf	0.42265	1.63539	0	0	0	0	0	4.90617	0	0	0	0	0	5	0	low
621	mmu-mir-8095-p3_1ss18GT	AGCTGAGGAGAAGAAAGT	up	inf	inf	0.42265	0	1.23611	0	3.70832	0	0	0	0	0	3	0	0	0	0	low
622	eca-mir-8969-p5_1ss5AG	GCAGGGGTGGTTCAGTGG	down	-inf	-inf	0.42265	2.61662	0	0	0	0	0	7.84987	0	0	0	0	0	8	0	low
623	pal-miR-9226-5p_L-3_1ss4AT	TGTCCCTGTTCGGGCGCCA	up	inf	inf	0.42265	0	1.03009	0	3.09026	0	0	0	0	0	2.5	0	0	0	0	low
624	efu-mir-9298-p5_1ss18CT	CACAGATGATGAACTTATTGACGGG	down	-inf	-inf	0.42265	2.61662	0	0	0	0	0	7.84987	0	0	0	0	0	8	0	low
625	efu-mir-9298-p3_1ss15TC	TGTGCTGATTGTCACGTTCTGATT	up	inf	inf	0.42265	0	1.19049	0	0	3.57146	0	0	0	0	0	5	0	0	0	low
626	cja-miR-9933_L-3_1ss12AT	TATCACCCTTGACTGATGGCT	up	inf	inf	0.42265	0	4.19192	12.5758	0	0	0	0	0	12.5	0	0	0	0	0	middle
627	pal-miR-9993b-3p_L+1_1ss2AT	TTTCTCGCTGGGGCCTCCA	up	inf	inf	0.42265	0	1.23611	0	3.70832	0	0	0	0	0	3	0	0	0	0	low
628	mdo-miR-21-5p_L+2R+1	AATAGCTTATCAGACTGATGTTGAC	down	-inf	-inf	0.42265	1.44726	0	0	0	0	4.34177	0	0	0	0	0	5	0	0	low
629	age-miR-27a_L+3R-2	ATCTTCACAGTGGCTAAGTTCCG	down	-inf	-inf	0.42265	1.33756	0	0	0	0	0	0	4.01267	0	0	0	0	0	3	low
630	mmu-miR-30d-5p_L+2R+2	TCTGTAAACATCCCCGACTGGAAGCT	down	-inf	-inf	0.42265	2.67511	0	0	0	0	0	0	8.02533	0	0	0	0	0	6	low
631	bta-miR-342_R-3_1ss21CA	TCTCACACAGAAATCGCACCAA	up	inf	inf	0.42265	0	1.42858	0	0	4.28575	0	0	0	0	0	6	0	0	0	low
632	mmu-miR-376c-3p_1ss6AG	AACATGGAGGAAATTTCACGT	down	-inf	-inf	0.42265	1.63539	0	0	0	0	0	4.90617	0	0	0	0	0	5	0	low
633	ssc-miR-381-3p_1ss4AG	TATGCAAGGACAAGCTCTCTGT	down	-inf	-inf	0.42265	1.73671	0	0	0	0	5.21012	0	0	0	0	0	6	0	0	low
634	rno-miR-450a-5p_1ss22TA	TTTTGCGATGTGTTCCTAATGA	up	inf	inf	0.42265	0	1.19049	0	0	3.57146	0	0	0	0	0	5	0	0	0	low
635	cgr-miR-486-5p_R+2_1ss22GA	TCCTGTACTGAGCTGCCCCGAAGT	up	inf	inf	0.42265	0	2.61907	0	0	7.85721	0	0	0	0	0	11	0	0	0	low
636	mmu-miR-3964_L+1R+1_1ss6GA	CATAAAGTAGAAAGCACTAAAT	up	inf	inf	0.42265	0	2.61907	0	0	7.85721	0	0	0	0	0	11	0	0	0	low
637	mmu-miR-5119_L-1_1ss5TA	ATCACATCCTGGGGCTGG	down	-inf	-inf	0.42265	1.63539	0	0	0	0	0	4.90617	0	0	0	0	0	5	0	low
638	bta-miR-6120-3p	TATGTTGGACAACGTGGATAGC	down	-inf	-inf	0.42265	1.63539	0	0	0	0	0	4.90617	0	0	0	0	0	5	0	low
639	pal-miR-9993a-3p_L+2	AAATCTCGGTGGGACCTCCA	up	inf	inf	0.42265	0	4.3596	13.0788	0	0	0	0	0	13	0	0	0	0	0	middle
640	bta-miR-11980_1ss4CG	AGGGAACGGGCTTGGCGGAG	down	-inf	-inf	0.42265	2.22926	0	0	0	0	0	0	6.68778	0	0	0	0	0	5	low
641	PC-5p-136040_5	AGTGCTCATTTAAGTAGTCTGA	up	inf	inf	0.42265	0	0.595243	0	0	1.78573	0	0	0	0	0	2.5	0	0	0	low
642	PC-3p-143160_5	TCTCTCTCTCTCCGTGTCAGTG	up	inf	inf	0.42265	0	1.19049	0	0	3.57146	0	0	0	0	0	5	0	0	0	low
643	PC-5p-100432_8	AGTTCCCATATGGTCTAGCGGTT	down	-inf	-inf	0.42265	1.78341	0	0	0	0	0	0	5.35022	0	0	0	0	0	4	low
644	PC-5p-94372_9	TCAGGCTATGATCCTCAGTTGT	up	inf	inf	0.42265	0	3.33336	0	0	10.0001	0	0	0	0	0	14	0	0	0	middle
645	PC-3p-141829_5	CACAACGGAGCATCACAGCCTGA	up	inf	inf	0.42265	0	1.19049	0	0	3.57146	0	0	0	0	0	5	0	0	0	low
646	PC-5p-117442_6	AACCCTTTCCTATAGTTGTTGC	up	inf	inf	0.42265	0	1.42858	0	0	4.28575	0	0	0	0	0	6	0	0	0	low
647	PC-3p-101231_7	AACAAATACAGGAAAGAGTTCT	up	inf	inf	0.42265	0	1.66668	0	0	5.00004	0	0	0	0	0	7	0	0	0	low
648	PC-3p-98510_8	TTGATATTTACTTAAATCCTGA	down	-inf	-inf	0.42265	1.30831	0	0	0	0	0	3.92494	0	0	0	0	0	4	0	low
649	PC-3p-124502_5	TAAGTAAGAGTATTTGGTGGA	down	-inf	-inf	0.42265	1.63539	0	0	0	0	0	4.90617	0	0	0	0	0	5	0	low
650	PC-3p-63151_22	AGGAACTCCAACAATATTAGTT	down	-inf	-inf	0.42265	16.3539	0	0	0	0	0	49.0617	0	0	0	0	0	50	0	middle
651	PC-5p-101479_7	TTAGAGTGTGTAATGTGGT	up	inf	inf	0.42265	0	2.88425	0	8.65274	0	0	0	0	0	7	0	0	0	0	low
652	PC-3p-115526_6	GAGCACTGTTATGGCTAGG	down	-inf	-inf	0.42265	1.73671	0	0	0	0	5.21012	0	0	0	0	0	6	0	0	low
653	PC-5p-124638_5	AGTTTGACTGGGGCGGTCG	down	-inf	-inf	0.42265	1.63539	0	0	0	0	0	4.90617	0	0	0	0	0	5	0	low
654	PC-3p-134221_5	TTGTATGACACTGTGAGTGAGT	down	-inf	-inf	0.42265	1.44726	0	0	0	0	4.34177	0	0	0	0	0	5	0	0	low
655	PC-3p-104610_7	TTGCCTGCCCTCTTCCTCCAGT	down	-inf	-inf	0.42265	2.28955	0	0	0	0	0	6.86864	0	0	0	0	0	7	0	low
656	PC-3p-107952_7	AAAGGGTAAAAGCTCATTT	up	inf	inf	0.42265	0	2.34748	7.04243	0	0	0	0	0	7	0	0	0	0	0	low
657	PC-3p-128566_5	AAACTACAATTACTTCTGCACA	down	-inf	-inf	0.42265	1.63539	0	0	0	0	0	4.90617	0	0	0	0	0	5	0	low
658	PC-5p-82243_12	CACAGTGATCAAGGTTGACA	down	-inf	-inf	0.42265	3.92494	0	0	0	0	0	11.7748	0	0	0	0	0	12	0	middle
659	PC-5p-129865_5	GAGAGAGAAAGAAGGGCGT	up	inf	inf	0.42265	0	2.06018	0	6.18053	0	0	0	0	0	5	0	0	0	0	low
660	PC-5p-129981_5	TGTCTAAAATTGTTCCTGA	down	-inf	-inf	0.42265	1.63539	0	0	0	0	0	4.90617	0	0	0	0	0	5	0	low
661	PC-5p-116166_6	ATCTGAAATTTGAAATGGTCCA	up	inf	inf	0.42265	0	1.42858	0	0	4.28575	0	0	0	0	0	6	0	0	0	low
662	PC-5p-76394_15	TTTGTGACTGTTCCTGGT	down	-inf	-inf	0.42265	4.90617	0	0	0	0	0	14.7185	0	0	0	0	0	15	0	middle
663	PC-3p-134020_5	CAGCCTCTGCAGCTCCCCGGA	down	-inf	-inf	0.42265	1.63539	0	0	0	0	0	4.90617	0	0	0	0	0	5	0	low
664	PC-5p-138405_5	TTGAGTGCAGGATGTGATGTTAG	up	inf	inf	0.42265	0	1.19049	0	0	3.57146	0	0	0	0	0	5	0	0	0	low
665	PC-5p-133227_5	AGGCGGGAATTCCATCTCATT	up	inf	inf	0.42265	0	2.06018	0	6.18053	0	0	0	0	0	5	0	0	0	0	low
666	PC-3p-101527_7	CAGGTGTCCTAAGATGAGC	up	inf	inf	0.42265	0	4.69495	14.0849	0	0	0	0	0	14	0	0	0	0	0	middle
667	PC-3p-69925_18	TGGAATGCGTAGATATTAGG	down	-inf	-inf	0.42265	9.81234	0	0	0	0	0	29.437	0	0	0	0	0	30	0	middle
668	PC-5p-99320_8	ACAGGATGCAGTGCTCAGTGAT	up	inf	inf	0.42265	0	3.57146	0	0	10.7144	0	0	0	0	0	15	0	0	0	middle
669	PC-5p-99881_8	GAGATCAGGAGGAACATCC	down	-inf	-inf	0.42265	2.31561	0	0	0	0	6.94683	0	0	0	0	0	8	0	0	low
670	PC-3p-126901_5	CAGAATGGGACAATTTTGGAGC	up	inf	inf	0.42265	0	1.67677	5.03031	0	0	0	0	0	5	0	0	0	0	0	low
671	PC-3p-97088_8	GGTAAAACTAAGTGGAGGA	down	-inf	-inf	0.42265	2.61662	0	0	0	0	0	7.84987	0	0	0	0	0	8	0	low
672	PC-3p-98707_8	TTGGAGAATGAATATCTAAA	down	-inf	-inf	0.42265	2.61662	0	0	0	0	0	7.84987	0	0	0	0	0	8	0	low
673	PC-5p-138644_5	ATTCCCACATCAGGCACCA	down	-inf	-inf	0.42265	1.63539	0	0	0	0	0	4.90617	0	0	0	0	0	5	0	low
674	PC-5p-129455_5	CAACACTGACACTGAGGC	up	inf	inf	0.42265	0	1.67677	5.03031	0	0	0	0	0	5	0	0	0	0	0	low
675	PC-5p-90086_10	AGGCTGAGACTGGACAGAAAGA	up	inf	inf	0.42265	0	3.35354	10.0606	0	0	0	0	0	10	0	0	0	0	0	middle
676	PC-5p-138934_5	AAGGGAGCAGAGCTCAGGTCTCAT	down	-inf	-inf	0.42265	1.44726	0	0	0	0	4.34177	0	0	0	0	0	5	0	0	low
677	PC-3p-101784_7	ACTAGTGCTGAATTAACTTT	down	-inf	-inf	0.42265	2.28955	0	0	0	0	0	6.86864	0	0	0	0	0	7	0	low
678	PC-5p-100257_8	ATTCTGAAACCATTTACTTA	down	-inf	-inf	0.42265	2.61662	0	0	0	0	0	7.84987	0	0	0	0	0	8	0	low
679	PC-5p-122662_5	CCCACCAGGAGCCTGGCACTGT	down	-inf	-inf	0.42265	1.63539	0	0	0	0	0	4.90617	0	0	0	0	0	5	0	low
680	PC-5p-121255_5	GAAAGTAATGGTGGGTTTTGCC	up	inf	inf	0.42265	0	1.67677	5.03031	0	0	0	0	0	5	0	0	0	0	0	low
681	PC-5p-110757_6	AAGAGTGGATGAAGCATTA	up	inf	inf	0.42265	0	2.01212	6.03637	0	0	0	0	0	6	0	0	0	0	0	low
682	PC-3p-139369_5	TCTCTAGAAGATCAGAACT	down	-inf	-inf	0.42265	1.63539	0	0	0	0	0	4.90617	0	0	0	0	0	5	0	low
683	PC-5p-130977_5	TATCCGCTGGCTTACTCTCTCT	down	-inf	-inf	0.42265	1.44726	0	0	0	0	4.34177	0	0	0	0	0	5	0	0	low
684	PC-5p-127290_5	TCTGGGCCCTTCCTCCAGAT	up	inf	inf	0.42265	0	2.06018	0	6.18053	0	0	0	0	0	5	0	0	0	0	low
685	PC-5p-143231_5	TGTGTGGATATCTATATGGT	up	inf	inf	0.42265	0	1.67677	5.03031	0	0	0	0	0	5	0	0	0	0	0	low
686	PC-5p-141813_5	TTGTGGAGAGTGCACGTCA	up	inf	inf	0.42265	0	1.67677	5.03031	0	0	0	0	0	5	0	0	0	0	0	low
687	PC-3p-123512_5	CTTCTGAGTCATCACCCTTTT	down	-inf	-inf	0.42265	1.44726	0	0	0	0	4.34177	0	0	0	0	0	5	0	0	low
688	PC-3p-127453_5	TGAGGTAGTAGTTTGAAAT	up	inf	inf	0.42265	0	1.19049	0	0	3.57146	0	0	0	0	0	5	0	0	0	low
689	PC-3p-130896_5	CATCAGTTATTCTTTTTGAA	down	-inf	-inf	0.42265	1.63539	0	0	0	0	0	4.90617	0	0	0	0	0	5	0	low
690	PC-3p-91386_10	ATTTTGATTTTCAGTGTGAAT	down	-inf	-inf	0.42265	2.89451	0	0	0	0	8.68353	0	0	0	0	0	10	0	0	low
691	PC-3p-92263_10	TATGCCTGTCTTTGCAATCAAT	down	-inf	-inf	0.42265	3.27078	0	0	0	0	0	9.81234	0	0	0	0	0	10	0	low
692	PC-5p-123494_5	TGTGGGTAGAAATCCAGCA	down	-inf	-inf	0.42265	1.63539	0	0	0	0	0	4.90617	0	0	0	0	0	5	0	low
693	PC-5p-120175_6	TGGGTACCTAGCAGGCTCAAG	down	-inf	-inf	0.42265	1.96247	0	0	0	0	0	5.8874	0	0	0	0	0	6	0	low
694	PC-5p-104049_7	ATGACTTCAGAAATTCCTTCT	down	-inf	-inf	0.42265	2.28955	0	0	0	0	0	6.86864	0	0	0	0	0	7	0	low
695	PC-5p-123063_5	ATGGAAAACTAATACACTGGTA	down	-inf	-inf	0.42265	1.63539	0	0	0	0	0	4.90617	0	0	0	0	0	5	0	low
696	PC-3p-128515_5	AATGCTTGTTGGTTCTGTTGT	down	-inf	-inf	0.42265	1.63539	0	0	0	0	0	4.90617	0	0	0	0	0	5	0	low
697	PC-5p-132967_5	CAGTAGAACTCCTAGTCCC	up	inf	inf	0.42265	0	2.06018	0	6.18053	0	0	0	0	0	5	0	0	0	0	low
698	PC-5p-83258_12	CCTCCTCCCCGCGCCCCCGCCA	down	-inf	-inf	0.42265	7.57948	0	0	0	0	0	0	22.7384	0	0	0	0	0	17	middle
699	PC-3p-134063_5	GGTAGAGGGAGGTAGGAGAGAA	up	inf	inf	0.42265	0	1.67677	5.03031	0	0	0	0	0	5	0	0	0	0	0	low
700	PC-3p-131120_5	AGGAAAGAAGGGGGAAGAAA	up	inf	inf	0.42265	0	1.67677	5.03031	0	0	0	0	0	5	0	0	0	0	0	low
701	PC-3p-131929_5	TGCCCTGGCCCGAGGGAAT	up	inf	inf	0.42265	0	1.67677	5.03031	0	0	0	0	0	5	0	0	0	0	0	low
702	PC-3p-114356_6	GGCGGACGAGCAAAACTCC	up	inf	inf	0.42265	0	2.01212	6.03637	0	0	0	0	0	6	0	0	0	0	0	low
703	PC-5p-138832_5	CCTTCCTCCTGCCTGCTCTGCA	down	-inf	-inf	0.42265	1.63539	0	0	0	0	0	4.90617	0	0	0	0	0	5	0	low
704	PC-3p-129094_5	TGTCTGTCCATGTCTGAACTTAT	down	-inf	-inf	0.42265	1.63539	0	0	0	0	0	4.90617	0	0	0	0	0	5	0	low
705	PC-3p-132500_5	TTGCTGGGAAAGGGAGAAGTT	down	-inf	-inf	0.42265	1.63539	0	0	0	0	0	4.90617	0	0	0	0	0	5	0	low
706	PC-3p-138984_5	TGAGCGCACAGTCCGGGTCC	down	-inf	-inf	0.42265	1.63539	0	0	0	0	0	4.90617	0	0	0	0	0	5	0	low
707	PC-3p-104706_7	AGCATTGGTGGTTCAGTGGTAG	down	-inf	-inf	0.42265	3.12096	0	0	0	0	0	0	9.36289	0	0	0	0	0	7	low
708	PC-5p-136365_5	AGGGAAACAGAGCCAAATACC	down	-inf	-inf	0.42265	1.44726	0	0	0	0	4.34177	0	0	0	0	0	5	0	0	low
709	PC-3p-95265_9	GCTGTCTCGGCTGCAGACT	down	-inf	-inf	0.42265	2.9437	0	0	0	0	0	8.83111	0	0	0	0	0	9	0	low
710	PC-3p-111954_6	TAGGTTTATGTAGAGAGCGTCT	up	inf	inf	0.42265	0	1.42858	0	0	4.28575	0	0	0	0	0	6	0	0	0	low
711	PC-3p-135160_5	GGAAACTAGGACTTAGTGAT	down	-inf	-inf	0.42265	1.63539	0	0	0	0	0	4.90617	0	0	0	0	0	5	0	low
712	PC-3p-106276_7	TGGGGAAAGGTTCCATGTGA	up	inf	inf	0.42265	0	2.34748	7.04243	0	0	0	0	0	7	0	0	0	0	0	low
713	PC-3p-141222_5	CATGGGCAGGGAGAATGTGGTGT	down	-inf	-inf	0.42265	1.63539	0	0	0	0	0	4.90617	0	0	0	0	0	5	0	low
714	PC-5p-117309_6	ACCCCCAGAGATTGCACGCTCT	up	inf	inf	0.42265	0	2.47221	0	7.41664	0	0	0	0	0	6	0	0	0	0	low
715	PC-3p-116059_6	TGGCCCTTTGTACCCCTCCAGT	down	-inf	-inf	0.42265	1.73671	0	0	0	0	5.21012	0	0	0	0	0	6	0	0	low
716	PC-3p-93637_9	AGAACTTTGAAGACTGAAG	up	inf	inf	0.42265	0	3.70832	0	11.125	0	0	0	0	0	9	0	0	0	0	middle
717	PC-3p-115762_6	TAGGTATGTTACAAGGAAT	down	-inf	-inf	0.42265	1.96247	0	0	0	0	0	5.8874	0	0	0	0	0	6	0	low
718	PC-3p-99754_8	AGTTCTTGTGAGCTTTCTCG	up	inf	inf	0.42265	0	1.78573	0	0	5.35719	0	0	0	0	0	7.5	0	0	0	low
719	PC-3p-140141_5	TTTACTGTTGCTACTGTTACT	down	-inf	-inf	0.42265	1.63539	0	0	0	0	0	4.90617	0	0	0	0	0	5	0	low
720	PC-5p-100139_8	TTGACCATAACCTTCTTGA	down	-inf	-inf	0.42265	2.61662	0	0	0	0	0	7.84987	0	0	0	0	0	8	0	low
721	PC-5p-138715_5	CCCGGGCGGGTCGACGTG	up	inf	inf	0.42265	0	1.67677	5.03031	0	0	0	0	0	5	0	0	0	0	0	low
722	PC-3p-131803_5	GGTTGGGGGTGACTGTAAAC	down	-inf	-inf	0.42265	1.63539	0	0	0	0	0	4.90617	0	0	0	0	0	5	0	low
723	PC-5p-136164_5	CAGGGACTGGAGCTTCACAT	down	-inf	-inf	0.42265	3.27078	0	0	0	0	0	9.81234	0	0	0	0	0	10	0	low
724	PC-5p-31775_78	GATGAAGTTTAGAACTGGA	down	-inf	-inf	0.42265	27.1475	0	0	0	0	0	81.4424	0	0	0	0	0	83	0	middle
725	PC-3p-117419_6	CGTGAAGCGTTCCATATTTTTT	down	-inf	-inf	0.42265	1.73671	0	0	0	0	5.21012	0	0	0	0	0	6	0	0	low
726	PC-5p-136058_5	AAAGAGCTTGAATATCTTCC	down	-inf	-inf	0.42265	1.63539	0	0	0	0	0	4.90617	0	0	0	0	0	5	0	low
727	PC-3p-97695_8	GATGTTGTAGCATCATCTGT	down	-inf	-inf	0.42265	2.61662	0	0	0	0	0	7.84987	0	0	0	0	0	8	0	low
728	PC-3p-40587_52	AATGTTTTAGAGGTTTCTGC	down	-inf	-inf	0.42265	17.0081	0	0	0	0	0	51.0242	0	0	0	0	0	52	0	middle
729	PC-5p-134295_5	ATTGAACTCAGCATCCAGGGCCA	down	-inf	-inf	0.42265	1.44726	0	0	0	0	4.34177	0	0	0	0	0	5	0	0	low
730	PC-5p-98225_8	TGCAAATTAGAGTCTCTAGGGG	up	inf	inf	0.42265	0	2.68283	8.04849	0	0	0	0	0	8	0	0	0	0	0	low
731	PC-3p-113489_6	AGCTCGGTCTGAGGCCAAA	up	inf	inf	0.42265	0	2.01212	6.03637	0	0	0	0	0	6	0	0	0	0	0	low
732	PC-5p-121685_5	GGGGTGTCCTTGCTGTTCTG	up	inf	inf	0.42265	0	1.67677	5.03031	0	0	0	0	0	5	0	0	0	0	0	low
733	PC-5p-98737_8	AAACACAGCACTCTGCAAAC	down	-inf	-inf	0.42265	2.31561	0	0	0	0	6.94683	0	0	0	0	0	8	0	0	low
734	PC-3p-134682_5	TCGCTCTCGGATGTTCCCGATT	up	inf	inf	0.42265	0	1.67677	5.03031	0	0	0	0	0	5	0	0	0	0	0	low
735	PC-5p-141874_5	TTTGCTGAACAAATCTTATTT	up	inf	inf	0.42265	0	1.19049	0	0	3.57146	0	0	0	0	0	5	0	0	0	low
736	PC-3p-98934_8	CAGTTCAATGGTGTTCAGCAGA	down	-inf	-inf	0.42265	2.31561	0	0	0	0	6.94683	0	0	0	0	0	8	0	0	low
737	PC-5p-129588_5	CCCAGTGTTTAGACAAAGGAA	down	-inf	-inf	0.42265	1.63539	0	0	0	0	0	4.90617	0	0	0	0	0	5	0	low
738	PC-3p-140616_5	TCCCCAACCCCTGCCCGCAGT	down	-inf	-inf	0.42265	1.63539	0	0	0	0	0	4.90617	0	0	0	0	0	5	0	low
739	PC-3p-90280_10	CAATTGCATAAACTCCTTCA	down	-inf	-inf	0.42265	3.27078	0	0	0	0	0	9.81234	0	0	0	0	0	10	0	low
740	PC-5p-114625_6	GAGATTTGAGAGGGGCTGC	down	-inf	-inf	0.42265	1.73671	0	0	0	0	5.21012	0	0	0	0	0	6	0	0	low
741	PC-3p-136296_5	GTGGGCCCAGGATCTGCCTGT	up	inf	inf	0.42265	0	1.67677	5.03031	0	0	0	0	0	5	0	0	0	0	0	low
742	PC-5p-107833_7	TTTGAGAGAACTTCGCCCTT	up	inf	inf	0.42265	0	2.34748	7.04243	0	0	0	0	0	7	0	0	0	0	0	low
743	PC-3p-85272_11	TCCAACAAGGTGTGGAGCT	down	-inf	-inf	0.42265	3.59786	0	0	0	0	0	10.7936	0	0	0	0	0	11	0	middle
744	PC-5p-124760_5	TGAGGTAGTAGGTTGTGCA	up	inf	inf	0.42265	0	1.19049	0	0	3.57146	0	0	0	0	0	5	0	0	0	low
745	PC-5p-111862_6	AGCGGGCGGCGGCGGCGGTC	down	-inf	-inf	0.42265	2.67511	0	0	0	0	0	0	8.02533	0	0	0	0	0	6	low
746	PC-3p-127206_5	TTGCAATCCACCTCTGGGGTTA	down	-inf	-inf	0.42265	2.22926	0	0	0	0	0	0	6.68778	0	0	0	0	0	5	low
747	PC-5p-100430_8	TGTGCTGTTTATAACTTTT	down	-inf	-inf	0.42265	2.61662	0	0	0	0	0	7.84987	0	0	0	0	0	8	0	low
748	PC-3p-126078_5	TATTGAAAGGCTCCTGGGGA	up	inf	inf	0.42265	0	1.19049	0	0	3.57146	0	0	0	0	0	5	0	0	0	low
749	PC-3p-108926_6	TATGTATGCTTGTGTGTGGAGT	up	inf	inf	0.42265	0	2.47221	0	7.41664	0	0	0	0	0	6	0	0	0	0	low
750	PC-5p-113034_6	CATCCAGACTGGGAACCGCTAT	down	-inf	-inf	0.42265	2.67511	0	0	0	0	0	0	8.02533	0	0	0	0	0	6	low
751	PC-5p-96270_8	AGACTCGAGTAGGGCGGGA	down	-inf	-inf	0.42265	2.61662	0	0	0	0	0	7.84987	0	0	0	0	0	8	0	low
752	PC-5p-123936_5	TTTTGGGTCGGGGTTTCGT	up	inf	inf	0.42265	0	1.67677	5.03031	0	0	0	0	0	5	0	0	0	0	0	low
753	PC-3p-129999_5	GCGTCTCGAGCTGCAGGA	down	-inf	-inf	0.42265	1.63539	0	0	0	0	0	4.90617	0	0	0	0	0	5	0	low
754	PC-5p-141084_5	CAATATAGTAAGATCACT	down	-inf	-inf	0.42265	1.63539	0	0	0	0	0	4.90617	0	0	0	0	0	5	0	low
755	PC-3p-141167_5	AAATCTCGCTGGGGCCTCCA	up	inf	inf	0.42265	0	1.67677	5.03031	0	0	0	0	0	5	0	0	0	0	0	low
756	PC-5p-135718_5	TGTTTAGCATCCTGTAGCCTGC	up	inf	inf	0.42265	0	2.06018	0	6.18053	0	0	0	0	0	5	0	0	0	0	low
757	PC-3p-103910_7	CAAAAACCTTAATTACCTTTGC	up	inf	inf	0.42265	0	1.66668	0	0	5.00004	0	0	0	0	0	7	0	0	0	low
758	PC-5p-129790_5	AACCCCTGCCTTCCACAAATGCG	up	inf	inf	0.42265	0	1.67677	5.03031	0	0	0	0	0	5	0	0	0	0	0	low
759	PC-3p-137373_5	CTGGGGTTAGAGATGTGAGCA	up	inf	inf	0.42265	0	1.67677	5.03031	0	0	0	0	0	5	0	0	0	0	0	low
760	PC-5p-142578_5	CGGCAGGACATGGCAGGTC	up	inf	inf	0.42265	0	1.67677	5.03031	0	0	0	0	0	5	0	0	0	0	0	low
761	PC-3p-136662_5	GGATGAGGTGTGATTAGGA	down	-inf	-inf	0.42265	1.44726	0	0	0	0	4.34177	0	0	0	0	0	5	0	0	low
762	PC-3p-96469_8	AAGATGAGATCTCCCGGG	up	inf	inf	0.42265	0	8.38385	25.1515	0	0	0	0	0	25	0	0	0	0	0	middle
763	PC-5p-44813_44	ACTAATATTGTTGGAGTTCCT	down	-inf	-inf	0.42265	26.1662	0	0	0	0	0	78.4987	0	0	0	0	0	80	0	middle
764	PC-3p-125326_5	CATGAGCTTGGAGGCCCTGTGT	up	inf	inf	0.42265	0	1.67677	5.03031	0	0	0	0	0	5	0	0	0	0	0	low
765	PC-5p-70765_17	ACCAATGTTAAGGAACTCT	down	-inf	-inf	0.42265	9.15818	0	0	0	0	0	27.4745	0	0	0	0	0	28	0	middle
766	PC-5p-110996_6	AGCATAGCTGTTGGGACCC	up	inf	inf	0.42265	0	2.01212	6.03637	0	0	0	0	0	6	0	0	0	0	0	low
767	PC-3p-127818_5	CCCGCCCCTCCGCGCCCCCCAT	up	inf	inf	0.42265	0	1.67677	5.03031	0	0	0	0	0	5	0	0	0	0	0	low
768	PC-3p-119992_6	TACACACATCCCTGTCTTACA	up	inf	inf	0.42265	0	1.42858	0	0	4.28575	0	0	0	0	0	6	0	0	0	low
769	PC-3p-98703_8	AATAGTGTCTAGAATATCTTGA	up	inf	inf	0.42265	0	1.90478	0	0	5.71433	0	0	0	0	0	8	0	0	0	low
770	PC-3p-109530_6	TTAAAAAATGAAATGACTGACA	down	-inf	-inf	0.42265	1.96247	0	0	0	0	0	5.8874	0	0	0	0	0	6	0	low
771	PC-5p-88437_11	GTGGCACAGGCCAGGGGGTAG	down	-inf	-inf	0.42265	5.56033	0	0	0	0	0	16.681	0	0	0	0	0	17	0	middle
772	PC-5p-72839_16	TCCTTGGACTTCAACCTTT	up	inf	inf	0.42265	0	5.36566	16.097	0	0	0	0	0	16	0	0	0	0	0	middle
773	PC-3p-73619_16	TCTATACTTTTTTAACTCTT	down	-inf	-inf	0.42265	9.81234	0	0	0	0	0	29.437	0	0	0	0	0	30	0	middle
774	PC-5p-133591_5	ATGTTCATGGACTGAAAGACT	down	-inf	-inf	0.42265	1.44726	0	0	0	0	4.34177	0	0	0	0	0	5	0	0	low
775	PC-3p-141229_5	GAGGTCGGGGTCTTCCTGG	up	inf	inf	0.42265	0	2.06018	0	6.18053	0	0	0	0	0	5	0	0	0	0	low
776	PC-3p-115630_6	TAAAACTGCAGTTATTTTTGCT	up	inf	inf	0.42265	0	2.61907	0	0	7.85721	0	0	0	0	0	11	0	0	0	low
777	PC-3p-79012_14	CAAAATTGTTGGCTTTTTT	down	-inf	-inf	0.42265	4.57909	0	0	0	0	0	13.7373	0	0	0	0	0	14	0	middle
778	PC-5p-141790_5	GTGAGTGTGGGACCAGGGAT	up	inf	inf	0.42265	0	1.67677	5.03031	0	0	0	0	0	5	0	0	0	0	0	low
779	PC-3p-115513_6	AGACTCTTCTCCCGCTCCA	down	-inf	-inf	0.42265	3.92494	0	0	0	0	0	11.7748	0	0	0	0	0	12	0	middle
780	PC-3p-121796_5	TTTGGTTGGTATGTTCTTT	down	-inf	-inf	0.42265	1.63539	0	0	0	0	0	4.90617	0	0	0	0	0	5	0	low
781	PC-5p-112868_6	TAGAGTGTGGTAGAGGGTA	down	-inf	-inf	0.42265	1.73671	0	0	0	0	5.21012	0	0	0	0	0	6	0	0	low
782	PC-5p-134679_5	AAACAATGAGAAGCTGCAGT	up	inf	inf	0.42265	0	1.67677	5.03031	0	0	0	0	0	5	0	0	0	0	0	low
783	PC-3p-139048_5	AATAAACAGTGGAAAGAGAAGC	down	-inf	-inf	0.42265	1.63539	0	0	0	0	0	4.90617	0	0	0	0	0	5	0	low
784	hsa-mir-3960-p3_1ss16AT	CGGCGGCGGCGGCGGTGGC	down	0.236538	-2.07986	0.423465	810.614	191.741	202.218	352.29	20.7145	35.1683	361.585	2035.09	201	285	29	40.5	368.5	1521.5	middle
785	mmu-miR-218-1-3p_R-1	AAACATGGTTCCGTCAAGCAC	up	1.35865	0.442174	0.423529	90.0022	122.281	128.776	76.6386	161.43	137.2	87.3298	45.4769	128	62	226	158	89	34	middle
786	hsa-mir-548ac-p5	AAAAGTTATTGTGGTTTTTGCT	down	0.391267	-1.35378	0.42398	5.47677	2.14288	0	0	6.42863	10.4202	6.01006	0	0	0	9	12	6.125	0	middle
787	hsa-miR-378g_R+2	ACTGGGCTTGGAGTCAGAAGGC	up	1.29666	0.3748	0.424248	43.7089	56.6756	44.2667	75.4025	50.3576	35.1683	30.4183	65.5402	44	61	70.5	40.5	31	49	middle
788	hsa-miR-580-3p	TTGAGAATGATGAATCATTAGG	down	0.486986	-1.03805	0.424919	10.0975	4.91734	0	6.18053	8.5715	4.34177	5.8874	20.0633	0	5	12	5	6	15	middle
789	hsa-miR-454-3p	TAGTGCAATATTGCTTATAGGGT	down	0.809255	-0.305334	0.426157	516.917	418.318	354.134	292.957	607.862	561.825	562.247	426.68	352	237	851	647	573	319	middle
790	hsa-miR-1249-3p	ACGCCCTTCCCCCCCTTCTTCA	down	0.764537	-0.387341	0.428526	136.719	104.527	114.691	98.8885	100.001	191.906	139.335	78.9158	114	80	140	221	142	59	middle
791	hsa-miR-202-5p_R-1	TTCCTATGCATATACTTCTTT	down	0.469445	-1.09097	0.428666	437.785	205.516	143.867	111.25	361.432	839.698	441.555	32.1013	143	90	506	967	450	24	middle
792	hsa-miR-200c-3p	TAATACTGCCGGGTAATGATGGA	down	0.502921	-0.991595	0.429625	461.027	231.86	219.824	123.611	352.146	161.514	304.673	916.894	218.5	100	493	186	310.5	685.5	middle
793	PC-5p-60632_24	AACAATAGGGTTTACGACCTCGAT	up	2.57181	1.36278	0.432305	2.67511	6.87987	7.04243	13.5972	0	0	0	8.02533	7	11	0	0	0	6	middle
794	hsa-miR-1228-5p	GTGGGCGGGGGCAGGTGTGTG	up	1.45354	0.539571	0.432314	21.334	31.0098	33.2	46.972	12.8573	24.3139	19.6247	20.0633	33	38	18	28	20	15	middle
795	eca-mir-8969-p3_1ss4GT	GCATAGGTGGTTCAGTGG	down	0.168288	-2.571	0.43457	38.4331	6.46783	7.04243	12.3611	0	11.2886	104.011	0	7	10	0	13	106	0	middle
796	hsa-miR-148b-5p_L+1	GAAGTTCTGTTATACACTCAGGC	down	0.77915	-0.360028	0.434858	213.624	166.445	172.037	81.583	245.716	244.876	220.778	175.22	171	66	344	282	225	131	middle
797	PC-5p-69650_18	TGAGGGGGCTGCCAGGGGT	up	2.67632	1.42025	0.435185	1.44726	3.87332	8.04849	0	3.57146	4.34177	0	0	8	0	5	5	0	0	low
798	hsa-miR-142-5p_L+2R-3	CCCATAAAGTAGAAAGCACT	up	1.90224	0.927698	0.43569	33566.3	63851	45940.8	20884	124728	32141.2	42270.6	26287	45664	16895	174618	37014	43079	19653	high
799	hsa-miR-2355-5p_R+1	ATCCCCAGATACAATGGACAAT	down	0.804043	-0.314655	0.437614	102.14	82.1249	65.394	71.6941	109.287	70.3366	134.429	101.654	65	58	153	81	137	76	middle
800	hsa-miR-194-5p	TGTAACAGCAACTCCATGTGGA	down	0.59536	-0.748165	0.437824	1694.3	1008.72	755.049	839.316	1431.8	853.591	1130.87	3098.45	750.5	679	2004.5	983	1152.5	2316.5	middle
801	hsa-miR-3928-3p_R-1	GGAGGAACCTTGGAGCTTCGG	up	1.34996	0.432913	0.437992	35.8086	48.3401	58.3516	58.097	28.5717	14.762	43.1743	49.4895	58	47	40	17	44	37	middle
802	hsa-miR-29c-5p_R-1	TGACCGATTTCTCCTGGTGTT	down	0.801844	-0.318606	0.438137	1031.26	826.91	1015.12	629.178	836.436	911.771	757.513	1424.5	1009	509	1171	1050	772	1065	middle
803	hsa-miR-92b-5p_R+2	AGGGACGGGACGCGGTGCAGTGTT	up	1.33108	0.412596	0.43851	94.1262	125.289	188.134	106.305	81.4293	105.071	101.067	76.2406	187	86	114	121	103	57	middle
804	hsa-miR-210-3p	CTGTGCGTGTGACAGCGGCTGA	down	0.678811	-0.558919	0.440031	860.589	584.177	297.794	611.872	842.864	379.47	882.129	1320.17	296	495	1180	437	899	987	middle
805	hsa-miR-6513-5p	TTTGGGATTGACGCCACATGTCT	down	0.617339	-0.695866	0.440188	17.7853	10.9796	0	8.65274	24.2859	15.6304	17.6622	20.0633	0	7	34	18	18	15	middle
806	hsa-miR-130b-3p	CAGTGCAATGATGAAAGGGCAT	down	0.71597	-0.482028	0.441108	334.785	239.696	151.915	220.027	347.146	343.868	490.617	169.87	151	178	486	396	500	127	middle
807	hsa-miR-152-3p	TCAGTGCATGACAGAACTTGG	down	0.931702	-0.10206	0.441683	89203.9	83111.5	85405.6	75804.8	88124	92673.3	77664.2	97274.4	84891	61325.5	123372	106723	79149.5	72725.5	high
808	hsa-miR-664a-3p	TATTCATTTATCCCCAGCCTACA	down	0.767634	-0.381509	0.441688	3491.45	2680.16	2931.66	1824.49	3284.31	4961.77	3343.06	2169.51	2914	1476	4598	5714	3407	1622	middle
809	hsa-miR-331-5p_R-2	CTAGGTATGGTCCCAGGGAT	up	1.18464	0.244444	0.442175	228.256	270.4	235.418	343.637	232.145	213.615	179.566	291.587	234	278	325	246	183	218	middle
810	hsa-miR-10400-5p_R-3_1ss12GA	CGGCGGCGGCGACTCTGG	down	0.33478	-1.57871	0.442672	39.699	13.2904	4.02425	35.8471	0	0	27.4745	91.6225	4	29	0	0	28	68.5	middle
811	hsa-miR-4685-3p_R-2	TCTCCCTTCCTGCCCTGGCT	up	2.61709	1.38796	0.44413	2.9437	7.70394	7.04243	16.0694	0	0	8.83111	0	7	13	0	0	9	0	middle
812	hsa-miR-577_L+1	GTAGATAAAATATTGGTACCTG	up	3.46555	1.79308	0.444196	14.7185	51.0077	21.1273	6.18053	125.715	0	44.1555	0	21	5	176	0	45	0	middle
813	hsa-miR-1197	TAGGACACATGGTCTACTTCT	down	0.747465	-0.419922	0.444519	45.2231	33.8027	28.1697	29.6665	43.5718	68.5999	36.3057	30.7638	28	24	61	79	37	23	middle
814	hsa-miR-15b-5p	TAGCAGCACATCATGGTTTACA	up	1.22587	0.293806	0.444674	2883.13	3534.34	4877.39	2615.6	3110.03	3087	2984.91	2577.47	4848	2116	4354	3555	3042	1927	middle
815	hsa-miR-3611_R-2	TTGTGAAGAAAGAAATTCT	down	0.679531	-0.55739	0.44612	39.1193	26.5827	0	38.3193	41.4289	39.9443	37.2869	40.1267	0	31	58	46	38	30	middle
816	hsa-miR-767-5p	TGCACCATGGTTGTCTGAGCATG	down	0.0594378	-4.07247	0.446296	67.7051	4.02425	12.0727	0	0	0	203.115	0	12	0	0	0	207	0	middle
817	hsa-miR-744-3p_R-1	CTGTTGCCACTAACCTCAACC	down	0.631699	-0.66269	0.44643	24.711	15.61	22.1334	11.125	13.5715	22.5772	42.1931	9.36289	22	9	19	26	43	7	middle
818	hsa-miR-5000-3p	TCAGGACACTTCTGAACTTGGA	down	0.431263	-1.21336	0.447449	3.86465	1.66668	0	0	5.00004	0	4.90617	6.68778	0	0	7	0	5	5	low
819	hsa-miR-7977_1ss6AG	TTCCCGGCCAACGCACCA	up	1.68511	0.752842	0.449308	91.8953	154.854	287.734	107.541	69.2863	75.5467	111.861	88.2786	286	87	97	87	114	66	middle
820	hsa-miR-6500-3p	ACACTTGTTGGGATGACCTGC	up	1.37822	0.462803	0.449857	30.4942	42.0276	51.3091	51.9164	22.8573	13.8937	29.437	48.152	51	42	32	16	30	36	middle
821	PC-5p-53843_31	TTGCAAGCAACACTCTGTGGCAG	up	1.27701	0.352772	0.45021	13.4689	17.2	23.1394	9.88885	18.5716	13.0253	16.681	10.7004	23	8	26	15	17	8	middle
822	bta-miR-4286_R+2	ACCCCACTCCTGGTACCAA	down	0.767118	-0.38248	0.450928	202.719	155.509	254.534	92.7079	119.287	204.063	172.697	231.397	253	75	167	235	176	173	middle
823	cja-miR-9984_1ss4CG	CGCGGCGGCGGCGGCGGC	up	3.08055	1.62319	0.451448	15.9974	49.2807	29.1758	118.666	0	6.07847	9.81234	32.1013	29	96	0	7	10	24	middle
824	hsa-miR-105-5p_L-2R+1	AAATGCTCAGACTCCTGTGGTG	down	0.0788694	-3.66439	0.454387	17.0081	1.34142	4.02425	0	0	0	51.0242	0	4	0	0	0	52	0	middle
825	mmu-miR-6412_R-3_1ss15AT	TCGAAACCATCCTCTGCTA	up	2.91892	1.54543	0.455576	2.03194	5.93106	14.0849	3.70832	0	2.17088	3.92494	0	14	3	0	2.5	4	0	middle
826	hsa-let-7c-3p	CTGTACAACCTTCTAGCTTTCC	up	1.34081	0.423106	0.45673	165.198	221.5	335.019	205.194	124.287	184.959	150.129	160.507	333	166	174	213	153	120	middle
827	hsa-miR-374b-5p_R-1	ATATAATACAACCTGCTAAGT	down	0.684274	-0.547354	0.457407	10261	7021.37	4264.7	3057.51	13741.9	13200.7	10474.7	7107.77	4239	2473.5	19238.5	15202	10675	5314	high
828	hsa-miR-744-5p_R-1	TGCGGGGCTAGGGCTAACAGC	down	0.837067	-0.256586	0.457797	1894.77	1586.05	1640.89	1421.52	1695.73	1734.1	2540.41	1409.78	1631	1150	2374	1997	2589	1054	middle
829	mmu-mir-3968-p3_1ss11AT	ATCCCACTCCTGACACCAT	up	1.60099	0.67896	0.458038	95.1113	152.272	264.594	144.006	48.2147	82.9277	92.7266	109.68	263	116.5	67.5	95.5	94.5	82	middle
830	hsa-miR-93-3p_R+1	ACTGCTGAGCTAGCACTTCCCGA	up	1.19076	0.251881	0.45804	226.177	269.322	262.582	236.096	309.288	195.38	315.957	167.194	261	191	433	225	322	125	middle
831	eca-mir-1543-p5_1ss21GA	TTTGCACCTCTGAGAGTGGAAT	up	1.39589	0.48119	0.45869	9.61888	13.4269	19.1152	15.4513	5.71433	13.0253	9.81234	6.019	19	12.5	8	15	10	4.5	middle
832	eca-mir-1543-p3_1ss21GA	TTTGCACCTCTGAGAGTGGAAT	up	1.39589	0.48119	0.45869	9.61888	13.4269	19.1152	15.4513	5.71433	13.0253	9.81234	6.019	19	12.5	8	15	10	4.5	middle
833	bta-miR-1246_L+1R+2	AAATGGATTTTTGGAGCAGGGA	down	0.615967	-0.699074	0.458993	4130.17	2544.05	5544.91	1231.16	856.079	6310.32	3934.75	2145.44	5511.5	996	1198.5	7267	4010	1604	middle
834	bta-miR-378_L-1R+1	CTGGACTTGGAGTCAGAAGGCT	up	1.24745	0.318983	0.460429	331.585	413.636	312.382	592.095	336.431	306.963	301.239	386.553	310.5	479	471	353.5	307	289	middle
835	hsa-mir-548al-p3_1ss7GC	AAAAACCGCAATGACTTTTG	up	2.57493	1.36453	0.462282	0.77187	1.98751	1.67677	0	4.28575	2.31561	0	0	1.66667	0	6	2.66667	0	0	low
836	hsa-miR-29b-2-5p_R+1	CTGGTTTCACATGGTGGCTTAGA	down	0.789935	-0.340194	0.462324	524.601	414.401	348.097	499.387	395.718	418.546	391.512	763.744	346	404	554	482	399	571	middle
837	hsa-miR-1296-5p	TTAGGGCCCTGGCTCCATCTCC	up	1.32317	0.403996	0.463484	707.133	935.655	766.619	1415.34	625.005	468.042	861.523	791.833	762	1145	875	539	878	592	middle
838	mmu-mir-6236-p3_1ss15GC	TGGCGCTGGAGCGTCGGG	down	0.553378	-0.853662	0.464104	897.455	496.632	435.122	1012.99	41.7861	101.163	1218.2	1373	432.5	819.5	58.5	116.5	1241.5	1026.5	middle
839	hsa-mir-8086-p3_1ss11AG	AGGCTGGAGTGCAGTGGC	up	2.24046	1.1638	0.468051	28.4079	63.6467	28.1697	142.77	20.0002	26.0506	23.059	36.114	28	115.5	28	30	23.5	27	middle
840	bta-mir-2887-1-p3_1ss13AT	TCCGGTGCGGAGTGCCCTTCGT	down	0.459153	-1.12295	0.470209	673.059	309.037	339.043	505.567	82.5007	185.393	351.772	1482.01	337	409	115.5	213.5	358.5	1108	middle
841	hsa-miR-671-5p_R+1	AGGAAGCCCTGGAGGGGCTGGAGG	up	1.42723	0.513215	0.471388	106.653	152.218	60.3637	234.86	161.43	86.8353	87.3298	145.794	60	190	226	100	89	109	middle
842	hsa-miR-885-5p	TCCATTACACTACCCTGCCTCT	down	0.528495	-0.920038	0.472038	5.87584	3.10535	5.03031	0	4.28575	7.81518	9.81234	0	5	0	6	9	10	0	low
843	hsa-miR-1908-5p_R-1	CGGCGGGGACGGCGATTGGT	up	1.53599	0.619165	0.474032	62.0735	95.344	129.782	111.25	45.0004	10.4202	123.635	52.1647	129	90	63	12	126	39	middle
844	hsa-miR-1269b	CTGGACTGAGCCATGCTACTGG	down	0.125037	-2.99957	0.474413	6.7051	0.838385	2.51515	0	0	0	20.1153	0	2.5	0	0	0	20.5	0	middle
845	hsa-miR-1269a_1ss13GA	CTGGACTGAGCCATGCTACTGG	down	0.125037	-2.99957	0.474413	6.7051	0.838385	2.51515	0	0	0	20.1153	0	2.5	0	0	0	20.5	0	middle
846	hsa-miR-382-3p	AATCATTCACGGACAACACTT	down	0.820065	-0.28619	0.475011	1487.38	1219.75	1042.28	1239.81	1377.15	1998.08	1513.06	951.002	1036	1003	1928	2301	1542	711	middle
847	hsa-miR-485-3p	GTCATACACGGCTCTCCTCTCT	down	0.884401	-0.177227	0.476095	105.245	93.0788	93.5637	114.958	70.7149	105.071	119.711	90.9538	93	93	99	121	122	68	middle
848	hsa-miR-548d-3p_R-2	CAAAAACCACAGTTTCTTTT	down	0.398883	-1.32596	0.478006	2.6861	1.07144	0	0	3.21431	2.17088	5.8874	0	0	0	4.5	2.5	6	0	low
849	hsa-miR-30d-5p	TGTAAACATCCCCGACTGGAAG	up	1.1161	0.158464	0.478463	81088.5	90502.7	107698	73859.2	89951.1	78132.3	71051.6	94081.6	107049	59751.5	125930	89977.5	72410.5	70338.5	high
850	mmu-let-7c-5p_R+2	TGAGGTAGTAGGTTGTATGGTTAT	down	0.878772	-0.186438	0.47881	281.41	247.295	279.685	217.555	244.645	356.025	232.062	256.142	278	176	342.5	410	236.5	191.5	middle
851	hsa-miR-1283_L-1R+1	CTACAAAGGAAAGCGCTTTCTG	down	0.134908	-2.88995	0.47885	6.21448	0.838385	2.51515	0	0	0	18.6434	0	2.5	0	0	0	19	0	middle
852	hsa-let-7i-5p	TGAGGTAGTAGTTTGTGCTGTT	up	1.08117	0.112599	0.479406	218803	236564	205216	256001	248474	213641	193325	249442	203980	207103	347861	246030	197022	186491	high
853	hsa-miR-188-5p_R+1	CATCCCTTGCATGGTGGAGGGT	down	0.8105	-0.303117	0.480628	46.118	37.3786	24.1455	35.8471	52.1433	61.6531	39.2494	37.4515	24	29	73	71	40	28	middle
854	hsa-miR-4421_R-1	ACCTGTCTGTGGAAAGGAGCT	up	2.14593	1.10161	0.48223	1.73671	3.72686	0	6.18053	5.00004	5.21012	0	0	0	5	7	6	0	0	low
855	hsa-miR-101-5p_L+1R-1	TCAGTTATCACAGTGCTGATGC	up	1.11528	0.157403	0.483255	186.261	207.732	160.97	215.082	247.145	186.696	183.491	188.595	160	174	346	215	187	141	middle
856	hsa-miR-4488_L+1R-1	GAGGGGGCGGGCTCCGGC	up	1.77748	0.829833	0.484428	148.879	264.63	289.746	473.429	30.7145	48.6278	115.786	282.224	288	383	43	56	118	211	middle
857	hsa-mir-4716-p3_1ss9GA	AGGAGGAAAGGGGAAGGAA	up	2.21288	1.14593	0.484433	1.44726	3.20261	6.03637	0	3.57146	4.34177	0	0	6	0	5	5	0	0	low
858	mmu-mir-6240-p5_1ss15TG	CGGCGGGTGTTGACGCGATG	down	0.569858	-0.811327	0.48489	2057.22	1172.33	1510.1	1779.37	227.502	795.412	1348.22	4028.05	1501	1439.5	318.5	916	1374	3011.5	middle
859	mmu-miR-1839-3p_R-2	AGACCTACTTATCTACCAACA	down	0.826649	-0.274654	0.485124	398.084	329.076	340.049	187.888	459.29	466.306	374.831	353.115	338	152	643	537	382	264	middle
860	hsa-miR-6761-5p	TCTGAGAGAGCTCGATGGCAG	down	0.389536	-1.36017	0.486208	6.02635	2.34748	7.04243	0	0	4.34177	13.7373	0	7	0	0	5	14	0	middle
861	pal-mir-10001-p5_1ss1AT	TGGGCGGGCGGGGCCGGGGG	down	0.404099	-1.30722	0.48649	477.607	193	180.085	318.915	80.0007	61.6531	231.571	1139.6	179	258	112	71	236	852	middle
862	PC-3p-65512_21	AGTTCTTGTGAGCTTTCTC	up	2.31787	1.2128	0.486854	2.31561	5.36728	5.03031	0	11.0715	6.94683	0	0	5	0	15.5	8	0	0	middle
863	hsa-miR-874-3p	CTGCCCTGGCCCGAGGGACCGA	up	1.09515	0.131123	0.486928	797.659	873.553	858.171	1002.48	760.006	804.964	673.126	914.888	853	811	1064	927	686	684	middle
864	hsa-miR-378b_R+2_1ss14GT	ACTGGACTTGGAGTCAGAAAG	up	2.68033	1.42241	0.487136	1.18894	3.18675	0	2.06018	7.50006	0	0	3.56681	0	1.66667	10.5	0	0	2.66667	low
865	hsa-miR-185-3p_R-1	AGGGGCTGGCTTTCCTCTGGT	down	0.678057	-0.560522	0.488407	217.169	147.253	100.606	231.152	110.001	91.1771	199.19	361.14	100	187	154	105	203	270	middle
866	hsa-miR-2681-3p	TATCATGGAGTTGGTAAAGCAC	down	0.622902	-0.682924	0.490973	36.1127	22.4947	17.103	29.6665	20.7145	66.8632	29.437	12.038	17	24	29	77	30	9	middle
867	hsa-miR-3138_L-5R+2	ACAGTGAGGTAGAGGGAGTGT	up	2.17427	1.12053	0.491032	1.73671	3.77606	7.04243	0	4.28575	5.21012	0	0	7	0	6	6	0	0	low
868	hsa-miR-124-3p_R-3	TAAGGCACGCGGTGAATGC	down	0.163675	-2.6111	0.491342	21.2601	3.47973	0	3.29628	7.14292	0	63.7802	0	0	2.66667	10	0	65	0	middle
869	hsa-miR-516a-5p_R-1	TTCTCGAGGAAAGAAGCACTTT	down	0.301462	-1.72995	0.491605	45.0308	13.5751	18.6121	18.5416	3.57146	0	119.711	15.3819	18.5	15	5	0	122	11.5	middle
870	hsa-miR-17-5p	CAAAGTGCTTACAGTGCAGGTAG	down	0.774897	-0.367924	0.492782	5326.45	4127.45	2231.95	3325.95	6824.46	4435.98	4971.75	6571.63	2218.5	2690.67	9554.17	5108.5	5066.83	4913.17	middle
871	hsa-miR-106a-5p_1ss1AC	CAAAGTGCTTACAGTGCAGGTAG	down	0.774897	-0.367924	0.492782	5326.45	4127.45	2231.95	3325.95	6824.46	4435.98	4971.75	6571.63	2218.5	2690.67	9554.17	5108.5	5066.83	4913.17	middle
872	hsa-miR-548aa_R-4_1ss1AC	CAAAACCACAATTACTTTTGC	up	1.80168	0.849342	0.492923	4.84074	8.72145	2.01212	6.59256	17.5597	6.07847	6.21448	2.22926	2	5.33333	24.5833	7	6.33333	1.66667	middle
873	hsa-miR-330-3p_L-1	CAAAGCACACGGCCTGCAGAGA	up	1.16538	0.220807	0.493199	606.357	706.639	925.577	678.622	515.719	622.609	657.427	539.035	920	549	722	717	670	403	middle
874	hsa-miR-7-1-3p	CAACAAATCACAGTCTGCCATA	up	1.20399	0.267828	0.493244	170.147	204.856	183.103	155.749	275.717	184.091	209.984	116.367	182	126	386	212	214	87	middle
875	hsa-miR-6516-3p	ATCATGTATGATACTGCAAACA	up	1.2675	0.341982	0.493269	9.82164	12.4489	12.0727	7.41664	17.8573	8.68353	12.756	8.02533	12	6	25	10	13	6	middle
876	hsa-miR-30b-3p	CTGGGAGGTGGATGTTTACTTC	up	1.21729	0.283674	0.495037	129.814	158.021	216.303	119.902	137.858	172.802	121.673	94.9664	215	97	193	199	124	71	middle
877	bta-miR-199c_L-1R+1	ACAGTAGTCTGCACATTGGC	down	0.622065	-0.684862	0.495629	157.513	97.9835	30.6849	43.2637	220.002	227.074	185.944	59.5212	30.5	35	308	261.5	189.5	44.5	middle
878	PC-3p-78764_14	TATGGATATACCTGTACACA	down	0.173322	-2.52847	0.496679	3.43432	0.595243	0	0	1.78573	0	10.303	0	0	0	2.5	0	10.5	0	middle
879	hsa-mir-3665-p5_1ss2CA	GAGGGCGGCGGCGGCGGC	up	1.73653	0.796205	0.497391	28.4924	49.4779	49.297	92.7079	6.42863	11.7228	28.9464	44.8081	49	75	9	13.5	29.5	33.5	middle
880	mmu-mir-3535-p3	ATTCCTCTAGATAGTCAAGTTCTGA	down	0.496826	-1.00919	0.497686	118.407	58.8278	49.297	91.4718	35.7146	28.6557	65.7427	260.823	49	74	50	33	67	195	middle
881	hsa-miR-4485-5p_L+5R-1	GAGGCACCGCCTGCCCAGTG	up	3.36103	1.74891	0.498573	12.1878	40.9637	110.667	8.65274	3.57146	0	9.81234	26.7511	110	7	5	0	10	20	middle
882	PC-3p-23428_124	TGTTATGATGATGGGCGAAA	down	0.326646	-1.6142	0.498628	89.7295	29.3098	59.3576	0	28.5717	4.34177	29.437	235.41	59	0	40	5	30	176	middle
883	hsa-miR-5683_R-2	TACAGATGCAGATTCTCTGACT	up	1.69894	0.764638	0.498655	68.9958	117.22	231.394	71.6941	48.5718	49.4961	45.1368	112.355	230	58	68	57	46	84	middle
884	hsa-miR-4448_R-1_1ss6CG	GGCTCGTTGGTCTAGGGGT	up	1.64509	0.71817	0.499415	27.2397	44.8119	32.194	86.5274	15.7144	28.6557	19.6247	33.4389	32	70	22	33	20	25	middle
885	hsa-let-7a-3p_R+1	CTATACAATCTACTGTCTTTCT	up	1.21953	0.286323	0.502469	4063.41	4955.44	6569.58	5393.13	2903.6	4083.87	3428.92	4677.43	6530	4363	4065	4703	3494.5	3497	middle
886	ocu-miR-146b-5p_R-2	TGAGAACTGAATTCCATAGGCC	down	0.610721	-0.711414	0.504717	115.336	70.438	18.1091	80.3469	112.858	199.721	127.56	18.7258	18	65	158	230	130	14	middle
887	hsa-miR-4326_R+3	TGTTCCTCTGTCTCCCAGACTCT	down	0.560845	-0.834326	0.505268	65.2418	36.5905	53.3213	45.7359	10.7144	25.1822	134.429	36.114	53	37	15	29	137	27	middle
888	hsa-miR-1285-5p_L-1R+2	ATCTCACTTTGTTGCCCAGGCT	up	1.56401	0.645254	0.505357	29.4688	46.0896	28.1697	86.5274	23.5716	15.6304	35.3244	37.4515	28	70	33	18	36	28	middle
889	PC-5p-74861_15	GAGTGGGATTTTGCAGTC	up	5.21699	2.38322	0.505527	1.96247	10.2382	0	0	30.7145	0	5.8874	0	0	0	43	0	6	0	middle
890	hsa-miR-217-5p	TACTGCATCAGGAACTGATTGGA	up	1.66282	0.733635	0.505705	45.4169	75.5203	12.0727	140.916	73.5721	53.8379	52.9866	29.4262	12	114	103	62	54	22	middle
891	hsa-miR-1246_L-1R+1	ATGGATTTTTGGAGCAGGG	down	0.752016	-0.411165	0.50725	1772.79	1333.17	2174.1	1029.68	795.721	2408.38	1953.64	956.352	2161	833	1114	2773.5	1991	715	middle
892	mmu-mir-6236-p5_1	CCTGAAAATGGATGGCGCTGGAG	down	0.463639	-1.10893	0.50941	429.797	199.27	188.134	378.248	31.4288	91.1771	205.078	993.135	187	306	44	105	209	742.5	middle
893	mmu-mir-6236-p5_2	CTGAAAATGGATGGCGCTGGAGC	down	0.463639	-1.10893	0.50941	429.797	199.27	188.134	378.248	31.4288	91.1771	205.078	993.135	187	306	44	105	209	742.5	middle
894	mmu-mir-6236-p5_3	TGAAAATGGATGGCGCTGGAGC	down	0.463639	-1.10893	0.50941	429.797	199.27	188.134	378.248	31.4288	91.1771	205.078	993.135	187	306	44	105	209	742.5	middle
895	PC-3p-47332_40	GCAGGACGGTGGTCATGGA	up	2.12364	1.08654	0.510152	45.0621	95.6955	90.5456	196.541	0	0	10.7936	124.393	90	159	0	0	11	93	middle
896	hsa-miR-616-5p	ACTCAAAACCCTTCAGTGACTT	up	1.14741	0.198387	0.510339	44.0055	50.4926	66.4001	40.7915	44.2861	48.6278	39.2494	44.1393	66	33	62	56	40	33	middle
897	hsa-miR-219a-5p	TGATTGTCCAAACGCAATTCT	up	1.30227	0.381031	0.510595	5.08184	6.61794	6.03637	9.88885	3.9286	3.47341	4.41555	7.35655	6	8	5.5	4	4.5	5.5	low
898	hsa-miR-487a-5p	GTGGTTATCCCTGCTGTGTTCG	up	1.45821	0.544199	0.510721	70.5131	102.823	100.606	174.291	33.5717	69.4683	61.8177	80.2533	100	141	47	80	63	60	middle
899	hsa-miR-128-3p	TCACAGTGAACCGGTCTCTTT	up	1.29741	0.375631	0.511448	1817.55	2358.11	3481.48	2305.34	1287.51	1362.88	1539.07	2550.72	3460.5	1865	1802.5	1569.5	1568.5	1907	middle
900	hsa-miR-10a-3p_R-1	CAAATTCGTATCTAGGGGAAT	down	0.884565	-0.176959	0.512809	3473.88	3072.87	3336.1	2415.35	3467.17	4324.4	3276.34	2820.9	3316	1954	4854	4980	3339	2109	middle
901	hsa-miR-192-5p	CTGACCTATGAATTGACAGCC	down	0.767042	-0.382622	0.514106	5960.44	4571.91	3831.59	2925.86	6958.27	3892.39	5112.23	8876.68	3808.5	2367	9741.5	4482.5	5210	6636.5	middle
902	hsa-miR-543	AAACATTCGCGGTGCACTTCTT	up	1.53031	0.61382	0.517279	203.155	310.889	305.843	552.539	74.2863	211.878	179.566	218.021	304	447	104	244	183	163	middle
903	hsa-miR-654-3p_R-1	TATGTCTGCTGACCATCACCT	up	1.13729	0.185599	0.517624	4650.69	5289.18	5789.89	5946.91	4130.75	5916.09	4475.41	3560.57	5755	4811	5783	6813	4561	2662	middle
904	hsa-miR-452-5p	AACTGTTTGCAGAGGAAACTGA	down	0.706936	-0.500348	0.519019	17166.2	12135.4	10292	12354.9	13759.4	10204.9	11213.5	30080.3	10230	9995	19263	11752	11428	22489	high
905	hsa-miR-31-3p_R+1	TGCTATGCCAACATATTGCCATC	down	0.264518	-1.91856	0.519793	65.4417	17.3105	7.04243	9.88885	35.0003	6.94683	189.378	0	7	8	49	8	193	0	middle
906	PC-3p-55724_29	CAGAAACCAGAATTACTTTTGC	up	2.35063	1.23305	0.520739	2.60506	6.12354	14.0849	0	4.28575	7.81518	0	0	14	0	6	9	0	0	middle
907	cpo-miR-154-5p_R+1	TAGGTTATCCGTGTTGCCTTCGT	down	0.85422	-0.22732	0.52116	39.9441	34.1211	34.2061	21.0138	47.1433	40.8126	40.2306	38.7891	34	17	66	47	41	29	middle
908	hsa-miR-151a-5p	TCGAGGAGCTCACAGTCTAGT	up	1.15573	0.2088	0.521992	34335.1	39682	51447.3	40066.5	27532.3	36860.6	34163.5	31981.4	51137.3	32413.5	38544.8	42448.8	34816.8	23910.3	high
909	ppy-miR-1976_L+1	CCTCCTGCCCTCCTTGCTGTAG	up	1.99221	0.994369	0.522365	5.35022	10.6588	0	14.8333	17.143	0	0	16.0507	0	12	24	0	0	12	middle
910	hsa-miR-107_R-2	AGCAGCATTGTACAGGGCTAT	down	0.799483	-0.322861	0.522431	7661.73	6125.42	3726.45	7135.22	7514.59	5136.02	6705.1	11144.1	3704	5772.33	10520.3	5914.67	6833.33	8331.67	middle
911	hsa-miR-548ar-3p_R-1	TAAAACTGCAGTTATTTTTG	up	3.94248	1.9791	0.522817	24.8609	98.0134	0	6.18053	287.86	22.5772	52.0054	0	0	5	403	26	53	0	middle
912	hsa-miR-216a-5p	TAATCTCAGCTGGCAACTGTGA	up	1.67287	0.742323	0.523126	25.1519	42.0758	13.0788	85.2913	27.8574	29.524	24.5308	21.4009	13	69	39	34	25	16	middle
913	hsa-miR-584-5p_R-1	TTATGGTTTGCCTGGGACTGA	down	0.811596	-0.301167	0.524458	646.096	524.369	345.079	636.595	591.434	450.675	931.191	556.423	343	515	828	519	949	416	middle
914	hsa-miR-146b-3p	GCCCTGTGGACTCAGTTCTGGT	up	1.35618	0.439547	0.525159	848.049	1150.11	787.746	1868.99	793.578	1231.33	882.129	430.693	783	1512	1111	1418	899	322	middle
915	hsa-miR-642a-5p	GTCCCTCTCCAAATGTGTCTTG	up	1.55159	0.633749	0.525789	37.5442	58.2532	44.2667	19.7777	110.715	39.9443	39.2494	33.4389	44	16	155	46	40	25	middle
916	hsa-miR-483-5p	AAGACGGGAGGAAAGAAGGGAG	up	1.15365	0.20621	0.527202	2685.74	3098.41	3669.11	2951.82	2674.31	3627.11	2522.75	1907.35	3647	2388	3744	4177	2571	1426	middle
917	hsa-miR-138-5p	AGCTGGTGTTGTGAATCAGGCCG	up	2.05319	1.03786	0.527305	12.2051	25.0594	2.51515	17.3055	55.3576	0	29.9276	6.68778	2.5	14	77.5	0	30.5	5	middle
918	ggo-miR-202_L-1R+1	AGAGGTATAGGGCATGGGAAAA	down	0.561331	-0.833076	0.527781	25.1156	14.0982	25.1515	0	17.143	46.8911	28.4558	0	25	0	24	54	29	0	middle
919	mml-miR-378d_R-1	ACTGGACTTGGAGTCAGAAGC	down	0.537973	-0.894393	0.528475	5.75356	3.09526	0	0	9.28579	4.77594	2.45308	10.0317	0	0	13	5.5	2.5	7.5	middle
920	hsa-miR-376c-3p	AACATAGAGGAAATTCCACGT	down	0.852082	-0.230936	0.528758	1437.49	1224.86	827.989	1145.87	1700.73	1739.31	1404.15	1169.02	823	927	2381	2003	1431	874	middle
921	PC-5p-36204_64	TTAGTGGCTCCCTCTGCCTGCA	up	1.79336	0.842667	0.529345	8.47118	15.1919	21.1273	17.3055	7.14292	0	0	25.4135	21	14	10	0	0	19	middle
922	hsa-miR-548ak_1ss9CT	AAAAGTAATTGCGGTTTTTGA	up	2.62968	1.39489	0.531288	12.2836	32.3019	11.9051	0	85.0007	18.6696	14.3914	3.78974	11.8333	0	119	21.5	14.6667	2.83333	middle
923	hsa-mir-3143-p3	CAACTCTTTACAATGTTTCT	down	0.506453	-0.981499	0.531605	4.70127	2.38097	0	0	7.14292	6.07847	0	8.02533	0	0	10	7	0	6	low
924	hsa-miR-3143_R-4	ATAACATTGTAAAGCGCTTCT	up	1.44553	0.531596	0.531979	15.9806	23.1003	30.1819	14.8333	24.2859	31.2607	16.681	0	30	12	34	36	17	0	middle
925	hsa-miR-340-5p	TTATAAAGCAATGAGACTGATT	down	0.817904	-0.289997	0.532015	11900.8	9733.69	6146.03	8666.34	14388.7	9406	10412.9	15883.5	6109	7011	20144	10832	10612	11875	high
926	hsa-miR-1268b_R-2	CGGGCGTGGTGGTGGGGG	up	1.45195	0.53799	0.532349	8.021	11.6461	7.04243	20.3957	7.50006	5.6443	13.7373	4.68144	7	16.5	10.5	6.5	14	3.5	middle
927	hsa-miR-1268a	CGGGCGTGGTGGTGGGGG	up	1.45195	0.53799	0.532349	8.021	11.6461	7.04243	20.3957	7.50006	5.6443	13.7373	4.68144	7	16.5	10.5	6.5	14	3.5	middle
928	hsa-let-7f-5p	TGAGGTAGTAGATTGTATAGTT	down	0.810001	-0.304005	0.534149	217256	175978	190027	93974.9	243931	292366	212396	147007	188882	76024.9	341501	336690	216458	109907	high
929	hsa-miR-3934-5p	TCAGGTGTGGAAACTGAGGCAG	up	1.19752	0.260055	0.534726	22.4625	26.8994	33.2	16.0694	31.4288	27.7873	23.5496	16.0507	33	13	44	32	24	12	middle
930	hsa-miR-215-3p_R-1	TCTGTCATTTCTTTAGGCCAAT	down	0.250722	-1.99584	0.535486	9.36289	2.34748	7.04243	0	0	0	0	28.0887	7	0	0	0	0	21	middle
931	hsa-miR-218-5p	TTGTGCTTGATCTAACCATGT	up	1.14023	0.189328	0.536997	2901.31	3308.17	2589.1	2970.36	4365.04	3233.75	2861.28	2608.9	2573.5	2403	6111	3724	2916	1950.5	middle
932	PC-3p-29108_90	ATCACATTGCCAGGGATTAAT	down	0.841636	-0.248732	0.53708	15.2809	12.8609	12.0727	8.65274	17.8573	16.4987	18.6434	10.7004	12	7	25	19	19	8	middle
933	bta-miR-339b_R+3	TCCCTGTCCTCCAGGAGCTCAAT	down	0.846675	-0.240119	0.540041	8.53633	7.2275	8.55152	7.41664	5.71433	7.81518	11.7748	6.019	8.5	6	8	9	12	4.5	middle
934	hsa-miR-539-3p	ATCATACAAGGACAATTTCTTT	down	0.797291	-0.326821	0.540093	663.424	528.942	281.697	545.123	760.006	908.298	678.033	403.942	280	441	1064	1046	691	302	middle
935	hsa-miR-212-5p	ACCTTGGCTCTAGACTGCTTACT	down	0.807339	-0.308753	0.540271	141.927	114.583	111.673	101.361	130.715	211.01	130.504	84.266	111	82	183	243	133	63	middle
936	hsa-miR-769-3p_L-1	TGGGATCTCCGGGGTCTTGGTT	down	0.847217	-0.239196	0.544817	50.7474	42.9941	55.3334	40.7915	32.8574	32.9974	65.7427	53.5022	55	33	46	38	67	40	middle
937	bta-miR-2478_L-2R+1_1	ATCCCACTTCTGACACCAA	up	1.7759	0.82855	0.545858	2.41716	4.29263	8.55152	4.32637	0	3.90759	0	3.34389	8.5	3.5	0	4.5	0	2.5	low
938	bta-miR-2478_L-2R+1_2	ATCCCACTTCTGACACCAT	up	1.7759	0.82855	0.545858	2.41716	4.29263	8.55152	4.32637	0	3.90759	0	3.34389	8.5	3.5	0	4.5	0	2.5	low
939	hsa-miR-4484_R+3_1ss20AG	AAAAGGCGGGAGAAGCCCCGGCA	down	0.433166	-1.20701	0.54675	13.3171	5.76849	0	17.3055	0	0	7.84987	32.1013	0	14	0	0	8	24	middle
940	hsa-miR-660-5p_R+1	TACCCATTGCATATCGGAGTTGT	down	0.901932	-0.148909	0.547895	15759.5	14214	12826.3	11850.5	17965.2	18422.1	14947.1	13909.2	12749	9587	25151	21215	15233	10399	high
941	hsa-miR-190a-5p	TGATATGTTTGATATATTAGGT	down	0.696252	-0.522319	0.548138	389.694	271.325	122.74	446.234	245.002	256.164	222.74	690.178	122	361	343	295	227	516	middle
942	hsa-miR-488-3p_R-1	TTGAAAGGCTATTTCTTGGT	up	3.63976	1.86384	0.548345	2.28955	8.3334	0	0	25.0002	0	6.86864	0	0	0	35	0	7	0	middle
943	hsa-mir-3648-2-p5	ATCGCCGAGGGCCGGTCGGCC	down	0.351719	-1.5075	0.549315	19.9153	7.0046	0	21.0138	0	0	4.90617	54.8398	0	17	0	0	5	41	middle
944	mmu-miR-3964_L+1_1ss6GA	CATAAAGTAGAAAGCACTAAA	up	2.15128	1.10519	0.549579	217.842	468.638	169.018	70.458	1166.44	117.228	316.939	219.359	168	57	1633	135	323	164	middle
945	hsa-miR-411-3p_R-1	TATGTAACACGGTCCACTAAC	down	0.828833	-0.270846	0.549925	237.217	196.613	210.267	236.714	142.858	332.145	233.043	146.462	209	191.5	200	382.5	237.5	109.5	middle
946	eca-mir-8969-p3_1ss5AT	GCAGTGGTGGTTCAGTGG	up	1.82487	0.867796	0.550288	6.12766	11.1822	10.0606	23.486	0	9.55189	8.83111	0	10	19	0	11	9	0	middle
947	hsa-miR-144-3p	TACAGTATAGATGATGTACT	down	0.760628	-0.394736	0.550837	24001.3	18256	7100.78	18845.7	28821.7	16991.1	18621.9	36390.9	7058	15246	40350	19567	18978	27207	high
948	hsa-mir-1303-p5	TAGCGAGACCTCAACTCTACA	down	0.279982	-1.8366	0.551201	4.25201	1.19049	0	0	3.57146	0	12.756	0	0	0	5	0	13	0	middle
949	hsa-miR-627-5p_1ss2TG	GGGAGTCTCTAAGAAAAGAGGA	up	2.22974	1.15688	0.551399	8.02533	17.8944	42.2546	0	11.4287	0	0	24.076	42	0	16	0	0	18	middle
950	hsa-miR-23a-5p	GGGGTTCCTGGGGATGGGATTT	up	1.34873	0.431603	0.551972	222.915	300.653	371.237	380.721	150.001	122.438	138.354	407.954	369	308	210	141	141	305	middle
951	eca-mir-8986a-p5_1ss1GA	ATCGAGGCTAGAGTCACGCTTGG	down	0.858142	-0.220711	0.551996	62.4388	53.5814	73.4425	49.4442	37.8575	48.6278	78.4987	60.19	73	40	53	56	80	45	middle
952	hsa-miR-181d-5p	AACATTCATTGTTGTCGGTGGGT	down	0.752758	-0.409743	0.552037	528.523	397.849	423.887	419.658	350.003	186.985	580.89	817.692	421.333	339.5	490	215.333	592	611.333	middle
953	hsa-miR-548f-3p_L+1R+2	CAAAAACTGTAATTACTTTTGC	down	0.519083	-0.945963	0.552347	5.04557	2.61907	0	0	7.85721	9.11771	0	6.019	0	0	11	10.5	0	4.5	low
954	hsa-miR-133b_R-1	TTTGGTCCCCTTCAACCAGCT	down	0.733223	-0.447676	0.55323	16.0766	11.7878	13.4142	11.949	10.0001	4.05232	23.2225	20.955	13.3333	9.66667	14	4.66667	23.6667	15.6667	middle
955	hsa-miR-641_R-1	AAAGACATAGGATAGAGTCACCT	down	0.704362	-0.505611	0.553915	36.9378	26.0176	26.1576	6.18053	45.7147	38.2075	57.8928	14.7131	26	5	64	44	59	11	middle
956	hsa-miR-103a-2-5p_R+1	AGCTTCTTTACAGTGCTGCCTTGT	down	0.839243	-0.252839	0.554683	107.143	89.9191	78.4728	60.5692	130.715	102.466	137.373	81.5909	78	49	183	118	140	61	middle
957	hsa-miR-505-5p_R+1	GGGAGCCAGGAAGTATTGATGTT	down	0.902353	-0.148237	0.554873	37.6695	33.9912	29.1758	37.0832	35.7146	39.0759	28.4558	45.4769	29	30	50	45	29	34	middle
958	hsa-miR-6809-5p_R-1	TGGCAAGGAAAGAAGAGGATC	up	1.51398	0.598349	0.555087	15.6048	23.6253	45.2728	9.88885	15.7144	23.4455	16.681	6.68778	45	8	22	27	17	5	middle
959	hsa-miR-223-5p	CGTGTATTTGACAAGCTGAGTT	up	1.21387	0.279614	0.558533	446.054	541.451	639.855	315.207	669.291	597.427	475.898	264.836	636	255	937	688	485	198	middle
960	hsa-miR-433-5p_R-1	TACGGTGAGCCTGTCATTATT	down	0.760367	-0.395231	0.558876	55.9904	42.5733	31.1879	54.3887	42.1432	91.1771	50.0429	26.7511	31	44	59	105	51	20	middle
961	hsa-miR-196a-5p	TAGGTAGTTTCATGTTGTTGGG	up	1.60878	0.685966	0.559061	842.016	1354.62	1634.35	66.7497	2362.76	1139.71	1348.22	38.1203	1624.5	54	3307.83	1312.5	1374	28.5	middle
962	hsa-miR-181b-5p	AACATTCATTGCTGTCGGTGGGT	up	1.11459	0.156509	0.560109	3021.32	3367.52	3311.79	3032.17	3758.6	2367.85	3956.34	2739.76	3291.83	2453	5262	2726.83	4032	2048.33	middle
963	hsa-miR-34c-3p	AATCACTAACCACACGGCCAGG	down	0.630187	-0.666148	0.561508	35.6342	22.4562	31.1879	6.18053	30.0003	60.7847	46.118	0	31	5	42	70	47	0	middle
964	mmu-mir-6240-p5_1ss17GT	TGCCCAGTGCTCTGAATGTC	down	0.678612	-0.559342	0.561679	1520.86	1032.07	958.777	1768.87	368.575	815.384	941.003	2806.19	953	1431	516	939	959	2098	middle
965	hsa-miR-433-3p	ATCATGATGGGCTCCTCGGTGT	up	1.19267	0.254198	0.561734	414.412	494.258	562.389	648.956	271.431	474.989	366.981	401.267	559	525	380	547	374	300	middle
966	mmu-miR-300-3p_R-2	TATGCAAGGGCAAGCTCTCT	up	1.09536	0.1314	0.56212	236.453	259	235.418	320.151	221.43	264.848	234.515	209.996	234	259	310	305	239	157	middle
967	hsa-miR-376a-2-5p_L-1R+1_1ss4AG	GTGGATTTTCCTTCTATGGTT	down	0.638272	-0.647758	0.562327	5.56928	3.55471	3.52122	0	7.14292	10.4202	2.9437	3.34389	3.5	0	10	12	3	2.5	middle
968	hsa-mir-6511a-4-p5	CTGCAGGCAGAAGTGGGGCTGA	up	1.68876	0.755963	0.56234	3.41007	5.75878	5.53334	11.743	0	2.60506	2.9437	4.68144	5.5	9.5	0	3	3	3.5	middle
969	hsa-mir-6511b-1-p5	CTGCAGGCAGAAGTGGGGCTGA	up	1.68876	0.755963	0.56234	3.41007	5.75878	5.53334	11.743	0	2.60506	2.9437	4.68144	5.5	9.5	0	3	3	3.5	middle
970	mml-miR-7170-3p_L+2	TCTGGGGCCCTGGGCAGACCTCC	down	0.533083	-0.907569	0.563799	4.63758	2.47221	0	7.41664	0	0	5.8874	8.02533	0	6	0	0	6	6	low
971	ssc-miR-339_R+1_1ss21AT	TCCCTGTCCTCCAGGAGCTCTT	up	1.86513	0.899279	0.563947	2.9437	5.4904	9.05456	7.41664	0	0	8.83111	0	9	6	0	0	9	0	low
972	hsa-miR-33b-5p	GTGCATTGCTGTTGCATTGC	up	3.1985	1.67739	0.564365	4.63758	14.8333	0	44.4998	0	0	5.8874	8.02533	0	36	0	0	6	6	middle
973	hsa-let-7e-5p	TGAGGTAGGAGGTTGTATAGTT	down	0.846699	-0.240078	0.564387	41781.7	35376.5	40608.9	22759.1	42761.6	56114.7	40557.7	28672.6	40364.2	18411.9	59865.7	64622	41333.3	21436.5	high
974	oga-miR-100_R+1	AACCCGTAGATCCGAACTTGTGA	up	1.22561	0.293501	0.565106	29134	35706.9	38499	23153.5	45468.2	41955.4	31351.4	14095.2	38267	18731	63655	48316	31951	10538	high
975	hsa-miR-422a_1ss10AG	ACTGGACTTGGGGTCAGAAGGC	down	0.780695	-0.357168	0.566229	29.4685	23.006	9.05456	37.7012	22.2621	19.9721	27.6381	40.7954	9	30.5	31.1667	23	28.1667	30.5	middle
976	hsa-miR-548aw_L+2	CGGTGCAAAAGTCATCACGGTT	down	0.540666	-0.887191	0.567726	3.08265	1.66668	0	0	5.00004	4.34177	4.90617	0	0	0	7	5	5	0	low
977	hsa-miR-760_R+2	CGGCTCTGGGTCTGTGGGGAGT	down	0.785292	-0.3487	0.567867	81.8772	64.2975	88.5334	72.9302	31.4288	48.6278	72.6113	124.393	88	59	44	56	74	93	middle
978	hsa-miR-323b-3p_R-1	CCCAATACACGGTCGACCTCT	up	1.45981	0.545778	0.567937	32.3594	47.2385	32.194	90.2357	19.2859	34.7341	38.2681	24.076	32	73	27	40	39	18	middle
979	hsa-miR-5010-3p_R+1	TTTTGTGTCTCCCATTCCCCAGT	down	0.779423	-0.359522	0.5685	49.4427	38.5368	44.2667	23.486	47.8576	75.5467	50.0429	22.7384	44	19	67	87	51	17	middle
980	hsa-let-7g-3p_R+1	CTGTACAGGCCACTGCCTTGCT	up	1.31243	0.392238	0.568987	162.889	213.78	139.843	137.208	364.289	151.093	171.716	165.857	139	111	510	174	175	124	middle
981	hsa-miR-196a-5p_R+1	TAGGTAGTTTCATGTTGTTGGGA	up	1.59041	0.669397	0.569642	1625.63	2585.42	3040.82	129.791	4585.63	2311.12	2498.22	67.5465	3022.5	105	6419.83	2661.5	2546	50.5	middle
982	hsa-mir-3195-p3_1ss3CG	CGGCGCGCCGGGCCCGGG	up	1.49825	0.583275	0.569705	11.973	17.9386	21.1273	30.9026	1.78573	7.381	9.81234	18.7258	21	25	2.5	8.5	10	14	middle
983	hsa-miR-146a-5p	TGAGAACTGAATTCCATGGGTT	up	1.6782	0.746914	0.570151	41157.1	69069.9	36578.9	19486.6	151144	39037.7	51819.5	32614.3	36358.5	15764.5	211600	44956	52810.5	24383.5	high
984	hsa-miR-454-5p	ACCCTATCAATATTGTCTCTGC	down	0.848699	-0.236675	0.571222	56.8046	48.21	43.2607	37.0832	64.2863	43.4177	48.0805	78.9158	43	30	90	50	49	59	middle
985	hsa-miR-9985_R-1_1ss16CT	TTCACAGTGGCTAAGTTA	up	1.14752	0.198519	0.571926	116.067	133.19	170.36	141.946	87.2627	137.779	110.552	99.8708	169.333	114.833	122.167	158.667	112.667	74.6667	middle
986	hsa-miR-4662a-5p	TTAGCCAATTGTCCATCTTTAG	down	0.631297	-0.66361	0.572312	34.1488	21.558	31.1879	23.486	10.0001	13.8937	17.6622	70.8904	31	19	14	16	18	53	middle
987	hsa-miR-3605-3p_R-2	CCTCCGTGTTACCTGTCCTCT	up	1.1947	0.256653	0.573361	79.4305	94.8959	100.606	97.6524	86.4293	99.8606	104.992	33.4389	100	79	121	115	107	25	middle
988	bta-miR-199c_L-1R+2_2	ACAGTAGTCTGCACATTGGCT	down	0.758523	-0.398735	0.573868	164.441	124.732	81.994	82.201	210.002	244.876	172.207	76.2406	81.5	66.5	294	282	175.5	57	middle
989	bta-miR-199c_L-1R+2_1	ACAGTAGTCTGCACATTGGCG	down	0.758523	-0.398735	0.573868	164.441	124.732	81.994	82.201	210.002	244.876	172.207	76.2406	81.5	66.5	294	282	175.5	57	middle
990	hsa-miR-148a-3p	TCAGTGCACTACAGAACTTTGT	up	1.22767	0.295925	0.574448	164700	202197	124701	294315	187576	127526	131080	235493	123950	238098	262604	146860	133587	176062	high
991	hsa-miR-18b-5p_R-2	TAAGGTGCATCTAGTGCAGTT	up	1.45654	0.542546	0.574995	8.29392	12.0804	10.0606	6.18053	20.0002	0	8.83111	16.0507	10	5	28	0	9	12	middle
992	hsa-miR-1228-3p_R+1	TCACACCTGCCTCGCCCCCCA	up	1.71116	0.774979	0.576084	7.13363	12.2068	13.0788	18.5416	5.00004	0	0	21.4009	13	15	7	0	0	16	middle
993	hsa-miR-548aq-3p_L-1R-1	AAAAACTGCAATTACTTTTG	up	1.59605	0.674503	0.576106	4.36376	6.96476	3.01819	3.09026	14.7858	5.6443	3.43432	4.01267	3	2.5	20.7	6.5	3.5	3	middle
994	hsa-miR-193b-3p	AACTGGCCCTCAAAGTCCCGCT	down	0.802316	-0.317758	0.57614	14975.6	12015.2	14410.8	9911.1	11723.7	9274.01	12025	23627.9	14324	8018	16413	10680	12255	17665	high
995	hsa-miR-432-3p	CTGGATGGCTCCTCCATGTCT	down	0.574654	-0.799234	0.576541	9.48889	5.45283	12.0727	0	4.28575	19.1038	0	9.36289	12	0	6	22	0	7	middle
996	PC-5p-58058_26	GTGGAGGACTGAGAAGGT	up	3.0574	1.61231	0.577687	1.63539	5.00004	0	0	15.0001	0	4.90617	0	0	0	21	0	5	0	middle
997	mmu-miR-3968_L-2_1ss14AT	AATCCCACTCCTGACACCA	up	1.41915	0.505029	0.577951	45.27	64.245	117.206	56.2428	19.2859	36.905	40.7212	58.1837	116.5	45.5	27	42.5	41.5	43.5	middle
998	PC-3p-22204_133	TTTGGGGATTCTAAGAGGAAG	down	0.749042	-0.416881	0.57886	57.8522	43.3337	42.2546	9.88885	77.8578	82.4936	54.9491	36.114	42	8	109	95	56	27	middle
999	hsa-miR-5588-5p	ACTGGCATTAGTGGGACTTTT	up	2.01974	1.01417	0.579209	4.70127	9.49535	0	23.486	5.00004	6.07847	0	8.02533	0	19	7	7	0	6	middle
1000	hsa-miR-12136_R+8	GAAAAAGTCATGGAGGCCATGGGGTT	up	1.60013	0.678193	0.580094	6045.39	9673.44	8104.83	19420.5	1495.01	3262.4	3583.47	11290.3	8056	15711	2093	3757	3652	8441	high
1001	hsa-miR-374a-5p_R-1	TTATAATACAACCTGATAAGT	down	0.842647	-0.247	0.580623	20104.5	16941	15107	10016.8	25699.1	24071.6	19442.2	16799.7	15016	8103.5	35978.5	27721	19814	12560	high
1002	hsa-mir-2110-p3	CACCGCGGTCTTTTCCTCCCACT	up	1.51666	0.600902	0.581209	7.1089	10.7818	20.1212	8.65274	3.57146	9.55189	11.7748	0	20	7	5	11	12	0	middle
1003	hsa-miR-3622a-5p_R-1	CAGGCACGGGAGCTCAGGTGA	up	1.49249	0.577719	0.581667	33.2583	49.6377	91.5516	12.3611	45.0004	53.8379	39.2494	6.68778	91	10	63	62	40	5	middle
1004	bta-mir-2887-1-p3_1ss3TC	CGCCGGGACCGGGGTCCG	up	1.52091	0.604936	0.58231	13.7558	20.9213	19.1152	40.7915	2.85717	10.8544	15.6997	14.7131	19	33	4	12.5	16	11	middle
1005	hsa-miR-193a-3p_R-2	AACTGGCCTACAAAGTCCCA	down	0.788848	-0.342182	0.583354	846.577	667.82	344.073	563.664	1095.72	606.979	688.826	1243.93	342	456	1534	699	702	930	middle
1006	hsa-miR-9-5p	TCTTTGGTTATCTAGCTGTATGA	down	0.798024	-0.325496	0.583916	222.89	177.871	92.5577	202.721	238.335	155.725	344.413	168.532	92	164	333.667	179.333	351	126	middle
1007	mmu-mir-6236-p3_1	ATGGATGGCGCTGGAGCG	up	1.45341	0.539446	0.584379	148.801	216.269	201.715	401.734	45.3575	110.715	136.392	199.296	200.5	325	63.5	127.5	139	149	middle
1008	mmu-mir-6236-p3_3	TGGATGGCGCTGGAGCGT	up	1.45341	0.539446	0.584379	148.801	216.269	201.715	401.734	45.3575	110.715	136.392	199.296	200.5	325	63.5	127.5	139	149	middle
1009	mmu-mir-6236-p3_2	GAATCAACTAGCCCTGAAA	up	1.45341	0.539446	0.584379	148.801	216.269	201.715	401.734	45.3575	110.715	136.392	199.296	200.5	325	63.5	127.5	139	149	middle
1010	hsa-miR-6821-5p_R+2	GTGCGTGGTGGCTCGAGGCGGGGGT	up	2.93941	1.55553	0.585326	1.96247	5.76849	0	17.3055	0	0	5.8874	0	0	14	0	0	6	0	middle
1011	hsa-miR-365a-3p	TAATGCCCCTAAAAATCCTTAT	down	0.759729	-0.396442	0.586133	8856.41	6728.48	7738.12	6059.39	6387.91	5459.77	5662.7	15446.8	7691.5	4902	8943	6287.5	5771	11548.5	high
1012	hsa-miR-92a-1-5p	AGGTTGGGATCGGTTGCAATGCT	up	1.57995	0.659876	0.586305	163.747	258.711	176.061	517.928	82.1436	77.2834	75.555	338.401	175	419	115	89	77	253	middle
1013	hsa-miR-181a-3p	ACCATCGACCGTTGATTGTACC	up	1.21406	0.279839	0.58634	432.842	525.496	369.225	402.971	804.293	460.227	509.26	329.039	367	326	1126	530	519	246	middle
1014	hsa-miR-28-5p_R-1	AAGGAGCTCACAGTCTATTGA	up	1.03825	0.0541548	0.586734	8835.16	9173.11	9512.15	8635.44	9371.75	9788.37	8546.87	8170.23	9454.83	6986	13120.3	11272.3	8710.33	6108.33	middle
1015	PC-3p-67656_19	AGCGGTCTGTTTTTTGACA	up	2.87085	1.52148	0.590106	1.63539	4.69495	14.0849	0	0	0	4.90617	0	14	0	0	0	5	0	middle
1016	hsa-miR-491-5p	AGTGGGGAACCCTTCCATGAGG	down	0.903142	-0.146975	0.590164	151.821	137.116	176.061	117.43	117.858	145.015	128.542	181.908	175	95	165	167	131	136	middle
1017	sha-mir-199a-p5	CCCAGTGTTCAGACTACCTGTCC	down	0.864834	-0.209505	0.591149	57.5551	49.7756	29.6788	71.0761	48.5718	57.7455	64.7614	50.1583	29.5	57.5	68	66.5	66	37.5	middle
1018	hsa-miR-1224-5p_R+2	GTGAGGACTCGGGAGGTGGAG	down	0.36494	-1.45427	0.592501	10.4665	3.81964	5.03031	0	6.42863	0	31.3995	0	5	0	9	0	32	0	middle
1019	hsa-miR-133a-5p	AGCTGGTAAAATGGAACCAAAT	up	1.78356	0.834763	0.592732	3.7614	6.70869	9.05456	0	11.0715	0	11.2842	0	9	0	15.5	0	11.5	0	middle
1020	PC-5p-73772_16	TCAGACACAGGTATGGCTGGCTC	up	1.36237	0.446115	0.594937	5.43588	7.40566	6.03637	6.18053	10.0001	10.4202	5.8874	0	6	5	14	12	6	0	middle
1021	hsa-miR-548bc_R+1	AAAAACTGTGATTACTTTTGCA	up	1.50559	0.590326	0.595045	41.7585	62.8711	30.1819	28.4304	130.001	40.8126	51.0242	33.4389	30	23	182	47	52	25	middle
1022	hsa-miR-2355-3p_L-2	TGTCCTTGCTGTTTGGAGAT	down	0.832294	-0.264835	0.595289	87.2822	72.6445	95.5759	44.4998	77.8578	76.4151	126.579	58.8524	95	36	109	88	129	44	middle
1023	hsa-miR-132-5p	ACCGTGGCTTTCGATTGTTACT	up	1.12783	0.173548	0.595606	368.196	415.262	400.413	538.942	306.431	435.045	384.644	284.899	398	436	429	501	392	213	middle
1024	hsa-miR-654-5p	TGGTGGGCCGCAGAACATGTGC	up	1.13269	0.179749	0.597506	219.54	248.67	280.691	305.318	160.001	230.982	181.528	246.11	279	247	224	266	185	184	middle
1025	hsa-miR-101-3p_R+1	TACAGTACTGTGATAACTGAAG	down	0.731839	-0.450401	0.59776	106708	78093.5	19491.9	105838	108951	60192.5	73503.7	186429	19374.5	85622	152530	69318	74909.5	139380	high
1026	hsa-miR-2116-3p_L+1R-1	TCCTCCCATGCCAAGAACTCC	down	0.651452	-0.618269	0.599407	6.71882	4.37699	0	7.41664	5.71433	0	10.7936	9.36289	0	6	8	0	11	7	middle
1027	rno-miR-450a-5p	TTTTGCGATGTGTTCCTAATGT	up	1.77774	0.830045	0.599879	1.96247	3.48876	0	6.18053	4.28575	0	5.8874	0	0	5	6	0	6	0	low
1028	hsa-miR-29a-3p_R-1	TAGCACCATCTGAAATCGGTT	up	1.12225	0.166398	0.60106	201883	226563	206666	169475	303549	211425	191441	202782	205421	137104	424965	243478	195102	151606	high
1029	hsa-miR-1306-5p	CCACCTCCCCTGCAAACGTCCA	down	0.816281	-0.292861	0.603831	27.2415	22.2368	36.2182	19.7777	10.7144	28.6557	34.3432	18.7258	36	16	15	33	35	14	middle
1030	hsa-miR-627-3p	TCTTTTCTTTGAGACTCACT	up	1.14428	0.194439	0.603866	48.1088	55.0499	59.3576	40.7915	65.0006	52.1012	62.799	29.4262	59	33	91	60	64	22	middle
1031	hsa-miR-23a-3p	ATCACATTGCCAGGGATTTCC	down	0.920277	-0.11986	0.603915	144228	132730	146327	107178	144684	174483	137367	120834	145445	86706.5	202556	200935	139994	90339.5	high
1032	hsa-miR-548b-3p	CAAGAACCTCAGTTGCTTTTGT	up	1.13753	0.185905	0.604032	61.2542	69.6786	52.3152	85.2913	71.4292	84.2303	50.0429	49.4895	52	69	100	97	51	37	middle
1033	eca-mir-8969-p3_1ss14GT	GGTGGTTCAGTGGTAGAA	up	2.6863	1.42562	0.604415	1.56048	4.19192	12.5758	0	0	0	0	4.68144	12.5	0	0	0	0	3.5	middle
1034	hsa-miR-1185-1-3p	ATATACAGGGGGAGACTCTTAT	down	0.853503	-0.228532	0.604629	138.029	117.808	65.394	159.458	128.573	102.032	131.485	180.57	65	129	180	117.5	134	135	middle
1035	hsa-miR-548l_R-1	AAAAGTATTTGCGGGTTTTGT	down	0.744101	-0.42643	0.605357	25.8235	19.2153	7.04243	9.88885	40.7146	24.3139	30.4183	22.7384	7	8	57	28	31	17	middle
1036	hsa-miR-590-5p	GAGCTTATTCATAAAAGTGCAG	down	0.70801	-0.498158	0.605683	47.1036	33.3498	11.0667	11.125	77.8578	34.7341	49.0617	57.5149	11	9	109	40	50	43	middle
1037	hsa-miR-1303	TTTAGAGACGGGGTCTTGCTCT	down	0.773783	-0.369999	0.606757	146.422	113.299	95.5759	155.749	88.5722	77.2834	111.861	250.123	95	126	124	89	114	187	middle
1038	hsa-miR-485-5p_R+1	AGAGGCTGGCCGTGATGAATTCG	up	1.19603	0.258258	0.606779	448.832	536.818	442.667	784.927	382.86	450.675	284.558	611.263	440	635	536	519	290	457	middle
1039	hsa-miR-935_L-1	CAGTTACCGCTTCCGCTACCGC	down	0.377924	-1.40383	0.607851	13.0831	4.94442	0	14.8333	0	0	39.2494	0	0	12	0	0	40	0	middle
1040	mmu-miR-6239_R-2_1ss6TG	TAGCGGTGGATCACTCGG	down	0.549907	-0.86274	0.608702	13.7483	7.56029	3.52122	19.1596	0	0	9.81234	31.4325	3.5	15.5	0	0	10	23.5	middle
1041	hsa-miR-218-2-3p_R+1	CATGGTTCTGTCAAGCACCGCGA	up	1.45842	0.544404	0.609146	9.59316	13.9908	19.1152	0	22.8573	4.34177	13.7373	10.7004	19	0	32	5	14	8	middle
1042	hsa-miR-676-3p_R+1	CTGTCCTAAGGTTGTTGAGTTT	up	1.26885	0.343525	0.609742	64.8152	82.241	127.77	29.6665	89.2865	81.6252	53.9679	58.8524	127	24	125	94	55	44	middle
1043	hsa-mir-4636-p3_1ss13GA	TAAAGGCTTCAAACACGAGTTC	up	2.62063	1.38991	0.610082	1.63539	4.28575	0	0	12.8573	0	4.90617	0	0	0	18	0	5	0	middle
1044	hsa-miR-450a-5p	TTTTGCGATGTGTTCCTAATAT	up	1.20897	0.273779	0.611707	2116.65	2558.97	1316.43	3279.39	3081.1	2850.37	2346.62	1152.97	1308.5	2653	4313.5	3282.5	2391.5	862	middle
1045	hsa-miR-551b-3p_R+1	GCGACCCATACTTGGTTTCAGT	down	0.855141	-0.225766	0.612145	551.293	471.434	312.885	367.123	734.292	572.245	483.748	597.887	311	297	1028	659	493	447	middle
1046	hsa-miR-185-5p	TGGAGAGAAAGGCAGTTCCTGA	down	0.876976	-0.18939	0.615333	37068.5	32508.2	22447.2	28526.9	46550.4	31941.5	34810.3	44453.6	22312	23078	65170	36784	35476	33235	high
1047	hsa-miR-483-3p_L-1R+2	CACTCCTCTCCTCCCGTCTTCT	up	1.13934	0.188203	0.615592	836.384	952.929	878.292	1322.63	657.863	856.196	744.757	908.2	873	1070	921	986	759	679	middle
1048	hsa-miR-206	TGGAATGTAAGGAAGTGTGTGG	up	1.87523	0.907069	0.619125	13.677	25.6475	14.0849	0	62.8577	0	34.3432	6.68778	14	0	88	0	35	5	middle
1049	mmu-mir-1983-p5	GCTCCAGTGGCGCAATCGGTT	up	2.51949	1.33313	0.619492	1.96247	4.94442	0	14.8333	0	0	5.8874	0	0	12	0	0	6	0	middle
1050	bta-miR-199c_L-1R+3	ACAGTAGTCTGCACATTGGGTT	down	0.821355	-0.283923	0.619931	135.986	111.693	129.782	53.1526	152.144	187.564	148.166	72.228	129	43	213	216	151	54	middle
1051	PC-5p-11363_317	AAAGCAGGATTCAGACTACAAT	down	0.854169	-0.227406	0.620512	157.004	134.108	137.83	108.777	155.716	194.511	196.247	80.2533	137	88	218	224	200	60	middle
1052	hsa-miR-490-3p_R+1	CAACCTGGAGGACTCCATGCTGT	down	0.82603	-0.275734	0.620746	118.505	97.8888	133.806	28.4304	131.43	134.595	124.617	96.304	133	23	184	155	127	72	middle
1053	hsa-miR-141-3p_R-1	TAACACTGTCTGGTAAAGATG	down	0.603592	-0.728355	0.622795	82.494	49.7927	20.1212	18.5416	110.715	20.8405	40.7212	185.92	20	15	155	24	41.5	139	middle
1054	hsa-miR-346	TGTCTGCCCGCATGCCTGCCTCT	up	1.47543	0.561138	0.623102	22.5326	33.2453	70.4243	13.5972	15.7144	19.9721	23.5496	24.076	70	11	22	23	24	18	middle
1055	hsa-miR-199b-3p_R-1	ACAGTAGTCTGCACATTGGTT	down	0.870701	-0.199751	0.624552	523420	455742	513598	353427	500202	723841	511463	334957	510504	285920	700277	833578	521244	250425	high
1056	hsa-miR-4707-3p_R-1	AGCCCGCCCCAGCCGAGGTTC	up	2.46073	1.29908	0.625376	1.63539	4.02425	12.0727	0	0	0	4.90617	0	12	0	0	0	5	0	middle
1057	hsa-miR-551a	GCGACCCACTCTTGGTTTCCA	down	0.702236	-0.509973	0.627728	23.2139	16.3016	18.1091	8.65274	22.143	30.3924	39.2494	0	18	7	31	35	40	0	middle
1058	hsa-miR-6780a-5p_L-1R+2	TGGGAGGGAAGACAGCTGGAGAGT	up	1.92555	0.945268	0.627871	5.14643	9.90969	26.1576	0	3.57146	9.55189	5.8874	0	26	0	5	11	6	0	middle
1059	PC-5p-74498_15	TATGGAGTGTGTATATATGTGT	down	0.411291	-1.28177	0.62844	1.44726	0.595243	0	0	1.78573	4.34177	0	0	0	0	2.5	5	0	0	low
1060	hsa-miR-99a-3p_R+1	CAAGCTCGCTTCTATGGGTCTGT	down	0.846296	-0.240766	0.629192	1925.56	1629.6	834.025	2373.32	1681.44	1784.47	1408.07	2584.16	829	1920	2354	2055	1435	1932	middle
1061	hsa-miR-589-3p_R-2	TCAGAACAAATGCCGGTTCCCA	down	0.608135	-0.717535	0.633764	22.2304	13.5191	15.0909	6.18053	19.2859	4.34177	52.9866	9.36289	15	5	27	5	54	7	middle
1062	hsa-miR-204-5p	TTCCCTTTGTCATCCTATGCCT	down	0.798619	-0.32442	0.633774	1020.77	815.209	980.91	566.136	898.579	1628.16	1048.94	385.216	975	458	1258	1875	1069	288	middle
1063	hsa-miR-9901_L+1R+1	CCGGTCGCCGCGGTTCGCCGCCC	down	0.419915	-1.25183	0.633854	4.90617	2.06018	0	6.18053	0	0	14.7185	0	0	5	0	0	15	0	middle
1064	hsa-miR-1247-3p_L-3	CGGGAACGTCGAGACTGGAGC	up	1.34805	0.430877	0.635456	26.7563	36.0688	21.1273	69.2219	17.8573	29.524	18.6434	32.1013	21	56	25	34	19	24	middle
1065	hsa-miR-378f_R+2	ACTGGACTTGGAGCCAGAAGGC	up	1.3206	0.401194	0.635604	7.40222	9.77537	6.5394	14.2152	8.5715	0	8.83111	13.3756	6.5	11.5	12	0	9	10	middle
1066	hsa-miR-143-5p_R-1	GGTGCAGTGCTGCATCTCTGG	down	0.602	-0.732164	0.63593	7237.69	4357.09	2349.15	8487.1	2235.02	1287.77	3239.05	17186.2	2335	6866	3129	1483	3301	12849	high
1067	hsa-miR-542-3p	TGTGACAGATTGATAACTGAAA	up	1.30667	0.38589	0.63648	716.771	936.58	226.364	987.649	1595.73	774.571	789.893	585.849	225	799	2234	892	805	438	middle
1068	hsa-miR-24-3p_R-2	TGGCTCAGTTCAGCAGGAAC	down	0.912712	-0.131768	0.63671	29907.4	27296.8	29322.7	27875.4	24692.4	25731	24808	39183	29146	22551	34569	29632	25282.5	29294.5	high
1069	hsa-miR-5699-5p	TGCCCCAACAAGGAAGGACAAG	down	0.808815	-0.306119	0.637657	23.9186	19.3457	14.0849	29.6665	14.2858	14.762	38.2681	18.7258	14	24	20	17	39	14	middle
1070	ssc-mir-1285-p5	GTAGTGGGATCGCGCCTGTGAAT	down	0.758585	-0.398618	0.637944	93.1514	70.6632	106.643	80.3469	25.0002	44.286	70.6488	164.519	106	65	35	51	72	123	middle
1071	mmu-miR-5100_1ss21TC	TCGAATCCCAGCGGTGCCTCC	down	0.536513	-0.898314	0.639491	6.87568	3.68889	11.0667	0	0	3.90759	0	16.7194	11	0	0	4.5	0	12.5	middle
1072	hsa-miR-380-3p_R-1	TATGTAATATGGTCCACATCT	down	0.86997	-0.200963	0.641996	63.0512	54.8527	39.2364	66.7497	58.5719	89.4404	56.9116	42.8018	39	54	82	103	58	32	middle
1073	hsa-miR-500a-5p	TAATCCTTGCTACCTGGGTGAGA	down	0.857494	-0.221802	0.642222	72.1465	61.8652	34.7091	56.2428	94.6437	86.4012	76.5362	53.5022	34.5	45.5	132.5	99.5	78	40	middle
1074	hsa-miR-376a-5p_R-1	GTAGATTCTCCTTCTATGAGT	down	0.848196	-0.23753	0.64286	43.0573	36.5211	31.1879	33.3749	45.0004	61.6531	46.118	21.4009	31	27	63	71	47	16	middle
1075	hsa-miR-7705_R-1	AATAGCTCAGAATGTCAGTTCT	up	2.30323	1.20366	0.64288	1.44726	3.33336	0	0	10.0001	4.34177	0	0	0	0	14	5	0	0	middle
1076	hsa-miR-4524a-5p_L-2R+2	AGCAGCATGAACCTGTCTCACT	up	1.15607	0.209228	0.644053	17.0468	19.7073	26.1576	22.2499	10.7144	21.7088	14.7185	14.7131	26	18	15	25	15	11	middle
1077	hsa-miR-582-3p_R-3	TAACTGGTTGAACAACTGA	up	1.42041	0.506309	0.644724	25.8253	36.6826	0	59.3331	50.7147	24.3139	45.1368	8.02533	0	48	71	28	46	6	middle
1078	hsa-miR-628-5p	ATGCTGACATATTTACTAGAGG	down	0.899291	-0.153141	0.645031	194.728	175.117	198.194	110.013	217.145	223.167	155.035	205.983	197	89	304	257	158	154	middle
1079	hsa-miR-4524a-3p	TGAGACAGGCTTATGCTGCTAT	down	0.860093	-0.217435	0.645644	75.3818	64.8354	52.3152	59.3331	82.8579	106.807	76.5362	42.8018	52	48	116	123	78	32	middle
1080	mmu-miR-455-5p_L-2R+3	TGTGCCTTTGGACTACATCGTGA	down	0.934285	-0.0980648	0.64613	40.2311	37.5873	35.2122	43.2637	34.286	45.1544	31.3995	44.1393	35	35	48	52	32	33	middle
1081	hsa-miR-29c-3p_R-1	TAGCACCATTTGAAATCGGTT	down	0.824553	-0.278317	0.648235	8237.27	6792.06	4144.3	5896.84	10335	5744.09	6193.06	12774.7	4119.33	4770.5	14468.9	6614.92	6311.5	9550.75	middle
1082	mdo-miR-497-5p_R+1_1ss21TA	CAGCAGCACACTGTGGTTTGAT	up	1.19695	0.259358	0.648276	12.2825	14.7015	12.0727	9.88885	22.143	6.07847	14.7185	16.0507	12	8	31	7	15	12	middle
1083	bta-mir-2478-p5_1ss20GT	ATCCCACTTCTGACACCATT	up	2.25567	1.17355	0.648724	0.817695	1.84445	5.53334	0	0	0	2.45308	0	5.5	0	0	0	2.5	0	low
1084	hsa-miR-22-3p	AAGCTGCCAGTTGAAGAACTGT	down	0.741106	-0.432248	0.648869	157118	116441	135033	129859	84431.4	68848.3	94137.6	308368	134219	105055	118203	79286	95938	230546	high
1085	hsa-miR-377-3p	ATCACACAAAGGCAACTTTTGT	up	1.14018	0.189257	0.650696	423.963	483.393	287.734	672.442	490.004	470.648	371.888	429.355	286	544	686	542	379	321	middle
1086	hsa-miR-132-3p	TAACAGTCTACAGCCATGGTCG	up	1.14907	0.200465	0.652212	3239.31	3722.19	2552.38	5524.16	3090.03	3278.03	2936.83	3503.06	2537	4469	4326	3775	2993	2619	middle
1087	bta-miR-1246_L+5R+1	TATTAAATGGATTTTTGGAGCAGGG	down	0.449528	-1.15352	0.652701	2.74979	1.23611	0	3.70832	0	8.24936	0	0	0	3	0	9.5	0	0	low
1088	hsa-miR-130a-5p	GCTCTTTTCACATTGTGCTACT	down	0.823714	-0.279785	0.652783	226.734	186.764	118.715	145.86	295.717	308.265	264.933	107.004	118	118	414	355	270	80	middle
1089	hsa-miR-570-3p_R-1	CGAAAACAGCAATTACCTTTG	down	0.767559	-0.381651	0.654872	23.7545	18.233	21.1273	0	33.5717	13.0253	27.4745	30.7638	21	0	47	15	28	23	middle
1090	hsa-miR-486-5p	TCCTGTACTGAGCTGCCCCGAG	up	1.0964	0.132773	0.655043	38214.8	41898.6	36021.5	33697.5	55976.9	36860.7	39498.1	38285.5	35804.5	27261	78367	42449	40253.5	28623.5	high
1091	hsa-miR-125a-3p_R-1	ACAGGTGAGGTTCTTGGGAGC	down	0.913448	-0.130606	0.65584	268.07	244.868	257.552	294.193	182.859	335.184	214.89	254.135	256	238	256	386	219	190	middle
1092	hsa-mir-619-p5_1ss3AG	AAGTGCTGGGATTACAGG	up	1.25201	0.324251	0.656145	118.187	147.972	93.5637	254.638	95.7151	124.175	164.847	65.5402	93	206	134	143	168	49	middle
1093	hsa-miR-100-3p	CAAGCTTGTATCTATAGGTATG	up	2.19355	1.13327	0.656793	1.73671	3.80956	0	0	11.4287	5.21012	0	0	0	0	16	6	0	0	middle
1094	hsa-miR-7706_R-1	TGAAGCGCCTGTGCTCTGCCGAG	up	1.26525	0.339423	0.656823	31.7531	40.1757	65.394	35.8471	19.2859	9.55189	40.2306	45.4769	65	29	27	11	41	34	middle
1095	PC-3p-78370_14	CTCGCCCTGTCTCCCGCTAGT	up	2.18386	1.12688	0.658099	1.63539	3.57146	0	0	10.7144	0	4.90617	0	0	0	15	0	5	0	middle
1096	mdo-miR-22-3p	AAGCTGCCAGTTGAAGAACTGC	down	0.794374	-0.33211	0.658753	452.128	359.159	351.116	339.929	386.432	203.195	349.319	803.871	349	275	541	234	356	601	middle
1097	hsa-miR-5001-3p_R+1	TTCTGCCTCTGTCCAGGTCCTTT	down	0.715289	-0.483402	0.659879	13.0976	9.36858	5.03031	12.3611	10.7144	14.762	24.5308	0	5	10	15	17	25	0	middle
1098	hsa-miR-34b-3p_L-1R+1	AATCACTAACTCCACTGCCATC	down	0.708602	-0.496952	0.660332	36.5778	25.9192	49.297	9.88885	18.5716	61.6531	48.0805	0	49	8	26	71	49	0	middle
1099	hsa-miR-423-3p	AGCTCGGTCTGAGGCCCCTCAGT	up	1.16399	0.219073	0.660529	14378.8	16736.7	14885.7	24482.3	10842.2	10514.9	12733.5	19888.1	14796	19806	15179	12109	12977	14869	high
1100	hsa-miR-1307-5p	TCGACCGGACCTCGACCGGCT	down	0.901076	-0.150279	0.661479	4223.04	3805.28	3204.31	5394.37	2817.17	4629.19	4284.07	3755.85	3185	4364	3944	5331	4366	2808	middle
1101	hsa-miR-497-3p_1ss20AG	CAAACCACACTGTGGTGTTGGA	up	1.28723	0.364274	0.661815	32.4471	41.7671	15.0909	76.6386	33.5717	34.7341	26.4933	36.114	15	62	47	40	27	27	middle
1102	hsa-miR-4796-3p_R-1	TAAAGTGGCAGAGTATAGACA	up	1.63193	0.706579	0.662232	1.96247	3.20261	6.03637	0	3.57146	0	5.8874	0	6	0	5	0	6	0	low
1103	hsa-miR-154-3p	AATCATACACGGTTGACCTATT	down	0.88705	-0.172913	0.662238	191.993	170.307	138.837	243.513	128.573	246.612	164.847	164.519	138	197	180	284	168	123	middle
1104	hsa-miR-425-3p_L+1R-1	CATCGGGAATGTCGTGTCCGCC	down	0.955782	-0.0652464	0.663068	1415.24	1352.66	1416.53	1128.56	1512.87	1363.31	1348.22	1534.18	1408	913	2118	1570	1374	1147	middle
1105	mml-mir-4536-p3	TGGTAGATATATGCACGATAT	up	1.53895	0.621943	0.663425	5.70267	8.7761	7.04243	0	19.2859	10.4202	0	6.68778	7	0	27	12	0	5	middle
1106	rno-miR-1843b-5p_L+1R-2_1ss19AG	TATGGAGGTCTCTGTCTGGCTT	up	1.07307	0.101745	0.664201	210.389	225.762	235.418	231.152	210.716	158.04	210.965	262.161	234	187	295	182	215	196	middle
1107	hsa-miR-1250-5p	ACGGTGCTGGATGTGGCCTTT	down	0.624819	-0.67849	0.665377	4.19173	2.61907	0	0	7.85721	0	5.8874	6.68778	0	0	11	0	6	5	low
1108	hsa-miR-424-5p_R-1	CAGCAGCAATTCATGTTTTGA	up	1.22922	0.297747	0.666264	10221.4	12564.4	6118.87	10996.4	20578	13697.4	11742.4	5224.49	6082	8896	28809	15774	11967	3906	high
1109	hsa-miR-3940-3p_R-1	CAGCCCGGATCCCAGCCCACT	up	2.12407	1.08683	0.666456	1.73671	3.68889	11.0667	0	0	5.21012	0	0	11	0	0	6	0	0	middle
1110	hsa-miR-1255b-5p	CGGATGAGCAAAGAAAGTGGTT	up	1.13575	0.183649	0.66815	22.7682	25.859	32.194	13.5972	31.786	25.1822	23.059	20.0633	32	11	44.5	29	23.5	15	middle
1111	hsa-miR-1273h-3p	CTGCAGACTCGACCTCCCAGGC	up	1.74914	0.806648	0.66861	4.90617	8.58159	5.03031	0	20.7145	0	14.7185	0	5	0	29	0	15	0	middle
1112	hsa-miR-548s_L+2R-3	TAATGGCCAAAACTGCAGTTAT	up	1.67723	0.746078	0.669583	2.67511	4.48677	0	9.88885	3.57146	0	0	8.02533	0	8	5	0	0	6	low
1113	mmu-miR-146a-5p_R+1_1ss22TA	TGAGAACTGAATTCCATGGGTAA	up	1.40714	0.492771	0.670785	1975.29	2779.52	1554.37	776.274	6007.91	1841.78	2175.4	1908.69	1545	628	8411	2121	2217	1427	middle
1114	bta-mir-2887-1-p5_1ss21AT	GACCGGGGTCCGGTGCGGAGTG	down	0.736333	-0.44157	0.671691	239.359	176.248	174.552	310.263	43.9289	108.544	144.732	464.8	173.5	251	61.5	125	147.5	347.5	middle
1115	hsa-miR-490-5p	CCATGGATCTCCAGGTGGGT	up	1.44659	0.532657	0.671841	5.14643	7.44478	8.04849	0	14.2858	9.55189	5.8874	0	8	0	20	11	6	0	middle
1116	hsa-miR-758-5p_L-1R+1	ATGGTTGACCAGAGAGCACACG	down	0.828381	-0.271634	0.672289	29.2011	24.1896	30.1819	25.9582	16.4287	48.6278	21.5871	17.3882	30	21	23	56	22	13	middle
1117	hsa-miR-548n_L-1	AAAAGTAATTGTGGATTTTGT	down	0.773344	-0.370818	0.672632	10.119	7.82543	0	8.47615	15.0001	14.762	7.56952	8.02533	0	6.85714	21	17	7.71429	6	middle
1118	hsa-miR-576-5p	ATTCTAATTTCTCCACGTCTTT	down	0.910573	-0.135153	0.672795	413.915	376.899	486.934	237.332	406.432	437.65	364.038	440.056	484	192	569	504	371	329	middle
1119	hsa-miR-296-3p	GAGGGTTGGGTGGAGGCTCTCC	down	0.807313	-0.308799	0.676471	174.985	141.268	113.685	164.402	145.716	86.8353	311.051	127.068	113	133	204	100	317	95	middle
1120	hsa-miR-140-5p	CAGTGGTTTTACCCTATGGTAG	down	0.869086	-0.202429	0.67649	4424.14	3844.96	2721.4	4937.01	3876.46	3268.48	3395.07	6608.86	2705	3994	5427	3764	3460	4941	middle
1121	bta-miR-12034_L-1_1ss19TG	CCCGGGGAGCCCGGCGGG	up	1.57193	0.652539	0.677458	33.7136	52.9954	24.6485	130.409	3.9286	17.8012	26.4933	56.8461	24.5	105.5	5.5	20.5	27	42.5	middle
1122	hsa-miR-130a-3p_R-2	CAGTGCAATGTTAAAAGGGC	up	1.16503	0.220365	0.677835	7450.44	8679.97	5180.21	7535.3	13324.4	8838.97	8271.8	5240.54	5149	6096	18654	10179	8430	3918	high
1123	hsa-miR-26a-5p	TTCAAGTAATCCAGGATAGGCT	down	0.902604	-0.147835	0.679478	399845	360901	404212	296323	382169	539541	389397	270596	401776	239723	535032	621338	396845	202306	high
1124	hsa-let-7a-5p	TGAGGTAGTAGGTTGTATAGTT	down	0.892843	-0.163522	0.681729	281436	251278	284158	158218	311457	371971	270381	201955	282446	127997	436036	428364	275552	150988	high
1125	hsa-miR-548h-5p_L+1R-1_1ss13CT	CAAAAGTAATCGTGGTTTTTGT	up	1.84749	0.885564	0.682349	1.11801	2.06551	0.541726	0	5.65481	0	3.35404	0	0.538462	0	7.91667	0	3.41818	0	low
1126	hsa-miR-135a-5p	TATGGCTTTTTATTCCTATGTGA	up	1.74372	0.802165	0.68405	48.7284	84.9685	6.5394	10.5069	237.859	39.5101	74.5738	32.1013	6.5	8.5	333	45.5	76	24	middle
1127	hsa-miR-30e-5p_R+2	TGTAAACATCCTTGACTGGAAGCT	up	1.13587	0.183797	0.684628	60003.2	68155.8	50602.9	51120.4	102744	62367.7	61672.5	55969.3	50298	41356	143840	71823	62852	41844.5	high
1128	hsa-miR-7976_R+1	TGCCCTGAGACTTTTGCTCT	down	0.908617	-0.138256	0.68566	42.2966	38.4315	40.2425	27.1943	47.8576	50.3645	47.0992	29.4262	40	22	67	58	48	22	middle
1129	hsa-miR-362-3p_R-1	AACACACCTATTCAAGGATTC	down	0.881	-0.182786	0.687791	281.616	248.103	184.109	173.055	387.146	333.448	263.952	247.448	183	140	542	384	269	185	middle
1130	hsa-miR-26b-5p_R+1	TTCAAGTAATTCAGGATAGGTT	down	0.903631	-0.146194	0.688531	165744	149771	158079	103020	188214	215067	161576	120588	157127	83342.3	263497	247672	164666	90155.7	high
1131	bta-mir-2904-2-p5	AGCCTCGGTTGGCCTCGGAT	up	1.37999	0.464657	0.690065	9534.14	13157	10842.3	26170.8	2457.88	3246.77	6734.21	18621.4	10777	21172	3441	3739	6863	13922	high
1132	eca-miR-9182	TTGCACAAAGAGTCTCATGTCT	up	1.46465	0.550555	0.690794	9.07137	13.2864	0	28.4304	11.4287	9.55189	17.6622	0	0	23	16	11	18	0	middle
1133	hsa-miR-548b-5p_R-1	AAAAGTAATTGTGGTTTTGGC	up	1.50676	0.59145	0.692472	3.91379	5.89714	8.04849	0	9.64294	11.0405	0.700881	0	8	0	13.5	12.7143	0.714286	0	middle
1134	hsa-mir-548q-p5	TGCAAAAGTAATGGCGGTTTTT	up	1.43675	0.522806	0.692484	14.4408	20.7477	45.8145	0	16.4287	13.8937	6.69023	22.7384	45.5385	0	23	16	6.81818	17	middle
1135	hsa-miR-1343-3p	CTCCTGGGGCCCGCACTCTCGC	up	1.28969	0.367026	0.693383	20.2177	26.0746	49.297	16.0694	12.8573	9.55189	17.6622	33.4389	49	13	18	11	18	25	middle
1136	hsa-let-7c-5p	TGAGGTAGTAGGTTGTATGGTT	down	0.925588	-0.111558	0.694791	60200.6	55721	63515.2	39591.7	64056.1	73849.1	54823.9	51928.9	63132.5	32029.4	89677.8	85045	55872.4	38823.7	high
1137	PC-3p-22290_132	GGTTCGACTCCCGGTATGGGAAC	down	0.708569	-0.497021	0.694849	82.6587	58.5694	20.1212	138.444	17.143	30.8265	53.9679	163.182	20	112	24	35.5	55	122	middle
1138	hsa-miR-4470	TGGCAAACGTGGAAGCCGAGA	down	0.652726	-0.61545	0.696396	3.08265	2.01212	6.03637	0	0	4.34177	4.90617	0	6	0	0	5	5	0	low
1139	hsa-miR-3909	TGTCCTCTAGGGCCTGCAGTCT	up	1.0886	0.122474	0.698512	93.3975	101.673	105.636	118.666	80.715	79.8885	74.5738	125.73	105	96	113	92	76	94	middle
1140	hsa-miR-410-3p	AATATAACACAGATGGCCTGT	down	0.846716	-0.240051	0.700876	549.935	465.638	198.194	797.288	401.432	438.518	472.955	738.33	197	645	562	505	482	552	middle
1141	hsa-miR-129-2-3p	AAGCCCTTACCCCAAAAAGCAT	down	0.902703	-0.147677	0.703078	30.0295	27.1077	15.0909	33.3749	32.8574	26.0506	37.2869	26.7511	15	27	46	30	38	20	middle
1142	hsa-miR-766-3p	ACTCCAGCCCCACAGCCTCAGC	up	1.2025	0.266039	0.704158	93.4797	112.41	118.715	37.0832	181.43	107.676	109.898	62.8651	118	30	254	124	112	47	middle
1143	PC-3p-70284_18	CTGCCATCTGGTGCCAGCCTTT	up	1.52378	0.607653	0.704254	2.28955	3.48876	0	6.18053	4.28575	0	6.86864	0	0	5	6	0	7	0	low
1144	hsa-miR-99b-3p_R+1	CAAGCTCGTGTCTGTGGGTCCGA	down	0.930746	-0.103541	0.704563	814.89	758.456	925.577	813.358	536.433	724.207	761.438	959.027	920	658	751	834	776	717	middle
1145	hsa-miR-455-3p_R+1	GCAGTCCATGGGCATATACACT	up	1.09169	0.126558	0.704646	974.944	1064.33	945.698	1210.15	1037.15	1230.46	1105.85	588.524	940	979	1452	1417	1127	440	middle
1146	hsa-miR-3177-3p	TGCACGGCACTGGGGACACGT	up	1.2287	0.297133	0.706233	5.17296	6.35602	5.03031	6.18053	7.85721	0	8.83111	6.68778	5	5	11	0	9	5	low
1147	hsa-miR-579-3p	TTCATTTGGTATAAACCGCGATT	down	0.638563	-0.647099	0.706813	8.20301	5.23814	0	0	15.7144	6.94683	17.6622	0	0	0	22	8	18	0	middle
1148	hsa-miR-4732-3p	GCCCTGACCTGTCCTGTTCTG	up	1.30309	0.38194	0.707061	10.5744	13.7794	27.1637	9.88885	4.28575	4.34177	16.681	10.7004	27	8	6	5	17	8	middle
1149	hsa-miR-664a-5p_R-2	ACTGGCTAGGGAAAATGATTGG	up	1.11022	0.15085	0.707324	736.073	817.205	963.807	449.943	1037.87	821.462	671.164	715.592	958	364	1453	946	684	535	middle
1150	oga-miR-100_R+2	AACCCGTAGATCCGAACTTGTGAA	up	1.12726	0.172824	0.708004	938.525	1057.96	1029.2	791.108	1353.58	1264.32	1091.13	460.119	1023	640	1895	1456	1112	344	middle
1151	hsa-miR-4803_R+1	TAACATAATAGTGTGGATTGAA	down	0.534028	-0.905013	0.708185	2.22926	1.19049	0	0	3.57146	0	0	6.68778	0	0	5	0	0	5	low
1152	hsa-miR-16-5p	TAGCAGCACGTAAATATTGGCG	up	1.233	0.302173	0.708196	26021.4	32084.4	25000.1	12111.4	59141.6	23717.3	26895.5	27451.3	24849.5	9798	82797.5	27313	27409.8	20523.5	high
1153	hsa-miR-7704_1ss19GC	CGGGGTCGGCGGCGACGTC	up	1.27587	0.351476	0.710423	321.156	409.752	523.152	616.817	89.2865	132.858	209.984	620.626	520	499	125	153	214	464	middle
1154	hsa-miR-548i	AAAAGTAATTGCGGATTTTGCC	up	1.86032	0.895553	0.71053	2.20778	4.10718	0	0	12.3215	0	6.62333	0	0	0	17.25	0	6.75	0	middle
1155	hsa-miR-33a-5p_R-1	GTGCATTGTAGTTGCATTGC	up	1.41263	0.498388	0.713948	40.9997	57.9176	10.0606	132.263	31.4288	6.07847	50.0429	66.8778	10	107	44	7	51	50	middle
1156	hsa-miR-337-5p	GAACGGCTTCATACAGGAGTT	down	0.909026	-0.137606	0.71482	61.9	56.2687	40.2425	64.2775	64.2863	85.0986	47.0992	53.5022	40	52	90	98	48	40	middle
1157	hsa-miR-127-5p_L-1R+1	TGAAGCTCAGAGGGCTCTGATT	up	1.35485	0.438128	0.715496	915.249	1240.02	318.922	2726.85	674.291	645.187	661.352	1439.21	317	2206	944	743	674	1076	middle
1158	hsa-miR-20a-3p_R+1	ACTGCATTATGAGCACTTAAAGT	down	0.884718	-0.17671	0.716156	88.3514	78.1661	34.2061	85.2913	115.001	89.4404	102.048	73.5655	34	69	161	103	104	55	middle
1159	hsa-miR-412-5p_R-3	TGGTCGACCAGTTGGAAAGT	down	0.951674	-0.0714603	0.716397	77.3924	73.6523	76.4607	76.6386	67.8577	94.6505	70.6488	66.8778	76	62	95	109	72	50	middle
1160	hsa-miR-17-3p_R-1	ACTGCAGTGAAGGCACTTGTA	up	1.12071	0.164414	0.717003	459.488	514.953	293.77	745.372	505.719	389.022	509.26	480.182	292	603	708	448	519	359	middle
1161	hsa-miR-376a-3p_1ss6AG	ATCATGGAGGAAAATCCACGT	down	0.901007	-0.150391	0.717147	195.885	176.494	97.085	184.18	248.216	237.06	180.056	170.538	96.5	149	347.5	273	183.5	127.5	middle
1162	hsa-miR-4802-3p	TACATGGATGGAAACCTTCAAGC	down	0.548388	-0.866731	0.717783	2.60506	1.42858	0	0	4.28575	7.81518	0	0	0	0	6	9	0	0	low
1163	bta-miR-342_R-3	TCTCACACAGAAATCGCACCCA	up	1.45365	0.539681	0.718038	12.1345	17.6394	10.0606	0	42.8575	6.07847	19.6247	10.7004	10	0	60	7	20	8	middle
1164	mmu-miR-1983	CTCACCTGGAGCATGTTTTCT	down	0.785112	-0.34903	0.72303	179.08	140.598	125.758	273.179	22.8573	64.2581	307.126	165.857	125	221	32	74	313	124	middle
1165	hsa-miR-381-5p_R+1	AGCGAGGTTGCCCTTTGTATATT	down	0.843266	-0.245941	0.723491	23.575	19.88	8.04849	17.3055	34.286	29.524	11.7748	29.4262	8	14	48	34	12	22	middle
1166	hsa-miR-29b-3p_R-3	TAGCACCATTTGAAATCAGT	down	0.919788	-0.120627	0.724072	3070.73	2824.42	2690.04	1966.23	3817	2867.66	2590.13	3754.41	2673.83	1590.67	5343.75	3302.42	2639.67	2806.92	middle
1167	hsa-miR-548ad-5p	AAAAGTAATTGTGGTTTTTG	down	0.849915	-0.23461	0.726658	53.6671	45.6125	27.4631	25.8022	83.5721	68.1709	54.3312	38.4993	27.2976	20.8738	117	78.506	55.3702	28.7833	middle
1168	ppy-miR-548a	AAAAGTAATTGTGGTTTTTG	down	0.849915	-0.23461	0.726658	53.6671	45.6125	27.4631	25.8022	83.5721	68.1709	54.3312	38.4993	27.2976	20.8738	117	78.506	55.3702	28.7833	middle
1169	mml-miR-378d_R+1_2ss21CG22AC	ACTGGACTTGGAGTCAGAAGGCT	up	1.14698	0.197838	0.726698	1032.04	1183.73	758.068	1860.96	932.151	734.627	941.003	1420.48	753.5	1505.5	1305	846	959	1062	middle
1170	nle-miR-378d_R+3	ACTGGACTTGGAGTCAGAAGGCT	up	1.14698	0.197838	0.726698	1032.04	1183.73	758.068	1860.96	932.151	734.627	941.003	1420.48	753.5	1505.5	1305	846	959	1062	middle
1171	hsa-miR-708-3p_L-1R+1	AACTAGACTGTGAGCTTCTAGA	up	1.14187	0.191392	0.727725	548.162	625.927	319.928	922.135	635.72	423.756	454.311	766.419	318	746	890	488	463	573	middle
1172	hsa-miR-487b-3p	AATCGTACAGGGTCATCCACTT	down	0.950102	-0.0738463	0.730105	1043.78	991.694	935.637	971.579	1067.87	1286.03	995.952	849.348	930	786	1495	1481	1015	635	middle
1173	bta-miR-1246_L+4R+1	ATTAAATGGATTTTTGGAGCAGGG	down	0.8093	-0.305254	0.730667	24.7159	20.0026	8.04849	40.1734	11.7858	39.9443	18.1528	16.0507	8	32.5	16.5	46	18.5	12	middle
1174	hsa-miR-153-3p	TTGCATAGTCACAAAAGTGATC	up	1.15889	0.212747	0.731131	13.2129	15.3123	11.5697	8.65274	25.7145	11.7228	15.2091	12.7068	11.5	7	36	13.5	15.5	9.5	middle
1175	hsa-miR-548au-5p_R-1	AAAAGTAATTGCGGTTTTTG	down	0.818735	-0.288532	0.731653	21.3537	17.483	12.1953	5.25345	35.0003	27.7149	25.0884	11.2578	12.1218	4.25	49	31.9167	25.5682	8.41667	middle
1176	hsa-miR-548o-5p_R-2	AAAAGTAATTGCGGTTTTTG	down	0.818735	-0.288532	0.731653	21.3537	17.483	12.1953	5.25345	35.0003	27.7149	25.0884	11.2578	12.1218	4.25	49	31.9167	25.5682	8.41667	middle
1177	hsa-miR-145-5p	GTCCAGTTTTCCCAGGAATCCCT	up	1.04202	0.0593872	0.732007	26967.9	28101.2	29993.7	28353.8	25955.9	26174.8	22659.6	32069.2	29813	22938	36338	30143	23093	23976	high
1178	hsa-miR-188-3p	CTCCCACATGCAGGGTTTGCA	up	1.15294	0.205322	0.73477	15.4892	17.8581	26.1576	7.41664	20.0002	16.4987	20.6059	9.36289	26	6	28	19	21	7	middle
1179	mmu-mir-6240-p5_1ss11AG	GCGAAGGCCCGCGGCGGGT	up	1.24537	0.316578	0.735192	369.76	460.49	568.928	758.969	53.5719	158.909	349.81	600.562	565.5	614	75	183	356.5	449	middle
1180	hsa-miR-21-3p_R+1	CAACACCAGTCGATGGGCTGTC	up	1.50628	0.59099	0.735367	1698.4	2558.27	271.637	6883.87	519.29	501.908	1804.49	2788.8	270	5569	727	578	1839	2085	middle
1181	hsa-miR-656-3p	AATATTATACAGTCAACCTCT	up	1.0791	0.109832	0.735473	882.272	952.061	1038.26	1201.49	616.434	989.923	778.118	878.774	1032	972	863	1140	793	657	middle
1182	hsa-miR-6502-5p	AGCTCTAGAAAGATTGTTGACC	down	0.579293	-0.787635	0.738525	2.89451	1.67677	5.03031	0	0	8.68353	0	0	5	0	0	10	0	0	low
1183	hsa-miR-487a-3p	AATCATACAGGGACATCCAGTT	down	0.895752	-0.158828	0.73859	197.847	177.222	138.837	224.971	167.859	280.478	206.059	107.004	138	182	235	323	210	80	middle
1184	mmu-miR-7044-5p_L-1_1ss2TG	GGTGGTGGTGGTGGCGGC	up	1.44388	0.529946	0.73883	2.31561	3.34345	5.03031	0	5.00004	6.94683	0	0	5	0	7	8	0	0	low
1185	hsa-miR-340-3p	TCCGTCTCAGTTACTTTATAGC	up	1.08187	0.113533	0.738843	154.071	166.685	202.218	160.694	137.144	209.273	143.26	109.68	201	130	192	241	146	82	middle
1186	hsa-miR-196b-5p_R-1	TAGGTAGTTTCCTGTTGTTGG	down	0.834539	-0.260948	0.738992	3558	2969.29	1521.17	5225.02	2161.69	2146.57	2610.08	5917.34	1512	4227	3026.33	2472	2660	4424	middle
1187	mmu-miR-146a-5p_R+1	TGAGAACTGAATTCCATGGGTTT	up	1.21953	0.286331	0.741322	9627.16	11740.7	7482.08	4951.84	22788.1	9596.17	10437.4	8847.93	7437	4006	31903	11051	10637	6615	high
1188	ssc-miR-339_R+2	TCCCTGTCCTCCAGGAGCTCATA	up	1.70821	0.772483	0.742638	0.723628	1.23611	0	3.70832	0	2.17088	0	0	0	3	0	2.5	0	0	low
1189	hsa-miR-551b-5p_R+1	GAAATCAAGCGTGGGTGAGACCT	up	1.49179	0.577041	0.742789	9.36289	13.9674	31.1879	0	10.7144	0	0	28.0887	31	0	15	0	0	21	middle
1190	hsa-miR-376b-3p_R-1	ATCATAGAGGAAAATCCATGT	down	0.826026	-0.275741	0.746528	21.5838	17.8288	0	23.486	30.0003	13.0253	19.6247	32.1013	0	19	42	15	20	24	middle
1191	PC-5p-64361_21	ACCAGGCAAGAACTACTGTCT	down	0.698289	-0.518104	0.747286	3.40972	2.38097	0	0	7.14292	4.34177	5.8874	0	0	0	10	5	6	0	low
1192	hsa-miR-643	ACTTGTATGCTAGCTCAGGTAG	up	1.42816	0.514153	0.747952	2.61662	3.73695	5.03031	6.18053	0	0	7.84987	0	5	5	0	0	8	0	low
1193	hsa-miR-941	CACCCGGCTGTGTGCACATGTGC	down	0.940517	-0.0884733	0.750272	334.093	314.22	369.225	218.791	354.646	316.949	396.418	288.912	367	177	496.5	365	404	216	middle
1194	hsa-miR-503-5p_R-1	TAGCAGCGGGAACAGTTCTGCA	up	1.13089	0.177464	0.750797	614.577	695.021	305.843	991.357	787.864	626.083	801.668	415.98	304	802	1103	721	817	311	middle
1195	hsa-miR-15a-3p_1ss22AT	CAGGCCATATTGTGCTGCCTCT	up	1.41688	0.502715	0.751362	10.5284	14.9174	0	6.18053	38.5718	6.07847	10.7936	14.7131	0	5	54	7	11	11	middle
1196	hsa-miR-18a-5p_R-3	TAAGGTGCATCTAGTGCAGA	down	0.870722	-0.199716	0.752411	301.377	262.416	103.624	265.763	417.861	175.407	310.07	418.655	103	215	585	202	316	313	middle
1197	hsa-miR-339-5p_R-3	TCCCTGTCCTCCAGGAGCTC	up	1.13309	0.180261	0.753615	2050.42	2323.3	2062.43	3640.33	1267.15	1283.43	2462.9	2404.92	2050	2945	1774	1478	2510	1798	middle
1198	hsa-miR-142-3p_R-1	TGTAGTGTTTCCTACTTTATGG	up	1.22825	0.296601	0.755592	2258.08	2773.48	949.722	1894.95	5475.76	1291.24	2183.25	3299.75	944	1533	7666	1487	2225	2467	middle
1199	hsa-miR-5579-5p	TATGGTACTCCTTAAGCTAAC	down	0.606627	-0.721118	0.756912	1.96247	1.19049	0	0	3.57146	0	5.8874	0	0	0	5	0	6	0	low
1200	PC-5p-88297_11	TGCACTAAGTATATGCCAAGC	down	0.606627	-0.721118	0.756912	1.96247	1.19049	0	0	3.57146	0	5.8874	0	0	0	5	0	6	0	low
1201	hsa-miR-1301-3p_R-4	TTGCAGCTGCCTGGGAGTGA	up	1.0638	0.0892285	0.757544	489.008	520.207	521.14	443.762	595.719	363.84	641.727	461.457	518	359	834	419	654	345	middle
1202	hsa-miR-942-3p	CACATGGCCGAAACAGAGAAGT	up	1.64516	0.718231	0.757729	1.44726	2.38097	0	0	7.14292	4.34177	0	0	0	0	10	5	0	0	low
1203	hsa-miR-409-3p	GAATGTTGCTCGGTGAACCCCT	up	1.05869	0.0822811	0.757826	2484.85	2630.68	2963.86	3085.32	1842.87	2696.24	2171.47	2586.83	2946	2496	2580	3105	2213	1934	middle
1204	hsa-miR-324-3p_L-3R+1	ACTGCCCCAGGTGCTGCTGGT	down	0.933417	-0.0994071	0.75996	450.669	420.662	417.516	508.04	336.431	298.714	524.96	528.334	415	411	471	344	535	395	middle
1205	hsa-miR-378a-5p	CTCCTGACTCCAGGTCCTGTGT	up	1.16404	0.219142	0.76106	1061.23	1235.32	937.65	1946.87	821.436	575.718	759.475	1848.5	932	1575	1150	663	774	1382	middle
1206	bta-mir-2887-1-p5_1ss5CA	GGGAAACGGGGCGCGGCC	down	0.805104	-0.312753	0.764282	2810.59	2262.82	2417.57	3480.87	890.008	1014.24	1655.34	5762.19	2403	2816	1246	1168	1687	4308	middle
1207	hsa-miR-3910	AAAGGCATAAAACCAAGACA	up	1.21442	0.280267	0.764709	3.91337	4.75248	4.02425	3.09026	7.14292	7.81518	3.92494	0	4	2.5	10	9	4	0	low
1208	hsa-let-7b-3p_1ss22CT	CTATACAACCTACTGCCTTCCT	up	1.05892	0.0825874	0.76503	1674.18	1772.82	2247.54	1746.62	1324.3	1821.81	1392.37	1808.37	2234	1413	1854	2098	1419	1352	middle
1209	hsa-miR-3129-3p	AAACTAATCTCTACACTGCTGC	up	1.09468	0.130509	0.765367	23.4555	25.6763	29.1758	32.1388	15.7144	32.9974	18.6434	18.7258	29	26	22	38	19	14	middle
1210	mmu-miR-486b-5p_R+2	TCCTGTACTGAGCTGCCCCGAGGT	down	0.712195	-0.489657	0.765736	2.3402	1.66668	0	0	5.00004	2.60506	4.41555	0	0	0	7	3	4.5	0	low
1211	hsa-miR-99a-5p_R-1	AACCCGTAGATCCGATCTTGT	up	1.07487	0.104161	0.765835	771505	829267	1.09825e+06	647478	742071	991929	733712	588874	1091636	523804	1.03889e+06	1.14231e+06	747744	440262	high
1212	hsa-let-7f-1-3p_1ss22CT	CTATACAATCTATTGCCTTCCT	down	0.958864	-0.0606015	0.766476	240.24	230.357	286.728	201.485	202.859	233.587	227.646	259.486	285	163	284	269	232	194	middle
1213	hsa-miR-1304-3p_1ss13CA	TCTCACTGTAGCATCGAACCCC	down	0.805543	-0.311967	0.766855	33.5168	26.9992	33.2	37.0832	10.7144	12.1569	69.6676	18.7258	33	30	15	14	71	14	middle
1214	hsa-miR-1260b_R-1	ATCCCACCACTGCCACCA	up	1.10044	0.138085	0.766878	323.582	356.084	510.073	305.318	252.859	388.588	389.55	192.608	507	247	354	447.5	397	144	middle
1215	hsa-miR-18b-3p_L+3R-5	TACTGCCCTAAATGCCCCTT	down	0.623033	-0.68262	0.767943	2.67511	1.66668	0	0	5.00004	0	0	8.02533	0	0	7	0	0	6	low
1216	bta-miR-2478_L+2	TCGTATCCCACTTCTGACACCA	down	0.623033	-0.68262	0.767943	1.33756	0.83334	0	0	2.50002	0	0	4.01267	0	0	3.5	0	0	3	low
1217	mmu-miR-6412_R-2_1ss15AT	TCGAAACCATCCTCTGCTAC	up	1.38738	0.472359	0.768156	2.00633	2.78354	4.02425	4.32637	0	0	0	6.019	4	3.5	0	0	0	4.5	low
1218	hsa-miR-6882-5p_R+1	TACAAGTCAGGAGCTGAAGCAGC	down	0.623959	-0.680476	0.768566	2.28955	1.42858	0	0	4.28575	0	6.86864	0	0	0	6	0	7	0	low
1219	hsa-miR-181a-2-3p	ACCACTGACCGTTGACTGTACC	down	0.948979	-0.0755512	0.768676	474.906	450.676	359.164	412.859	580.005	420.283	541.641	462.794	357	334	812	484	552	346	middle
1220	hsa-miR-1305	TTTTCAACTCTAATGGGAGAGA	down	0.629873	-0.666867	0.772539	3.27078	2.06018	0	6.18053	0	0	9.81234	0	0	5	0	0	10	0	low
1221	hsa-miR-665_R-2	ACCAGGAGGCTGAGGCCC	up	1.04138	0.0585032	0.773429	119.856	124.816	141.855	134.736	97.858	132.858	104.992	121.718	141	109	137	153	107	91	middle
1222	hsa-mir-7110-p3_1ss18AC	CTCTCTCTCTCTCTCCCCC	up	1.41183	0.497571	0.773756	8.50403	12.0063	10.0606	25.9582	0	0	25.5121	0	10	21	0	0	26	0	middle
1223	hsa-miR-20b-5p	CAAAGTGCTCATAGTGCAGGTAG	down	0.865213	-0.208873	0.775391	1294.92	1120.38	514.098	754.643	2092.4	938.69	1117.63	1828.44	511	610.5	2929.33	1081	1139	1367	middle
1224	hsa-miR-221-3p_R-1	AGCTACATTGTCTGCTGGGTTT	down	0.951828	-0.071227	0.775489	39479.1	37577.3	47925.8	30671.5	34134.6	35606.8	45722.6	37107.8	47637	24813	47788	41005	46597	27743	high
1225	hsa-miR-362-5p_R-2	AATCCTTGGAACCTAGGTGTGA	up	1.06775	0.0945682	0.777213	684.969	731.373	986.947	665.025	542.147	652.133	582.853	819.921	981	538	759	751	594	613	middle
1226	hsa-miR-363-5p	CGGGTGGATCACGATGCAATTT	up	1.42596	0.511934	0.777592	5.35022	7.6292	5.03031	0	17.8573	0	0	16.0507	5	0	25	0	0	12	middle
1227	hsa-miR-34a-3p_L-1R+1	AATCAGCAAGTATACTGCCCTA	down	0.87713	-0.189138	0.778101	51.9415	45.5594	47.2849	22.2499	67.1434	85.0986	37.2869	33.4389	47	18	94	98	38	25	middle
1228	hsa-miR-6733-5p	TGGGAAAGACAAACTCAGAGTT	up	1.37645	0.460949	0.778148	3.12096	4.29584	5.03031	0	7.85721	0	0	9.36289	5	0	11	0	0	7	low
1229	hsa-miR-224-5p_L-1R-2	CAAGTCACTAGTGGTTCCGTTT	down	0.841231	-0.249426	0.778354	32336.9	27202.8	41006.1	27849.5	12753	17003.2	18445.2	61562.3	40759	22530	17854	19581	18798	46026	high
1230	hsa-miR-16-1-3p	CCAGTATTAACTGTGCTGCTGA	up	1.18819	0.248764	0.779028	41.1668	48.9139	9.05456	46.972	90.7151	30.3924	38.2681	54.8398	9	38	127	35	39	41	middle
1231	hsa-miR-2277-3p_R+1	TGACAGCGCCCTGCCTGGCTCG	up	1.12936	0.17551	0.779168	17.2141	19.441	13.0788	25.9582	19.2859	16.4987	28.4558	6.68778	13	21	27	19	29	5	middle
1232	PC-5p-26711_102	ATCTATTGAAAGTCAGCCC	up	1.21211	0.277523	0.780093	18.4014	22.3045	43.2607	8.65274	15.0001	32.9974	8.83111	13.3756	43	7	21	38	9	10	middle
1233	bta-miR-1246_L+1R+1_1	AAATGGATTTTTGGAGCAGGA	down	0.643659	-0.635632	0.781787	1.30253	0.838385	2.51515	0	0	3.90759	0	0	2.5	0	0	4.5	0	0	low
1234	bta-miR-1246_L+1R+1_2	AAATGGATTTTTGGAGCAGGC	down	0.643659	-0.635632	0.781787	1.30253	0.838385	2.51515	0	0	3.90759	0	0	2.5	0	0	4.5	0	0	low
1235	hsa-let-7g-5p	TGAGGTAGTAGTTTGTACAGTT	up	1.07412	0.103153	0.785184	284986	306109	296805	201681	419840	341579	282828	230551	295016	163158	587771	393364	288237	172368	high
1236	hsa-miR-378h_R-2_1ss12TA	ACTGGACTTGGAGTCAGAT	up	1.18914	0.249923	0.785398	1.79848	2.13865	2.51515	2.47221	1.42858	0	1.71716	3.67828	2.5	2	2	0	1.75	2.75	low
1237	hsa-miR-6128_R-1_1ss7AC	ACTGGACTTGGAGTCAAA	up	1.54026	0.62317	0.785528	0.668778	1.03009	0	3.09026	0	0	0	2.00633	0	2.5	0	0	0	1.5	low
1238	mmu-miR-2137_R-1_1ss16AG	GCCGGCGGGAGCCCCGGGGA	down	0.77269	-0.372038	0.785971	601.677	464.91	379.788	482.081	532.862	58.1797	1473.32	273.53	377.5	390	746	67	1501.5	204.5	middle
1239	hsa-miR-133a-3p_L-1R+1	TTGGTCCCCTTCAACCAGCTGT	up	1.16491	0.220217	0.788683	347.06	404.294	532.542	377.836	302.503	88.7168	258.719	693.745	529.333	305.667	423.5	102.167	263.667	518.667	middle
1240	hsa-mir-1273c-p3_1ss24GA	CAGAGTCTCGTTCTGTTGCCCAAA	up	1.24565	0.316902	0.788855	3.66155	4.56102	5.03031	8.65274	0	6.07847	4.90617	0	5	7	0	7	5	0	low
1241	PC-5p-50305_35	AGGGACGGCCGGGGGCAAG	down	0.739499	-0.43538	0.789046	5.47351	4.04765	0	0	12.143	9.55189	6.86864	0	0	0	17	11	7	0	middle
1242	hsa-miR-365a-5p_R-1	AGGGACTTTTGGGGGCAGATGT	down	0.873266	-0.195507	0.790094	105.907	92.4846	117.709	70.458	89.2865	53.8379	72.6113	191.27	117	57	125	62	74	143	middle
1243	hsa-miR-26a-2-3p	CCTATTCTTGATTACTTGTTTC	down	0.930056	-0.10461	0.791051	337.771	314.146	324.958	176.763	440.718	382.944	312.032	318.338	323	143	617	441	318	238	middle
1244	hsa-miR-378i_R+1_1ss9AT	ACTGGACTTGGAGTCAGAAGGT	up	1.12446	0.169237	0.792682	1213.58	1364.63	689.152	2082.22	1322.51	747.652	981.725	1911.37	685	1684.5	1851.5	861	1000.5	1429	middle
1245	bta-miR-11987_R-1_1ss8TA	CGAGGAAACTCTGGTGGAGG	down	0.660109	-0.599223	0.792794	3.12096	2.06018	0	6.18053	0	0	0	9.36289	0	5	0	0	0	7	low
1246	hsa-miR-106b-5p_R-1	TAAAGTGCTGACAGTGCAGA	down	0.895929	-0.158544	0.793625	6508.99	5831.59	2908.52	4346.15	10240.1	5618.25	6590.95	7317.76	2891	3516	14336	6470	6717	5471	middle
1247	hsa-miR-146a-3p_R-1	CCTCTGAAATTCAGTTCTTCA	up	1.0915	0.126317	0.794425	185.795	202.796	124.752	169.347	314.288	182.354	186.434	188.595	124	137	440	210	190	141	middle
1248	hsa-miR-181c-5p	AACATTCAACCTGTCGGTGAGT	down	0.920762	-0.119099	0.794798	842.671	775.9	691.164	531.526	1105.01	531.432	885.073	1111.51	687	430	1547	612	902	831	middle
1249	hsa-miR-30c-5p	TGTAAACATCCTACACTCTCAGC	down	0.976497	-0.0343128	0.795478	23807.3	23247.7	25910.4	22988.7	20844.1	26483	23098.6	21840.3	25754.3	18597.7	29181.5	30498	23540.3	16328.5	high
1250	hsa-miR-196a-3p_L+1R-1_1ss18CT	TCGGCAACAAGAAACTGTCTGA	up	1.30493	0.383969	0.796004	46.2166	60.3092	35.2122	0	145.716	80.7569	57.8928	0	35	0	204	93	59	0	middle
1251	hsa-miR-449a	TGGCAGTGTATTGTTAGCTGGT	up	1.43754	0.523606	0.796552	4.63758	6.66672	0	0	20.0002	0	5.8874	8.02533	0	0	28	0	6	6	middle
1252	hsa-miR-379-3p_R-1	TATGTAACATGGTCCACTAAC	down	0.93837	-0.0917705	0.796576	220.201	206.63	242.461	236.714	140.715	286.991	212.437	161.175	241	191.5	197	330.5	216.5	120.5	middle
1253	hsa-miR-2277-5p_R-1	AGCGCGGGCTGAGCGCTGCCAGT	down	0.872006	-0.19759	0.797202	11.0112	9.60181	17.103	7.41664	4.28575	8.68353	17.6622	6.68778	17	6	6	10	18	5	middle
1254	hsa-miR-30a-5p_R+2	TGTAAACATCCTCGACTGGAAGCT	down	0.957342	-0.0628931	0.797494	69967.8	66983.1	58429	57378.2	85142.2	64545.1	63883.7	81474.5	58077	46418.5	119198	74330.5	65105.5	60913	high
1255	hsa-miR-16-2-3p_L+1R-2	ACCAATATTACTGTGCTGCTT	down	0.953012	-0.0694344	0.797599	4363.34	4158.31	5505.17	3740.46	3229.31	4709.08	4122.16	4258.78	5472	3026	4521	5423	4201	3184	middle
1256	mmu-miR-2137_L-2_1ss16AG	CGGCGGGAGCCCCGGGGAG	up	1.18408	0.243763	0.797835	838.347	992.668	667.522	951.183	1359.3	134.595	1820.68	559.767	663.5	769.5	1903	155	1855.5	418.5	middle
1257	hsa-miR-126-5p	CATTATTACTTTTGGTACGCG	down	0.963309	-0.0539292	0.798853	25405.3	24473.2	23818.5	21308	28293.1	30073.7	25505.2	20637.1	23675	17238	39610	34633	25993	15429	high
1258	hsa-miR-585-5p	CTAGCACACAGATACGCCCAGA	up	1.33082	0.412312	0.798949	4.34177	5.7781	8.04849	0	9.28579	13.0253	0	0	8	0	13	15	0	0	middle
1259	hsa-miR-134-3p_L-1R-1	CTGTGGGCCACCTAGTCACCA	up	1.14184	0.191357	0.799141	18.6758	21.3248	19.1152	28.4304	16.4287	35.6025	13.7373	6.68778	19	23	23	41	14	5	middle
1260	hsa-miR-152-5p	AGGTTCTGTGATACACTCCGACT	up	1.04742	0.0668368	0.802139	38.7376	40.5744	45.2728	45.7359	30.7145	29.524	41.2118	45.4769	45	37	43	34	42	34	middle
1261	hsa-miR-550a-3p	TGTCTTACTCCCTCAGGCACAT	down	0.94713	-0.0783649	0.806448	10.91	10.3332	7.71314	9.47681	13.8096	12.1569	12.1019	8.47118	7.66667	7.66667	19.3333	14	12.3333	6.33333	middle
1262	hsa-let-7d-5p	AGAGGTAGTAGGTTGCATAGTT	down	0.936922	-0.0939992	0.806592	47574	44573.2	46949.6	31197.8	55572.1	62907.2	47866.1	31948.8	46666.8	25238.8	77800.2	72444.2	48781.5	23886	high
1263	hsa-miR-380-5p_L+1R-1	ATGGTTGACCATAGAACATGCG	up	1.11329	0.154825	0.807214	15.8774	17.6761	23.1394	9.88885	20.0002	26.0506	6.86864	14.7131	23	8	28	30	7	11	middle
1264	hsa-miR-3912-3p	TAACGCATAATATGGACATGT	up	1.13069	0.177205	0.807297	46.5897	52.6786	30.1819	32.1388	95.7151	55.5746	48.0805	36.114	30	26	134	64	49	27	middle
1265	bta-miR-378_L-1R+2	CTGGACTTGGAGTCAGAAGGCTA	down	0.855048	-0.225923	0.807374	10.701	9.14984	10.0606	9.88885	7.50006	13.4595	18.6434	0	10	8	10.5	15.5	19	0	middle
1266	hsa-miR-3129-5p_L-2R+2	AGTAGTGTAGAGATTGGTTTGC	down	0.879692	-0.18493	0.807782	25.916	22.7981	30.1819	16.0694	22.143	46.8911	10.7936	20.0633	30	13	31	54	11	15	middle
1267	hsa-miR-1287-3p	CTCTAGCCACAGATGCAGTGAT	down	0.685485	-0.544803	0.809689	3.47341	2.38097	0	0	7.14292	10.4202	0	0	0	0	10	12	0	0	middle
1268	hsa-mir-642b-p5_1ss1TG	GTCCCTCTCCAAATGTGTCTTGA	up	1.45591	0.541917	0.810599	1.30831	1.90478	0	0	5.71433	0	3.92494	0	0	0	8	0	4	0	low
1269	hsa-miR-219b-5p	AGATGTCCAGCCACAATTCTCG	up	1.22057	0.287552	0.810726	3.7368	4.56102	5.03031	8.65274	0	4.34177	6.86864	0	5	7	0	5	7	0	low
1270	hsa-miR-3615_R+1	TCTCTCGGCTCCTCGCGGCTCG	down	0.90725	-0.140428	0.811025	199.786	181.256	178.073	160.694	205.002	72.0733	301.239	226.047	177	130	287	83	307	169	middle
1271	hsa-miR-100-5p	AACCCGTAGATCCGAACTTGTG	up	1.07819	0.108613	0.811456	197635	213089	224469	157840	256956	278904	213119	100883	223117	127692	359736	321188	217194	75423.5	high
1272	hsa-mir-5684-p3_1ss18CG	GTTGCCCAGGCTGGAGTG	down	0.828333	-0.271717	0.811932	4.35527	3.60761	4.02425	6.79858	0	0	6.37802	6.68778	4	5.5	0	0	6.5	5	low
1273	hsa-miR-1273c_R-1	GGCGACAAAACGAGACCCTGT	down	0.890279	-0.167671	0.812499	11.0345	9.8238	11.0667	14.8333	3.57146	6.07847	17.6622	9.36289	11	12	5	7	18	7	middle
1274	bta-miR-339b_R+2_1	TCCCTGTCCTCCAGGAGCTCAT	up	1.13448	0.182037	0.812967	81.1709	92.0871	72.4364	168.11	35.7146	58.1797	101.067	84.266	72	136	50	67	103	63	middle
1275	bta-miR-339b_R+2_2	TCCCTGTCCTCCAGGAGCTCGA	up	1.13448	0.182037	0.812967	81.1709	92.0871	72.4364	168.11	35.7146	58.1797	101.067	84.266	72	136	50	67	103	63	middle
1276	mmu-let-7j_1ss8TG	TGAGGTAGTAGTTTGTGCTGTTAT	up	1.04147	0.0586196	0.813866	1708.53	1779.38	1467.84	1961.7	1908.59	1542.2	1417.88	2165.5	1459	1587	2672	1776	1445	1619	middle
1277	hsa-miR-299-5p	TGGTTTACCGTCCCACATACAT	down	0.940398	-0.0886563	0.815753	757.714	712.553	799.819	812.122	525.719	1034.21	732	506.933	795	657	736	1191	746	379	middle
1278	hsa-miR-378d	ACTGGACTTGGAGTCAGAAA	down	0.861435	-0.215186	0.815872	1684.85	1451.39	495.988	2507.34	1350.84	836.803	1074.94	3142.81	493	2028.42	1891.17	963.667	1095.5	2349.67	middle
1279	hsa-miR-125b-2-3p_L-2R+2	ACAAGTCAGGCTCTTGGGACCT	down	0.931965	-0.101652	0.816025	3765.57	3509.38	2907.52	5253.45	2367.16	3725.24	2936.83	4634.63	2890	4250	3314	4290	2993	3465	middle
1280	pal-miR-665-3p_R-3	ACCAGGAGGCTGAGGCCCT	down	0.831717	-0.265836	0.818283	2.85134	2.3715	4.02425	3.09026	0	5.21012	0	3.34389	4	2.5	0	6	0	2.5	low
1281	hsa-miR-371b-5p	ACTCAAAAGATGGCGGCACTTT	up	1.37239	0.456694	0.818429	4.64278	6.37172	19.1152	0	0	6.07847	7.84987	0	19	0	0	7	8	0	middle
1282	hsa-miR-3913-5p	TTTGGGACTGATCTTGATGTCT	up	1.08061	0.11185	0.820758	38.1571	41.233	21.6303	46.354	55.7148	42.9835	48.0805	23.4072	21.5	37.5	78	49.5	49	17.5	middle
1283	bta-miR-1246_L+1R+4	AAATGGATTTTTGGAGCAGGGAGT	up	1.42351	0.509448	0.820938	0.723628	1.03009	0	3.09026	0	2.17088	0	0	0	2.5	0	2.5	0	0	low
1284	hsa-mir-3929-p3_1ss19TG	AGCACTTTGGGAGGCTGAGG	up	1.35119	0.434227	0.821762	7.92853	10.7129	0	32.1388	0	4.34177	12.756	6.68778	0	26	0	5	13	5	middle
1285	pal-miR-9993b-3p_L+1	AATCTCGCTGGGGCCTCCA	up	1.1976	0.260146	0.823441	2.12022	2.53918	4.52728	3.09026	0	3.90759	2.45308	0	4.5	2.5	0	4.5	2.5	0	low
1286	hsa-miR-769-5p	TGAGACCTCTGGGTTCTGAGCT	up	1.07495	0.104267	0.825201	2170.14	2332.78	1799.84	3422.78	1775.73	1543.06	2004.66	2962.68	1789	2769	2486	1777	2043	2215	middle
1287	hsa-miR-4731-5p_R-1	TGCTGGGGGCCACATGAGTGT	up	1.17139	0.228223	0.826334	13.2495	15.5204	32.194	8.65274	5.71433	4.34177	16.681	18.7258	32	7	8	5	17	14	middle
1288	hsa-miR-199a-5p	CCCAGTGTTCAGACTACCTGTTC	up	1.07293	0.101559	0.827251	175150	187924	147699	288253	127820	189682	147756	188012	146810	233194	178946	218439	150582	140564	high
1289	hsa-miR-381-3p	TATACAAGGGCAAGCTCTCTGT	up	1.15553	0.208558	0.829192	6366.91	7357.17	2287.78	14573.7	5210.04	4180.25	4515.64	10404.8	2274	11790	7294	4814	4602	7779	high
1290	hsa-miR-548ba	AAAGGTAACTGTGATTTTTGCT	up	1.11063	0.151378	0.830524	33.789	37.5271	34.2061	33.3749	45.0004	7.81518	33.362	60.19	34	27	63	9	34	45	middle
1291	hsa-miR-494-5p	AGGTTGTCCGTGTTGTCTTCTCT	up	1.3903	0.475399	0.831966	1.44726	2.01212	6.03637	0	0	4.34177	0	0	6	0	0	5	0	0	low
1292	hsa-miR-6720-3p	CGCGCCTGCAGGAACTGGTAGA	up	1.3903	0.475399	0.831966	1.44726	2.01212	6.03637	0	0	4.34177	0	0	6	0	0	5	0	0	low
1293	hsa-miR-378a-3p	ACTGGACTTGGAGTCAGAAGGC	down	0.908088	-0.139096	0.832245	109570	99499.3	57400.3	153906	87192.1	66184	85687.4	176839	57054.5	124508	122068	76217.8	87326.2	132211	high
1294	hsa-miR-411-5p_L+1	ATAGTAGACCGTATAGCGTACG	down	0.964136	-0.0526915	0.833229	4658.92	4491.83	3844.16	5492.02	4139.32	5725.05	4308.6	3943.11	3821	4443	5795	6593	4391	2948	middle
1295	sha-miR-125a_L-3R+2	CTGAGACCCTAACTTGTGAAA	up	1.17489	0.23252	0.833559	8.33039	9.78725	15.0909	9.27079	5.00004	19.1038	5.8874	0	15	7.5	7	22	6	0	middle
1296	hsa-miR-4683	TGGAGATCCAGTGCTCGCCCGAT	up	1.07063	0.0984638	0.833702	24.8976	26.6562	21.1273	39.5554	19.2859	31.2607	16.681	26.7511	21	32	27	36	17	20	middle
1297	efu-mir-9277-p3	TCCCCGCGCAGGTTCGAATCCT	down	0.774126	-0.36936	0.834104	33.9944	26.316	32.194	34.611	12.143	4.34177	0	97.6415	32	28	17	5	0	73	middle
1298	hsa-miR-542-5p	TCGGGGATCATCATGTCACGAGA	down	0.880197	-0.184101	0.835802	10.6841	9.40411	0	16.0694	12.143	8.68353	16.681	6.68778	0	13	17	10	17	5	middle
1299	hsa-mir-4787-p5_1ss6GC	GGCGGCGGTGGCGGCGGC	down	0.892797	-0.163596	0.835845	17.5892	15.7036	16.097	21.0138	10.0001	4.34177	17.6622	30.7638	16	17	14	5	18	23	middle
1300	sha-miR-125a_R+2_2	TCCCTGAGACCCTAACTTGTGAGA	down	0.908424	-0.138563	0.83612	54.7839	49.767	85.5152	44.4998	19.2859	56.443	34.3432	73.5655	85	36	27	65	35	55	middle
1301	sha-miR-125a_R+2_1	TCCCTGAGACCCTAACTTGTGAAA	down	0.908424	-0.138563	0.83612	54.7839	49.767	85.5152	44.4998	19.2859	56.443	34.3432	73.5655	85	36	27	65	35	55	middle
1302	hsa-miR-4446-3p	CAGGGCTGGCAGTGACATGGGT	down	0.727953	-0.458083	0.837646	2.28955	1.66668	0	0	5.00004	0	6.86864	0	0	0	7	0	7	0	low
1303	hsa-miR-500a-3p_L+1R-1_1ss22TA	AATGCACCTGGGCAAGGATTCA	up	1.02919	0.041515	0.839151	2358.57	2427.42	2590.78	1868.37	2823.12	2351.36	2177.19	2547.15	2575.17	1511.5	3952.33	2707.83	2218.83	1904.33	middle
1304	hsa-miR-502-3p	AATGCACCTGGGCAAGGATTCA	up	1.02919	0.041515	0.839151	2358.57	2427.42	2590.78	1868.37	2823.12	2351.36	2177.19	2547.15	2575.17	1511.5	3952.33	2707.83	2218.83	1904.33	middle
1305	hsa-miR-1255a_R-2	AGGATGAGCAAAGAAAGTAGA	down	0.873302	-0.195448	0.840009	14.4962	12.6595	20.1212	0	17.8573	11.2886	25.5121	6.68778	20	0	25	13	26	5	middle
1306	hsa-miR-106a-3p_L+2R-3	TACTGCAATGTAAGCACTTCT	up	1.10796	0.147901	0.840594	152.772	169.265	76.4607	119.902	311.431	151.962	147.185	159.169	76	97	436	175	150	119	middle
1307	hsa-miR-383-5p	AGATCAGAAGGTGATTGTGGCT	down	0.852924	-0.229511	0.840868	78.2603	66.75	163.988	14.8333	21.4288	113.754	60.8365	60.19	163	12	30	131	62	45	middle
1308	mml-miR-378d_R-1_1ss21CT	ACTGGACTTGGAGTCAGAAGT	down	0.881458	-0.182037	0.840887	176.476	155.556	57.3455	258.964	150.358	73.81	126.579	329.039	57	209.5	210.5	85	129	246	middle
1309	hsa-miR-299-3p	TATGTGGGATGGTAAACCGCTT	up	1.05078	0.0714569	0.84121	2204.5	2316.44	1370.26	2754.04	2825.02	2529.51	1925.18	2158.81	1362	2228	3955	2913	1962	1614	middle
1310	hsa-miR-136-3p	CATCATCGTCTCAAATGAGTCT	down	0.964684	-0.0518715	0.841412	7320.98	7062.44	5631.93	8883.89	6671.49	8779.05	6494.79	6689.11	5598	7187	9340	10110	6619	5001	middle
1311	hsa-mir-3133-p3	TTGAGTTTTAAGAGTTCTTTAT	down	0.734288	-0.445581	0.841775	3.56681	2.61907	0	0	7.85721	0	0	10.7004	0	0	11	0	0	8	middle
1312	dno-miR-134-5p_R+1_1ss22CA	TGTGACTGGTTGACCAGAGGGAT	down	0.944011	-0.0831244	0.842975	92.2312	87.0673	100.606	74.1664	86.4293	124.175	103.03	49.4895	100	60	121	143	105	37	middle
1313	hsa-miR-514a-3p	ATTGACACTTCTGTGAGTAGA	up	1.28996	0.367331	0.844334	4.70671	6.07148	0	0	18.2144	3.90759	6.86864	3.34389	0	0	25.5	4.5	7	2.5	middle
1314	hsa-miR-378c_R-5	ACTGGACTTGGAGTCAGAAG	down	0.892903	-0.163425	0.844455	4914.14	4387.85	1763.12	7084.43	4315.99	2498.54	3407.99	8835.89	1752.5	5731.25	6042.33	2877.33	3473.17	6606	middle
1315	pal-miR-9993a-3p_L+1	AATCTCGGTGGGACCTCCA	down	0.923423	-0.114937	0.84568	6.53329	6.03299	7.04243	9.27079	1.78573	7.381	6.86864	5.35022	7	7.5	2.5	8.5	7	4	low
1316	hsa-miR-33a-3p_R-1	CAATGTTTCCACAGTGCATCA	up	1.0842	0.116636	0.84576	103.45	112.161	57.3455	92.7079	186.43	125.911	96.1609	88.2786	57	75	261	145	98	66	middle
1317	bta-miR-378c_L-1	CTGGACTTGGAGTCAGAAGT	up	1.25522	0.327937	0.846167	3.78974	4.75695	0	9.27079	5.00004	0	0	11.3692	0	7.5	7	0	0	8.5	middle
1318	hsa-miR-671-3p	TCCGGTTCTCAGGGCTCCACC	down	0.935811	-0.0957115	0.846864	79.9991	74.864	80.4849	111.25	32.8574	65.9949	84.3861	89.6162	80	90	46	76	86	67	middle
1319	mmu-mir-1895-p3_1ss8CA	AGGAGGAAGAGGAGGAGGAGGA	up	1.30022	0.378757	0.847826	7.22178	9.38991	28.1697	0	0	6.94683	14.7185	0	28	0	0	8	15	0	middle
1320	hsa-miR-450a-1-3p	ATTGGGAACATTTTGCATGTAT	up	1.09688	0.133412	0.848978	98.1172	107.623	53.3213	103.833	165.716	131.121	132.467	30.7638	53	84	232	151	135	23	middle
1321	hsa-miR-147b-3p	GTGTGCGGAAATGCTTCTGCT	down	0.864232	-0.210509	0.853237	14.0918	12.1786	0	22.2499	14.2858	0	23.5496	18.7258	0	18	20	0	24	14	middle
1322	hsa-miR-20a-5p	TAAAGTGCTTATAGTGCAGGTAG	down	0.916158	-0.126332	0.853706	15755.7	14434.7	6310.02	11450.3	25543.8	10862.2	14481.4	21923.4	6272	9263.17	35761	12509	14758.3	16390.7	high
1323	PC-3p-33752_71	TTGAGGTCGGACATGGTGGCT	up	1.16123	0.215654	0.855183	10.9432	12.7076	14.0849	6.18053	17.8573	6.07847	0	26.7511	14	5	25	7	0	20	middle
1324	hsa-miR-219a-1-3p_R+1	AGAGTTGAGTCTGGACGTCCCGT	down	0.755848	-0.403832	0.855732	3.27078	2.47221	0	7.41664	0	0	9.81234	0	0	6	0	0	10	0	low
1325	hsa-miR-323a-3p_L+1	GCACATTACACGGTCGACCTCT	down	0.956772	-0.0637532	0.856071	468.558	448.303	632.813	385.665	326.431	543.589	447.443	414.642	629	312	457	626	456	310	middle
1326	hsa-miR-605-3p	AGAAGGCACTATGAGATTTAGA	down	0.863637	-0.211504	0.857328	14.3944	12.4315	25.1515	0	12.143	22.5772	20.6059	0	25	0	17	26	21	0	middle
1327	hsa-miR-363-3p_R-1	AATTGCACGGTATCCATCTGT	up	1.06278	0.0878387	0.858883	4542.88	4828.06	4055.43	3325.12	7103.63	2987.14	4357.66	6283.83	4031	2690	9945	3440	4441	4698	middle
1328	hsa-miR-5187-5p	TGGGATGAGGGATTGAAGTGGA	up	1.09647	0.132864	0.859144	15.6145	17.1208	30.1819	6.18053	15.0001	15.6304	9.81234	21.4009	30	5	21	18	10	16	middle
1329	hsa-let-7b-5p	TGAGGTAGTAGGTTGTGTGGTT	up	1.01754	0.0250812	0.86098	290134	295222	325101	258115	302449	313678	252850	303873	323142	208813	423425	361233	257686	227185	high
1330	hsa-miR-10399-5p	AATTACAGATTGTCTCAGAGA	up	1.09003	0.124362	0.861168	65.8528	71.7813	51.3091	38.3193	125.715	92.0455	66.7239	38.7891	51	31	176	106	68	29	middle
1331	hsa-miR-32-5p_R-1	TATTGCACATTACTAAGTTGC	up	1.08659	0.119813	0.86236	966.809	1050.53	512.085	792.344	1847.16	735.495	878.204	1286.73	509	641	2586	847	895	962	middle
1332	hsa-miR-197-3p	TTCACCACCTTCTCCACCCAGC	up	1.02516	0.0358439	0.862474	3453.82	3540.71	4367.31	3354.79	2900.02	3662.71	3443.15	3255.61	4341	2714	4060	4218	3509	2434	middle
1333	mmu-miR-501-3p_R-1	AATGCACCCGGGCAAGGATTT	up	1.14426	0.194411	0.86255	4.25542	4.86929	6.03637	0	8.5715	6.07847	0	6.68778	6	0	12	7	0	5	low
1334	hsa-miR-3136-5p_R-1	CTGACTGAATAGGTAGGGTCAT	up	1.22395	0.291542	0.862678	2.61662	3.20261	6.03637	0	3.57146	0	7.84987	0	6	0	5	0	8	0	low
1335	PC-3p-93340_9	GTGAAGACGAGTAGGGCGG	up	1.30341	0.38229	0.863031	2.31561	3.01819	9.05456	0	0	6.94683	0	0	9	0	0	8	0	0	low
1336	eca-mir-8986b-p5_1ss1CG	GCCGAGACTAGAGTCACATCCTGACA	up	1.25641	0.329307	0.864306	7.4736	9.38991	28.1697	0	0	8.68353	13.7373	0	28	0	0	10	14	0	middle
1337	bta-mir-2904-2-p3	CCTCGGATAGCCGGTCCCCCGCC	up	1.0638	0.0892243	0.865816	967.563	1029.29	1393.4	1301.62	392.86	1029	847.786	1025.9	1385	1053	550	1185	864	767	middle
1338	cgr-mir-1973-p3_1ss21AT	ACCGTGCAAAGGTAGCATAATC	up	1.29381	0.371631	0.866666	2.22926	2.88425	0	8.65274	0	0	0	6.68778	0	7	0	0	0	5	low
1339	bta-miR-4286_R+4_1	ACCCCACTCCTGGTACCAAAA	down	0.945984	-0.0801123	0.868889	19.949	18.8715	29.6788	10.5069	16.4287	21.2747	17.1716	21.4009	29.5	8.5	23	24.5	17.5	16	middle
1340	bta-miR-4286_R+4_2	ACCCCACTCCTGGTACCAAGA	down	0.945984	-0.0801123	0.868889	19.949	18.8715	29.6788	10.5069	16.4287	21.2747	17.1716	21.4009	29.5	8.5	23	24.5	17.5	16	middle
1341	hsa-miR-4645-3p_L+2R-1	CGAGACAGTAGTTCTTGCCTGGT	up	1.09474	0.130591	0.869072	6.88383	7.53602	8.04849	7.41664	7.14292	11.2886	0	9.36289	8	6	10	13	0	7	middle
1342	hsa-miR-143-3p_R+1	TGAGATGAAGCACTGTAGCTCT	down	0.886776	-0.173358	0.869421	586769	520333	281196	899482	380321	208745	326437	1.22513e+06	279502	727674	532445	240392	332680	915944	high
1343	cgr-mir-1285-p3	ACTGCACTCCAGCCTGGGC	down	0.818876	-0.288284	0.869597	35.1746	28.8036	22.1334	64.2775	0	0	96.1609	9.36289	22	52	0	0	98	7	middle
1344	hsa-miR-365b-5p_L+1R-3	GAGGGACTTTCAGGGGCAGC	down	0.881295	-0.182303	0.869822	100.496	88.5667	108.655	119.902	37.1432	30.3924	49.0617	222.034	108	97	52	35	50	166	middle
1345	mdo-miR-34b-5p	AGGCAGTGTAGTTAGCTGATTGT	down	0.958935	-0.0604946	0.874296	32.1525	30.8322	21.1273	37.0832	34.286	27.7873	24.5308	44.1393	21	30	48	32	25	33	middle
1346	hsa-miR-222-3p_R+2	AGCTACATCTGGCTACTGGGTCT	down	0.977246	-0.0332058	0.875432	9433.72	9219.07	11084.8	8751.63	7820.78	7783.92	10525.7	9991.54	11018	7080	10949	8964	10727	7470	middle
1347	hsa-miR-3200-3p_R-1	CACCTTGCGCTACTCAGGTCT	down	0.932765	-0.100414	0.876614	100.591	93.8279	76.4607	45.7359	159.287	113.754	130.504	57.5149	76	37	223	131	133	43	middle
1348	mdo-miR-26-5p_R+3	TTCAAGTAATCCAGGATAGGCTAG	down	0.97972	-0.0295586	0.877376	166.784	163.402	193.164	152.041	145.001	193.643	146.204	160.507	192	123	203	223	149	120	middle
1349	hsa-miR-27a-3p_R-1	TTCACAGTGGCTAAGTTCCG	down	0.988198	-0.0171284	0.877994	51767.2	51156.2	54398.6	46661.6	52408.4	52040.1	46591.6	56669.8	54070.8	37748.8	73371.2	59929.7	47482.7	42368.2	high
1350	hsa-miR-425-5p	AATGACACGATCACTCCCGTTGA	down	0.966069	-0.0498014	0.878556	2926.83	2827.52	3495.06	1750.33	3237.17	2460.91	3098.74	3220.83	3474	1416	4532	2834	3158	2408	middle
1351	hsa-miR-10b-5p_R-1	TACCCTGTAGAACCGAATTTGT	up	1.05747	0.0806138	0.878604	311503	329405	389375	163717	435123	430730	318171	185609	387028	132446	609166	496031	324256	138767	high
1352	hsa-miR-3158-3p_R-1	AAGGGCTTCCTCTCTGCAGGA	down	0.936305	-0.0949495	0.878967	14.8347	13.8898	15.0909	10.5069	16.0716	6.51265	13.2467	24.7448	15	8.5	22.5	7.5	13.5	18.5	middle
1353	hsa-miR-191-3p_L-1	CTGCGCTTGGATTTCGTCCCC	up	1.14603	0.196648	0.879335	5.41051	6.20062	5.03031	0	13.5715	0	6.86864	9.36289	5	0	19	0	7	7	middle
1354	hsa-miR-9-3p	ATAAAGCTAGATAACCGAAAGT	up	1.11224	0.153462	0.879735	42.9727	47.7958	26.493	16.8934	100.001	46.4569	63.2896	19.1716	26.3333	13.6667	140	53.5	64.5	14.3333	middle
1355	hsa-miR-708-5p	AAGGAGCTTACAATCTAGCTGGG	down	0.960515	-0.0581193	0.881518	3619.28	3476.38	1978.92	4210.18	4240.04	3152.12	3123.27	4582.46	1967	3406	5936	3630	3183	3426	middle
1356	mmu-mir-6240-p5_1	CGATGTGATTTCTGCCCAGTGCT	up	1.08122	0.112658	0.881918	2378.46	2571.64	3348.17	3817.09	549.648	1792.72	1676.44	3666.24	3328	3088	769.5	2064.5	1708.5	2741	middle
1357	mmu-mir-6240-p5_2	TGATTTCTGCCCAGTGCTCTG	up	1.08122	0.112658	0.881918	2378.46	2571.64	3348.17	3817.09	549.648	1792.72	1676.44	3666.24	3328	3088	769.5	2064.5	1708.5	2741	middle
1358	hsa-miR-130b-5p_R+1	ACTCTTTCCCTGTTGCACTACT	down	0.936505	-0.0946418	0.88208	124	116.126	146.885	137.208	64.2863	96.3872	206.059	69.5529	146	111	90	111	210	52	middle
1359	hsa-let-7i-3p	CTGCGCAAGCTACTGCCTTGCT	down	0.926954	-0.10943	0.8829	1062.41	984.806	473.855	1666.27	814.293	659.949	779.1	1748.18	471	1348	1140	760	794	1307	middle
1360	PC-3p-76170_15	GATGGAAGGTAAATGCTTT	down	0.801042	-0.32005	0.88446	2.67511	2.14288	0	0	6.42863	0	0	8.02533	0	0	9	0	0	6	low
1361	hsa-miR-147b-5p	TGGAAACATTTCTGCACAAACT	up	1.24607	0.31738	0.885391	2.67511	3.33336	0	0	10.0001	0	0	8.02533	0	0	14	0	0	6	middle
1362	hsa-miR-548e-5p	CAAAAGCAATCGCGGTTTTTGC	up	1.05832	0.081781	0.885515	13.8336	14.6404	5.57203	19.7777	18.5716	12.1569	18.6434	10.7004	5.53846	16	26	14	19	8	middle
1363	mmu-miR-362-5p_R-1	AATCCTTGGAACCTAGGTGTGAA	down	0.953016	-0.0694278	0.88592	82.508	78.6315	87.5274	97.6524	50.7147	51.2328	74.5738	121.718	87	79	71	59	76	91	middle
1364	hsa-miR-625-3p	GACTATAGAACTTTCCCCCTCA	down	0.974338	-0.0375059	0.887087	350.733	341.733	287.734	305.318	432.147	301.319	425.856	325.026	286	247	605	347	434	243	middle
1365	hsa-miR-3612	AGGAGGCATCTTGAGAAATGGA	down	0.851186	-0.232454	0.88802	24.821	21.1273	63.3819	0	0	16.4987	9.81234	48.152	63	0	0	19	10	36	middle
1366	hsa-miR-4999-5p	TGCTGTATTGTCAGGTAGTGA	up	1.18905	0.249807	0.889132	8.00967	9.52389	0	0	28.5717	5.21012	10.7936	8.02533	0	0	40	6	11	6	middle
1367	hsa-miR-548ai_R-2	AAAGGTAATTGCAGTTTTTC	down	0.888344	-0.17081	0.890597	4.94526	4.3931	6.03637	0	7.14292	10.4202	4.41555	0	6	0	10	12	4.5	0	middle
1368	hsa-miR-378e_R-1_1ss18GT	ACTGGACTTGGAGTCAGT	down	0.849933	-0.234579	0.890627	1.57555	1.33911	0	4.01734	0	0	1.71716	3.0095	0	3.25	0	0	1.75	2.25	low
1369	hsa-miR-3688-3p_R-2	TATGGAAAGACTTTGCCACT	down	0.93422	-0.0981664	0.890983	14.9495	13.9661	3.52122	17.3055	21.0716	10.4202	23.059	11.3692	3.5	14	29.5	12	23.5	8.5	middle
1370	hsa-miR-486-3p	CGGGGCAGCTCAGTACAGGAT	down	0.961075	-0.0572795	0.891693	206.574	198.533	195.176	137.208	263.217	153.699	177.113	288.912	194	111	368.5	177	180.5	216	middle
1371	hsa-miR-7-2-3p_L+1R-2	ACAACAAATCCCAGTCTACCT	up	1.1082	0.148214	0.892821	3.3721	3.73695	5.03031	6.18053	0	5.21012	4.90617	0	5	5	0	6	5	0	low
1372	hsa-miR-1290_1ss13TG	TGGATTTTTGGAGCAGGGA	down	0.957392	-0.062819	0.893441	383.828	367.474	553.334	271.943	277.145	501.474	375.813	274.199	550	220	388	577.5	383	205	middle
1373	hsa-miR-214-3p	ACAGCAGGCACAGACAGGCAGT	down	0.967936	-0.0470167	0.894805	12300.6	11906.2	16050.7	10642.9	9025.08	15811	11369.6	9721.35	15954	8610	12635	18208	11587	7268	high
1374	hsa-miR-590-3p	TAATTTTATGTATAAGCTAGT	down	0.940961	-0.0877927	0.895456	495.102	465.872	312.885	231.152	853.579	540.984	508.279	436.043	311	187	1195	623	518	326	middle
1375	hsa-miR-4286_R+1	ACCCCACTCCTGGTACCA	up	1.06327	0.0885093	0.89568	772.952	821.857	1472.87	427.693	565.005	827.541	810.499	680.816	1464	346	791	953	826	509	middle
1376	efu-miR-9226_R-1	TCAAGTCCCTGTTCGGGCGCC	up	1.1858	0.245857	0.896089	1.83826	2.1798	6.5394	0	0	2.17088	0	3.34389	6.5	0	0	2.5	0	2.5	low
1377	pal-miR-9298-5p	ACAGATGATGAACTTATTGACGG	down	0.820242	-0.285878	0.896423	3.27078	2.68283	8.04849	0	0	0	9.81234	0	8	0	0	0	10	0	low
1378	hsa-miR-576-3p_R-1	AAGATGTGGAAAAATTGGAAT	up	1.04614	0.0650721	0.89769	292.707	306.212	174.049	259.582	485.004	296.977	300.258	280.887	173	210	679	342	306	210	middle
1379	hsa-miR-374c-5p_R-3	ATAATACAACCTGCTAAGT	down	0.822582	-0.281769	0.89787	0.868353	0.714292	0	0	2.14288	2.60506	0	0	0	0	3	3	0	0	low
1380	PC-5p-72136_17	AGCCTGGAAGCTGGAGCCTGCA	up	1.17957	0.238258	0.898404	2.09586	2.47221	0	7.41664	0	0	2.9437	3.34389	0	6	0	0	3	2.5	low
1381	hsa-miR-496_L-2R+1	AGTATTACATGGCCAATCTCC	up	1.07946	0.11031	0.89932	29.7618	32.1267	44.2667	18.5416	33.5717	59.048	23.5496	6.68778	44	15	47	68	24	5	middle
1382	hsa-miR-548z_R-1	CAAAAACCGCAATTACTTTTGC	up	1.08665	0.119888	0.900433	8.83651	9.6022	8.21617	3.09026	17.5001	16.2093	2.9437	7.35655	8.16667	2.5	24.5	18.6667	3	5.5	middle
1383	PC-3p-53373_32	TCTGTGCTTCACCCCTACCCAGT	down	0.895003	-0.160036	0.901189	5.47351	4.8988	0	11.125	3.57146	9.55189	6.86864	0	0	9	5	11	7	0	middle
1384	hsa-miR-1307-3p_R+1	ACTCGGCGTGGCGTCGGTCGTGG	down	0.943729	-0.0835555	0.902869	801.695	756.583	722.352	1264.54	282.86	440.255	1108.79	856.035	718	1023	396	507	1130	640	middle
1385	hsa-miR-21-5p	TAGCTTATCAGACTGATGTTGA	up	1.05709	0.0801046	0.903089	881216	931529	349124	938900	1.50656e+06	1.11654e+06	1.00745e+06	519658	347020	759563	2109169	1285808	1026722	388513	high
1386	hsa-miR-369-5p_R-1	AGATCGACCGTGTTATATTCG	up	1.01467	0.0210158	0.903504	254.857	258.596	276.667	221.263	277.86	294.372	252.177	218.021	275	179	389	339	257	163	middle
1387	mmu-miR-1187_1ss8GA	TATGTGTATGTGTATGTGTGTAA	down	0.867617	-0.204869	0.903946	5.76296	5.00004	0	0	15.0001	10.4202	6.86864	0	0	0	21	12	7	0	middle
1388	cja-miR-151_R+2	TCGAGGAGCTCACAGTCTAGTT	up	1.03197	0.0453952	0.904518	90.0532	92.9318	125.758	95.1802	57.8576	105.071	94.1985	70.8904	125	77	81	121	96	53	middle
1389	hsa-miR-146b-5p_R-1	TGAGAACTGAATTCCATAGGCT	down	0.937636	-0.0928995	0.905281	82389.1	77251.1	40762.1	114290	76701.4	138058	88334.1	20775.6	40516.5	92459.5	107381	158988	90023.5	15532.5	high
1390	pal-mir-9298-p3_1ss1CG	GTGCTGATTGTCACGTTCTGATT	up	1.19619	0.258442	0.906118	1.96247	2.34748	7.04243	0	0	0	5.8874	0	7	0	0	0	6	0	low
1391	hsa-miR-548e-3p	AAAAACTGAGACTACTTTTGCA	down	0.955957	-0.0649824	0.907519	304.827	291.402	194.17	187.888	492.147	324.764	335.582	254.135	193	152	689	374	342	190	middle
1392	hsa-miR-4742-5p	TCAGGCAAAGGGATATTTACAGA	down	0.861852	-0.214488	0.907869	5.21012	4.49035	7.04243	0	6.42863	15.6304	0	0	7	0	9	18	0	0	middle
1393	ggo-mir-1277-p5	TATATATATATATGTACGTAT	up	1.0607	0.0850192	0.910568	59.2909	62.89	8.04849	87.7635	92.8579	51.2328	49.0617	77.5782	8	71	130	59	50	58	middle
1394	hsa-miR-10a-5p_R-1	TACCCTGTAGATCCGAATTTGT	up	1.01811	0.0258939	0.911456	237134	241428	272521	182530	269234	278167	221535	211700	270880	147665	376924	320338	225772	158274	high
1395	hsa-miR-501-5p_R+2	AATCCTTTGTCCCTGGGTGAGAGT	down	0.965043	-0.051335	0.911542	72.9547	70.4045	99.6001	63.0414	48.5718	52.9696	103.03	62.8651	99	51	68	61	105	47	middle
1396	hsa-miR-181b-3p	CTCACTGAACAATGAATGCAA	up	1.03602	0.0510504	0.912753	21.6202	22.399	21.1273	16.0694	30.0003	32.1291	16.681	16.0507	21	13	42	37	17	12	middle
1397	PC-3p-57028_27	TACAGTACTGTGGTAACTGAAT	down	0.908243	-0.138849	0.915308	5.2022	4.72487	0	9.88885	4.28575	0	4.90617	10.7004	0	8	6	0	5	8	middle
1398	hsa-miR-511-3p_R+2	AATGTGTAGCAAAAGACAGAAT	up	1.0858	0.118759	0.915922	113.84	123.607	26.1576	61.8053	282.86	74.6784	119.711	147.131	26	50	396	86	122	110	middle
1399	hsa-miR-1278	TAGTACTGTGCATATCATCTAT	up	1.11549	0.157676	0.916359	10.041	11.2007	5.03031	0	28.5717	17.3671	12.756	0	5	0	40	20	13	0	middle
1400	hsa-miR-377-5p	AGAGGTTGCCCTTGGTGAATTC	up	1.02228	0.0317934	0.916839	232.21	237.384	237.431	263.291	211.43	313.476	211.947	171.207	236	213	296	361	216	128	middle
1401	hsa-miR-181b-2-3p_R+1	CTCACTGATCAATGAATGCAA	down	0.955276	-0.0660112	0.916943	31.1109	29.7195	33.2	25.9582	30.0003	51.2328	31.3995	10.7004	33	21	42	59	32	8	middle
1402	hsa-miR-548ao-3p_L+1R-1_1ss13CT	CAAAGACCGTGATTACTTTTGC	down	0.854419	-0.226985	0.917323	0.981234	0.838385	2.51515	0	0	0	2.9437	0	2.5	0	0	0	3	0	low
1403	hsa-miR-192-3p_R-1	CTGCCAATTCCATAGGTCACA	down	0.854445	-0.226941	0.917339	2.22926	1.90478	0	0	5.71433	0	0	6.68778	0	0	8	0	0	5	low
1404	hsa-miR-31-5p_R+2	AGGCAAGATGCTGGCATAGCTGT	down	0.916884	-0.125189	0.917436	453.141	415.478	271.637	336.221	638.577	229.245	1064.64	65.5402	270	272	894	264	1085	49	middle
1405	hsa-miR-27b-3p	TTCACAGTGGCTAAGTTCTGC	down	0.981995	-0.0262128	0.918601	67088.6	65880.7	55212.5	83825.7	58603.8	59709.4	61871.4	79685.1	54879.8	67814.3	82044.7	68761.7	63054.7	59575.2	high
1406	hsa-miR-370-3p	GCCTGCTGGGGTGGAACCTGGT	up	1.03763	0.0532944	0.918961	933.283	968.404	788.752	1522.88	593.576	852.723	733.963	1213.16	784	1232	831	982	748	907	middle
1407	hsa-mir-3202-2-p5	AAGGGAGAAGAGCTTTAATGCT	up	1.16532	0.220732	0.91956	1.73671	2.02383	0	0	6.07148	5.21012	0	0	0	0	8.5	6	0	0	low
1408	hsa-miR-140-3p_R+1	TACCACAGGGTAGAACCACGGA	down	0.967857	-0.0471343	0.919577	24233.1	23454.2	13538.6	26886.5	29937.4	15463.6	23741.9	33493.7	13457	21751	41912	17808	24196	25041	high
1409	ppy-mir-1268-p3_1ss10GA	GGCGCCTGTAGTCCCAGC	down	0.925464	-0.111751	0.920378	13.5013	12.495	9.05456	28.4304	0	6.07847	15.6997	18.7258	9	23	0	7	16	14	middle
1410	hsa-miR-1299	TTCTGGAATTCTGTGTGAGGGA	down	0.938573	-0.0914595	0.920913	111.323	104.485	122.74	0	190.716	146.752	136.392	50.8271	122	0	267	169	139	38	middle
1411	hsa-miR-4787-3p_R-1	GATGCGCCGCCCACTGCCCCGCG	up	1.16201	0.216622	0.921033	4.90617	5.70102	17.103	0	0	0	14.7185	0	17	0	0	0	15	0	middle
1412	cgr-miR-1260_R+1	ATCCCACCGCTGCCACCAG	up	1.06247	0.0874275	0.921676	5.3119	5.64376	7.04243	9.88885	0	4.34177	4.90617	6.68778	7	8	0	5	5	5	low
1413	hsa-mir-4473-p5	CACTTGTAATGGAGAACACTAAG	up	1.15859	0.212365	0.92256	1.44726	1.67677	5.03031	0	0	4.34177	0	0	5	0	0	5	0	0	low
1414	hsa-miR-19a-3p	TGTGCAAATCTATGCAAAACTGA	down	0.957778	-0.0622365	0.923321	2687.98	2574.49	1004.05	2395.57	4323.85	1937.3	2484.48	3642.16	998	1938	6053.33	2231	2532	2723	middle
1415	PC-3p-44262_45	CTTTGGGGATTCTAAGAGTT	down	0.936157	-0.0951778	0.924489	7.77576	7.27933	5.53334	3.09026	13.2144	3.03924	4.90617	15.3819	5.5	2.5	18.5	3.5	5	11.5	middle
1416	PC-5p-44262_45	CTTTGGGGATTCTAAGAGTT	down	0.936157	-0.0951778	0.924489	7.77576	7.27933	5.53334	3.09026	13.2144	3.03924	4.90617	15.3819	5.5	2.5	18.5	3.5	5	11.5	middle
1417	hsa-miR-95-3p_R-1	TTCAACGGGTATTTATTGAGC	down	0.986802	-0.0191681	0.925173	1268.13	1251.4	1073.47	1334.99	1345.73	1495.3	1295.23	1013.87	1067	1080	1884	1722	1320	758	middle
1418	hsa-miR-3942-5p_L-1	AGCAATACTGTTACCTGAAAT	up	1.15161	0.203658	0.925687	1.44726	1.66668	0	0	5.00004	4.34177	0	0	0	0	7	5	0	0	low
1419	hsa-miR-651-5p_R-1	TTTAGGATAAGCTTGACTTTT	up	1.03632	0.0514686	0.92672	454.594	471.104	243.467	395.554	774.292	502.777	420.949	440.056	242	320	1084	579	429	329	middle
1420	hsa-miR-629-3p	GTTCTCCCAACGTAAGCCCAGC	up	1.08795	0.121612	0.927095	7.97725	8.67885	6.03637	0	20.0002	12.1569	11.7748	0	6	0	28	14	12	0	middle
1421	cja-mir-3135-p3_1ss9GT	TGGCGCGATCTCGGCTCACTGC	up	1.12372	0.168289	0.927198	5.50004	6.18053	0	18.5416	0	0	9.81234	6.68778	0	15	0	0	10	5	middle
1422	hsa-miR-1258	AGTTAGGATTAGGTCGTGGAA	down	0.873543	-0.195049	0.928786	1.63539	1.42858	0	0	4.28575	0	4.90617	0	0	0	6	0	5	0	low
1423	hsa-miR-10b-3p_L-1	CAGATTCGATTCTAGGGGAAT	down	0.965398	-0.0508038	0.93153	2282.15	2203.18	2789.81	1121.15	2698.59	3438.68	2288.24	1119.53	2773	907	3778	3960	2332	837	middle
1424	hsa-miR-134-5p	TGTGACTGGTTGACCAGAGGGG	down	0.986529	-0.0195672	0.932504	1818.12	1793.63	1920.57	1768.87	1691.44	2288.98	1732.86	1432.52	1909	1431	2368	2636	1766	1071	middle
1425	hsa-miR-191-5p_R-1	CAACGGAATCCCAAAAGCAGCT	up	1.01694	0.024239	0.934875	47745.4	48554.4	62296.3	43222.9	40143.9	58309.1	48073.6	36853.7	61921	34967	56201	67149	48993	27553	high
1426	ggo-miR-1277	TACGTAGATATATATGTATTT	up	1.03514	0.0498206	0.935073	130.376	134.957	60.3637	218.791	125.715	103.334	109.898	177.895	60	177	176	119	112	133	middle
1427	hsa-miR-484	TCAGGCTCAGTCCCCTCCCGAT	down	0.982955	-0.0248028	0.93562	9891.83	9723.23	13241.8	7597.11	8330.79	8721.74	9890.84	11062.9	13162	6146	11663	10044	10080	8271	high
1428	hsa-miR-548w_R-1	AAAAGTAACTGCGGTTTTTGCC	up	1.05495	0.0771679	0.936294	49.7308	52.4633	16.8156	28.4304	112.144	59.9164	45.1368	44.1393	16.7143	23	157	69	46	33	middle
1429	hsa-mir-548v-p3_1ss6GA	CAAAAACTACAGTTACTTTTGC	up	1.08305	0.115099	0.937016	2.71601	2.94158	2.51515	0	6.30958	6.51265	1.63539	0	2.5	0	8.83333	7.5	1.66667	0	low
1430	hsa-miR-548ah-3p_1ss9GA	CAAAAACTACAGTTACTTTTGC	up	1.08305	0.115099	0.937016	2.71601	2.94158	2.51515	0	6.30958	6.51265	1.63539	0	2.5	0	8.83333	7.5	1.66667	0	low
1431	mmu-miR-101c_L+1R+2	TACAGTACTGTGATAACTGATC	up	1.04611	0.0650344	0.937257	21.8226	22.8289	5.03031	42.0276	21.4288	29.524	22.5684	13.3756	5	34	30	34	23	10	middle
1432	hsa-miR-532-5p	CATGCCTTGAGTGTAGGACCGT	down	0.978637	-0.0311548	0.938745	5814.12	5689.91	4261.68	7834.44	4973.61	4782.89	4734.45	7925.01	4236	6338	6963	5508	4825	5925	middle
1433	hsa-miR-409-5p	AGGTTACCCGAGCAACTTTGCAT	down	0.985495	-0.0210794	0.939114	1947.9	1919.65	1889.38	2090.26	1779.3	2499.99	1952.66	1391.06	1878	1691	2491	2879	1990	1040	middle
1434	ppy-miR-378d_R+2	ACTGGACTTGGAGTCAGAAT	down	0.938555	-0.0914869	0.940147	42.8878	40.2526	0	91.4718	29.286	17.3671	32.3807	78.9158	0	74	41	20	33	59	middle
1435	bta-miR-378_R+1_1ss22CA	ACTGGACTTGGAGTCAGAAGGAT	up	1.03057	0.0434457	0.940453	479.588	494.25	293.77	694.692	494.29	310.002	365.019	763.744	292	562	692	357	372	571	middle
1436	hsa-miR-27b-5p	AGAGCTTAGCTGATTGGTGAAC	up	1.014	0.0200518	0.942128	181.343	183.882	194.17	208.902	148.573	154.567	154.054	235.41	193	169	208	178	157	176	middle
1437	hsa-miR-1226-3p	TCACCAGCCCTGTGTTCCCTAG	down	0.935841	-0.0956639	0.942227	5.97716	5.59367	11.0667	0	5.71433	13.0253	4.90617	0	11	0	8	15	5	0	middle
1438	hsa-miR-455-5p	TATGTGCCTTTGGACTACATCG	down	0.977484	-0.0328554	0.942688	2414.77	2360.4	1044.29	3121.17	2915.74	2603.32	2512.94	2128.05	1038	2525	4082	2998	2561	1591	middle
1439	hsa-miR-5010-5p	AGGGGGATGGCAGAGCAAAATT	down	0.969215	-0.045112	0.943234	38.41	37.2276	52.3152	8.65274	50.7147	46.0227	30.4183	38.7891	52	7	71	53	31	29	middle
1440	hsa-miR-450b-5p_R-1	TTTTGCAATATGTTCCTGAAT	down	0.975588	-0.0356563	0.944796	1846.26	1801.19	1076.49	1977.77	2349.31	2409.68	2234.27	894.824	1070	1600	3289	2775	2277	669	middle
1441	efu-miR-9226_1ss22GA	TCAAGTCCCTGTTCGGGCGCCA	up	1.02994	0.0425565	0.945106	138.844	143.001	243.467	111.25	74.2863	111.149	175.641	129.743	242	90	104	128	179	97	middle
1442	hsa-miR-512-3p_R-1	AAGTGCTGTCATAGCTGAGGT	up	1.10898	0.149238	0.945358	2.22926	2.47221	0	7.41664	0	0	0	6.68778	0	6	0	0	0	5	low
1443	hsa-miR-4492_L+1	CGGGGCTGGGCGCGCGCC	up	1.06029	0.0844632	0.948531	20.7311	21.981	25.1515	40.7915	0	5.21012	8.83111	48.152	25	33	0	6	9	36	middle
1444	hsa-miR-18a-3p_R-2	ACTGCCCTAAGTGCTCCTTCT	up	1.01698	0.0242971	0.948706	58.7143	59.7115	48.291	67.9858	62.8577	32.9974	73.5925	69.5529	48	55	88	38	75	52	middle
1445	mmr-miR-1839_L+1R-1	AAGGTAGATAGAACAGGTCTTG	up	1.01428	0.020458	0.952897	6263.34	6352.79	6223.5	4116.23	8718.65	6200.04	5898.2	6691.79	6186	3330	12206	7140	6011	5003	middle
1446	hsa-miR-501-3p	AATGCACCCGGGCAAGGATTCT	down	0.99314	-0.00993066	0.954581	970.269	963.613	789.423	960.454	1140.96	986.739	917.781	1006.29	784.667	777	1597.33	1136.33	935.333	752.333	middle
1447	hsa-miR-6516-5p_R-1	TTTGCAGTAACAGGTGTGAGC	down	0.978759	-0.0309738	0.954654	17.0072	16.6459	11.0667	21.0138	17.8573	9.55189	14.7185	26.7511	11	17	25	11	15	20	middle
1448	hsa-miR-99b-5p	CACCCGTAGAACCGACCTTGCG	down	0.986487	-0.0196287	0.955623	55621.8	54870.1	74232.3	39857	50521.1	68778.8	55280.8	42805.8	73785	32244	70729	79206	56338	32003	high
1449	PC-3p-142048_5	CGCCTGTCTCATTCTCTGCAG	down	0.924153	-0.113796	0.958266	2.22926	2.06018	0	6.18053	0	0	0	6.68778	0	5	0	0	0	5	low
1450	hsa-miR-3154	CAGAAGGGGAGTTGGGAGCAGA	up	1.06228	0.0871598	0.960138	5.79607	6.15703	7.04243	0	11.4287	0	0	17.3882	7	0	16	0	0	13	middle
1451	hsa-miR-106b-3p_R-2	CCGCACTGTGGGTACTTGCT	up	1.00644	0.00926457	0.961831	4754.98	4785.61	4411.58	4255.91	5689.33	4130.76	5482.15	4652.02	4385	3443	7965	4757	5587	3478	middle
1452	hsa-miR-874-5p	CGGCCCCACGCACCAGGGTAAGA	up	1.04491	0.0633823	0.961895	16.7245	17.4756	20.1212	17.3055	15.0001	44.286	5.8874	0	20	14	21	51	6	0	middle
1453	hsa-miR-615-3p_R-1	TCCGAGCCTGGGTCTCCCTCT	down	0.969678	-0.0444219	0.962684	352.376	341.692	656.958	135.972	232.145	336.053	607.384	113.692	653	110	325	387	619	85	middle
1454	hsa-miR-26a-1-3p	CCTATTCTTGGTTACTTGCACG	up	1.02088	0.0298099	0.96341	27.4356	28.0084	46.2788	9.88885	27.8574	26.919	35.3244	20.0633	46	8	39	31	36	15	middle
1455	mmu-miR-2137_L-2R-1_1ss16AG	CGGCGGGAGCCCCGGGGA	up	1.03639	0.0515738	0.963863	1002.42	1038.91	977.892	1193.46	945.365	152.396	2414.82	440.056	972	965.5	1323.5	175.5	2461	329	middle
1456	hsa-miR-345-5p	GCTGACTCCTAGTCCAGGGCTC	down	0.987449	-0.018222	0.964426	1602.48	1582.37	1383.33	2049.46	1314.3	1025.53	2230.34	1551.56	1375	1658	1840	1181	2273	1160	middle
1457	hsa-miR-95-5p_R-1	TCAATAAATGTCTGTTGAAT	up	1.03375	0.0478857	0.964786	30.2317	31.252	0	63.0414	30.7145	52.9696	17.6622	20.0633	0	51	43	61	18	15	middle
1458	hsa-miR-6815-5p_R-1	TAGGTGGCGCCGGAGGAGTCAT	up	1.06806	0.0949871	0.96514	2.67511	2.85717	0	0	8.5715	0	0	8.02533	0	0	12	0	0	6	low
1459	hsa-miR-30c-1-3p_R-2	CTGGGAGAGGGTTGTTTACT	down	0.992055	-0.011508	0.966395	113.798	112.894	99.6001	97.6524	141.43	138.937	112.842	89.6162	99	79	198	160	115	67	middle
1460	hsa-miR-3684	TTAGACCTAGTACACGTCCTT	up	1.05761	0.0808014	0.970332	2.02616	2.14288	0	0	6.42863	6.07847	0	0	0	0	9	7	0	0	low
1461	hsa-miR-15b-3p_R-1	CGAATCATTATTTGCTGCTCT	up	1.00946	0.0135884	0.970937	1528.49	1542.95	1534.24	988.885	2105.73	1761.02	1636.7	1187.75	1525	800	2948	2028	1668	888	middle
1462	hsa-miR-6503-5p_1ss23AT	AGGTCTGCATTCAAATCCCCAGT	up	1.04042	0.0571694	0.974414	3.66155	3.80956	0	0	11.4287	6.07847	4.90617	0	0	0	16	7	5	0	middle
1463	hsa-miR-10399-3p_L+1_1ss22CT	TCTCTCGGACAAGCTGTAGGTT	down	0.986733	-0.0192679	0.975338	30.0264	29.628	9.05456	46.972	32.8574	32.9974	34.3432	22.7384	9	38	46	38	35	17	middle
1464	hsa-miR-92a-3p	TATTGCACTTGTCCCGGCCTGT	down	0.986175	-0.0200845	0.975471	27243.3	26866.6	18463.2	42936.1	19200.5	16384.5	21929.6	43415.7	18352	34735	26880.5	18868.5	22349	32459	high
1465	dno-miR-196c-5p	TAGGTAGTTTCATGTTGTTGGC	up	1.04643	0.0654785	0.975949	2.61662	2.73812	0	0	8.21436	0	7.84987	0	0	0	11.5	0	8	0	low
1466	mdo-miR-196a-5p_2ss12CA22GC	TAGGTAGTTTCATGTTGTTGGC	up	1.04643	0.0654785	0.975949	2.61662	2.73812	0	0	8.21436	0	7.84987	0	0	0	11.5	0	8	0	low
1467	hsa-miR-3064-3p_L+1R-3	TTTGCCACACTGCAACACCTT	down	0.977647	-0.0326152	0.977711	6.66894	6.51987	0	7.41664	12.143	12.1569	7.84987	0	0	6	17	14	8	0	middle
1468	hsa-let-7a-3p	CTATACAATCTACTGTCTTTC	up	1.00671	0.00965261	0.97775	1305.66	1314.43	1786.26	1283.08	873.936	1391.1	1081.32	1444.56	1775.5	1038	1223.5	1602	1102	1080	middle
1469	hsa-miR-494-3p_R+1	TGAAACATACACGGGAAACCTCT	down	0.995285	-0.00681845	0.978562	3410.24	3394.16	3811.97	3689.78	2680.74	4268.83	3063.41	2898.48	3789	2985	3753	4916	3122	2167	middle
1470	PC-5p-29487_88	ATTCCCACTGTCCCTACCTATT	up	1.00607	0.00873054	0.978563	14.8844	14.9748	15.0909	14.8333	15.0001	20.8405	11.7748	12.038	15	12	21	24	12	9	middle
1471	hsa-miR-379-5p	TGGTAGACTATGGAACGTAGG	up	1.00325	0.00467948	0.98104	3544.55	3556.06	2926.63	3995.09	3746.46	4177.65	3323.44	3132.55	2909	3232	5245	4811	3387	2342	middle
1472	hsa-miR-6501-5p_R+2	AGTTGCCAGGGCTGCCTTTGGTGT	down	0.965488	-0.0506697	0.981383	1.73671	1.67677	5.03031	0	0	5.21012	0	0	5	0	0	6	0	0	low
1473	hsa-miR-19b-3p	TGTGCAAATCCATGCAAAACTGA	down	0.989238	-0.0156097	0.982713	9438.19	9336.62	4499.11	5940.72	17570	8646.19	9314.36	10354	4472	4806	24597.8	9957	9492.5	7741	high
1474	hsa-miR-223-3p	TGTCAGTTTGTCAAATACCCCA	up	1.00928	0.0133225	0.982792	12459.6	12575.2	21534.8	9752.88	6437.91	14195	13960	9223.78	21405	7890	9013	16347	14227	6896	high
1475	hsa-miR-499a-5p	TTAAGACTTGCAGTGATGTTT	up	1.00494	0.00711652	0.982872	877.735	882.075	652.934	772.566	1220.72	938.69	755.55	938.964	649	625	1709	1081	770	702	middle
1476	bta-miR-12034_L+1_1ss20TG	CCCCCGGGGAGCCCGGCGGG	up	1.02543	0.0362336	0.983737	8.03632	8.24071	0	24.7221	0	2.17088	5.8874	16.0507	0	20	0	2.5	6	12	middle
1477	hsa-miR-23b-3p_R-2	ATCACATTGCCAGGGATTACC	down	0.996752	-0.00469299	0.984063	17655.4	17598.1	17429.5	17987.8	17376.9	21480.2	18637.6	12848.6	17324.5	14552	24327.5	24736.7	18994	9606	high
1478	cgr-miR-1260_R+4	ATCCCACCGCTGCCACCAAAAA	up	1.00407	0.00585791	0.98478	83.3033	83.6423	108.655	67.9858	74.2863	105.071	72.6113	72.228	108	55	104	121	74	54	middle
1479	mmu-miR-1187_R-2_1ss8GA	TATGTGTATGTGTATGTGTGT	up	1.01793	0.0256398	0.985481	32.6905	33.2767	19.1152	0	80.715	60.7847	37.2869	0	19	0	113	70	38	0	middle
1480	hsa-miR-4705	TCAATCACTTGGTAATTGCTGT	down	0.992077	-0.0114756	0.986286	80.3879	79.751	65.394	117.43	56.4291	118.964	98.1234	24.076	65	95	79	137	100	18	middle
1481	hsa-miR-3622a-3p_L-1R+1	CACCTGACCTCCCATGCCTGTG	up	1.0253	0.0360498	0.986751	1.63539	1.67677	5.03031	0	0	0	4.90617	0	5	0	0	0	5	0	low
1482	hsa-miR-34c-5p	AGGCAGTGTAGTTAGCTGATTGC	down	0.997427	-0.00371719	0.987015	1296.19	1292.86	1223.37	1127.33	1527.87	1583.88	1222.62	1082.08	1216	912	2139	1824	1246	809	middle
1483	hsa-miR-27a-5p	AGGGCTTAGCTGCTTGTGAGCA	down	0.988549	-0.0166154	0.987609	1864.33	1842.98	1312.91	3323.89	892.15	632.161	1024.41	3936.42	1305	2689	1249	728	1044	2943	middle
1484	PC-5p-73966_16	AATGTTACTATAGGTATTTTGCT	up	1.0092	0.0132176	0.988443	7.08624	7.15146	0	13.5972	7.85721	8.68353	5.8874	6.68778	0	11	11	10	6	5	middle
1485	hsa-miR-592	TTGTGTCAATATGCGATGATGT	up	1.01913	0.0273433	0.98995	3.27078	3.33336	0	0	10.0001	0	9.81234	0	0	0	14	0	10	0	middle
1486	mdo-miR-196a-5p_R+1	TAGGTAGTTTCCTGTTGTTGGGC	up	1.01913	0.0273433	0.98995	0.817695	0.83334	0	0	2.50002	0	2.45308	0	0	0	3.5	0	2.5	0	low
1487	hsa-miR-1287-5p	TGCTGGATCAGTGGTTCGAGTC	up	1.00368	0.00529363	0.990607	423.771	425.329	446.691	380.721	448.575	276.136	342.451	652.727	444	308	628	318	349	488	middle
1488	hsa-miR-29a-5p_R-1	ACTGATTTCTTTTGGTGTTCA	down	0.996389	-0.0052192	0.990737	70.0808	69.8278	41.2485	61.8053	106.429	74.6784	68.6864	66.8778	41	50	149	86	70	50	middle
1489	mmu-miR-362-5p_1ss24TA	AATCCTTGGAACCTAGGTGTGAAA	up	1.01679	0.0240214	0.991171	2.02616	2.06018	0	6.18053	0	6.07847	0	0	0	5	0	7	0	0	low
1490	mmu-mir-6240-p3_1ss1TG	GCGATGTGATTTCTGCCCAGT	up	1.00774	0.011119	0.991197	4635.12	4670.98	5085.14	8186.73	741.078	2180	2781.8	8943.56	5054.5	6623	1037.5	2510.5	2835	6686.5	middle
1491	hsa-miR-489-3p	GTGACATCACATATACGGCAGC	up	1.01074	0.0154177	0.993092	7.23628	7.31402	14.0849	0	7.85721	21.7088	0	0	14	0	11	25	0	0	middle
1492	hsa-mir-3945-p3	TACAGCCTCTTATGCTTTCCA	down	0.987098	-0.0187342	0.993114	1.44726	1.42858	0	0	4.28575	4.34177	0	0	0	0	6	5	0	0	low
1493	hsa-miR-34a-5p	TGGCAGTGTCTTAGCTGGTTGT	up	1.00146	0.00210335	0.99419	5471.12	5479.11	4112.78	5178.05	7146.49	5164.1	4827.67	6421.6	4088	4189	10005	5947	4920	4801	middle
1494	hsa-miR-195-5p_R+1	TAGCAGCACAGAAATATTGGCA	up	1.00171	0.00246249	0.994261	25811.2	25855.3	27219	17725.8	32621	32823.8	24673.5	19936.3	27055	14340	45669	37800	25145.3	14905	high
1495	PC-3p-42140_49	TGGCGGCCCGGCGTCCGGC	up	1.00697	0.010027	0.994525	17.6019	17.7247	14.0849	33.3749	5.71433	0	46.118	6.68778	14	27	8	0	47	5	middle
1496	mmu-let-7j_R-1	TGAGGTATTAGTTTGTGCTGTTA	up	1.00401	0.00576822	0.994727	5.85636	5.87982	5.03031	6.18053	6.42863	0	6.86864	10.7004	5	5	9	0	7	8	middle
1497	hsa-miR-136-5p_R-1	ACTCCATTTGTTTTGATGATGG	up	1.00255	0.00367311	0.994836	519.627	520.952	318.922	841.788	402.146	459.359	386.606	712.917	317	681	563	529	394	533	middle
1498	tch-miR-26a-2-5p	TTCAAGTAACCCAGGATAGGCT	down	0.998628	-0.00198124	0.995599	50.5549	50.4855	61.8728	37.0832	52.5004	57.7455	61.8177	32.1013	61.5	30	73.5	66.5	63	24	middle
1499	hsa-miR-574-3p	CACGCTCATGCACACACCCACA	up	1.00088	0.00126732	0.996591	14012.9	14025.2	17788.2	12045.9	12241.5	17466.9	13847.2	10724.5	17681	9745	17138	20115	14112	8018	high
1500	hsa-miR-877-5p_R+3	GTAGAGGAGATGGCGCAGGGGAC	down	0.999212	-0.00113789	0.996982	108.902	108.817	118.715	106.305	101.429	108.544	143.26	74.9031	118	86	142	125	146	56	middle
1501	hsa-miR-331-3p	GCCCCTGGGCCTATCCTAGAA	down	0.999621	-0.000546481	0.997208	885.949	885.613	777.686	886.288	992.866	877.905	1002.82	777.12	773	717	1390	1011	1022	581	middle
1502	hsa-miR-15a-5p_R-1	TAGCAGCACATAATGGTTTGT	up	1.0002	0.000289877	0.999583	3738.23	3738.98	2461.83	2632.91	6122.2	2909.85	3503.01	4801.82	2447	2130	8571	3351	3570	3590	middle

## Sheet: Sheet1
red is pvalue<0.001,orange is pvalue <0.01,blue is pvalue<0.05,green is pvalue <0.1.
Index	miR_name	miR_seq	up/down	fold_change(D(mean)/N(mean))	log2(fold_change)	pvalue(t_test)	N(mean)	D(mean)	D/D1(norm)	D/D2(norm)	D/D3(norm)	N/N1(norm)	N/N2(norm)	N/N3(norm)	D/D1(raw)	D/D2(raw)	D/D3(raw)	N/N1(raw)	N/N2(raw)	N/N3(raw)	Expression level
1	hsa-mir-1256-p3	CTAAAGAGAAGTCAATGCATGA	down	-inf	-inf	0.00239935	7.12386	0	0	0	0	7.81518	6.86864	6.68778	0	0	0	9	7	5	low
2	hsa-miR-556-5p_R-1	GATGAGCTCATTGTAATATGA	down	-inf	-inf	0.00554355	7.74039	0	0	0	0	8.68353	7.84987	6.68778	0	0	0	10	8	5	low
3	hsa-miR-130b-5p_R+1	ACTCTTTCCCTGTTGCACTACT	up	1.61236	0.68917	0.00813851	315.168	508.163	540.255	449.943	534.29	301.319	292.408	351.777	537	364	748	347	298	263	middle
4	hsa-miR-877-3p_R+1	TCCTCTTCTCCCTCCTCCCAGT	down	-inf	-inf	0.0103434	6.66374	0	0	0	0	6.07847	5.8874	8.02533	0	0	0	7	6	6	low
5	bta-mir-1246-p5_1ss18AG	TGGATTTTTGGAGCAGGGAG	down	0.63576	-0.653445	0.0129972	107.234	68.1753	71.4304	74.1664	58.9291	96.8214	104.501	120.38	71	60	82.5	111.5	106.5	90	middle
6	hsa-miR-155-5p_R-1	TTAATGCTAATCGTGATAGGGGT	up	3.47023	1.79503	0.0237651	3.08265	10.6975	10.0606	9.88885	12.143	4.34177	4.90617	0	10	8	17	5	5	0	middle
7	cgr-miR-532-5p_R+2_1	CATGCCTTGAGTGTAGGACCGTAA	up	3.47023	1.79503	0.0237651	3.08265	10.6975	10.0606	9.88885	12.143	4.34177	4.90617	0	10	8	17	5	5	0	middle
8	hsa-miR-891a-5p	TGCAACGAACCTGAGCCACTGA	up	3.7897	1.92208	0.0240074	4.56822	17.3122	17.103	14.8333	20.0002	4.34177	0	9.36289	17	12	28	5	0	7	middle
9	hsa-miR-1271-5p	CTTGGCACCTAGCAAGCACTCA	up	1.26859	0.34323	0.0281241	1313.76	1666.63	1814.94	1642.78	1542.16	1441.47	1230.47	1269.34	1804	1329	2159	1660	1254	949	middle
10	mdo-miR-497-5p_R+1	CAGCAGCACACTGTGGTTTGTT	up	1.38214	0.466901	0.0297557	182.607	252.387	276.667	226.207	254.288	212.747	163.866	171.207	275	183	356	245	167	128	middle
11	hsa-miR-182-5p_R-2	TTTGGCAATGGTAGAACTCACA	down	0.50567	-0.983732	0.0299441	3689.34	1865.59	1511.1	2087.78	1997.87	2940.24	4318.41	3809.36	1502	1689	2797	3386	4401	2848	middle
12	mmu-miR-466i-5p_R-1	TGTGTGTGTGTGTGTGTGT	up	inf	inf	0.0330298	0	5.59814	7.04243	6.18053	3.57146	0	0	0	7	5	5	0	0	0	low
13	hsa-miR-26b-3p	CCTGTTCTCCATTACTTGGCT	up	1.37984	0.464503	0.03655	189.501	261.481	281.697	248.457	254.288	223.167	183.491	161.844	280	201	356	257	187	121	middle
14	hsa-miR-128-1-5p_R-2	CGGGGCCGTAGCACTGTCTGA	up	2.27392	1.18518	0.0365531	7.38476	16.7924	19.1152	14.8333	16.4287	5.21012	4.90617	12.038	19	12	23	6	5	9	middle
15	hsa-mir-4472-2-p3_1ss11CT	AGTCTTGCTCTGTCGCCCAGG	up	inf	inf	0.0368916	0	11.9998	12.0727	16.0694	7.85721	0	0	0	12	13	11	0	0	0	middle
16	hsa-miR-3144-3p_R-1	ATATACCTGTTCGGTCTCTTT	down	-inf	-inf	0.0382029	11.1125	0	0	0	0	13.8937	12.756	6.68778	0	0	0	16	13	5	middle
17	hsa-miR-3065-3p_R-1	TCAGCACCAGGATATTGTTGGA	down	-inf	-inf	0.0389577	13.2547	0	0	0	0	10.4202	18.6434	10.7004	0	0	0	12	19	8	middle
18	hsa-miR-203a-3p	GTGAAATGTTTAGGACCACTAG	down	0.365032	-1.45391	0.0425116	177.844	64.9187	68.4122	23.486	102.858	137.2	160.922	235.41	68	19	144	158	164	176	middle
19	hsa-miR-98-3p_1ss22CT	CTATACAACTTACTACTTTCCT	down	0.653778	-0.613127	0.046814	305.422	199.678	234.412	176.763	187.859	316.949	250.215	349.102	233	143	263	365	255	261	middle
20	hsa-miR-1273h-5p_R+2	CTGGGAGGTCAAGGCTGCAGTGT	up	inf	inf	0.0489634	0	9.03885	13.0788	6.18053	7.85721	0	0	0	13	5	11	0	0	0	middle
Following miRNAs do not show significant difference (p-value<0.05).
21	hsa-miR-338-3p_R-1	TCCAGCATCAGTGATTTTGTT	up	1.74254	0.801195	0.0540741	376.773	656.543	668.025	604.456	697.149	283.083	318.901	528.334	664	489	976	326	325	395	middle
22	hsa-miR-549a-3p_L+1	GTGACAACTATGGATGAGCTCT	up	inf	inf	0.0568989	0	12.4283	10.0606	8.65274	18.5716	0	0	0	10	7	26	0	0	0	middle
23	cja-mir-3135-p5_1ss9CG	AGGCTGGAGTGCAGTGGCGC	up	inf	inf	0.0587046	0	18.043	20.1212	24.7221	9.28579	0	0	0	20	20	13	0	0	0	middle
24	PC-3p-23903_120	CAACAGGCCTTGCTCTGCTCACA	down	0.401816	-1.31539	0.0600847	41.7672	16.7827	6.03637	13.5972	30.7145	52.9696	40.2306	32.1013	6	11	43	61	41	24	middle
25	hsa-miR-548ag_1ss4GA	AAAAGTAATTGTGGTTTCTGC	down	0.168841	-2.56626	0.063921	1.41019	0.238097	0	0	0.714292	2.1347	0.981234	1.11463	0	0	1	2.45833	1	0.833333	low
26	hsa-miR-675-5p_R+1	TGGTGCGGAGAGGGCCCACAGTGT	up	1.72449	0.786168	0.0655826	242.962	418.985	528.182	379.485	349.289	314.344	213.909	200.633	525	307	489	362	218	150	middle
27	rno-miR-1843b-3p_R+1	TCTGATCGTTCCCCTCCATACA	down	0.724978	-0.46399	0.0657519	98.0072	71.0531	57.3455	86.5274	69.2863	96.3872	89.2923	108.342	57	70	97	111	91	81	middle
28	hsa-miR-320d_R-1	AAAAGCTGGGTTGAGAGG	up	1.96961	0.97791	0.0683943	207.029	407.766	529.677	340.441	353.178	283.765	230.029	107.291	526.486	275.414	494.445	326.786	234.429	80.2143	middle
29	hsa-miR-320c_R-1	AAAAGCTGGGTTGAGAGGG	up	2.46588	1.30211	0.0723733	279.125	688.29	918.336	673.819	472.715	337.907	314.464	185.003	912.802	545.114	661.795	389.136	320.479	138.314	middle
30	hsa-miR-211-5p	TTCCCTTTGTCATCCTTCGCCT	up	2.21523	1.14746	0.0778939	6.66374	14.7617	13.0788	19.7777	11.4287	6.07847	5.8874	8.02533	13	16	16	7	6	6	middle
31	hsa-miR-320b_R-2	AAAAGCTGGGTTGAGAGGGC	up	1.92113	0.941953	0.0785559	1013.55	1947.16	2196.74	2259.99	1384.75	1014.35	1067.07	959.225	2183.5	1828.31	1938.63	1168.14	1087.48	717.148	middle
32	mmu-miR-92a-3p_R+2_2	TATTGCACTTGTCCCGGCCTGAG	up	1.73925	0.798468	0.0786363	36.8043	64.0121	73.4425	45.7359	72.8578	29.524	31.3995	49.4895	73	37	102	34	32	37	middle
33	mmu-miR-92a-3p_R+2_1	TATTGCACTTGTCCCGGCCTGAA	up	1.73925	0.798468	0.0786363	36.8043	64.0121	73.4425	45.7359	72.8578	29.524	31.3995	49.4895	73	37	102	34	32	37	middle
34	hsa-miR-3065-5p	TCAACAAAATCACTGATGCTGGA	down	0.412544	-1.27738	0.078786	46.5122	19.1883	12.0727	19.7777	25.7145	31.2607	62.799	45.4769	12	16	36	36	64	34	middle
35	hsa-miR-3074-5p_L-1R+1	TTCCTGCTGAACTGAGCCAGT	down	0.532244	-0.909842	0.0813933	19.6666	10.4674	13.0788	6.18053	12.143	14.762	25.5121	18.7258	13	5	17	17	26	14	middle
36	hsa-miR-1306-3p_R+4	ACGTTGGCTCTGGTGGTGATGT	up	2.6767	1.42045	0.0842644	17.4498	46.708	59.3576	27.1943	53.5719	16.4987	11.7748	24.076	59	22	75	19	12	18	middle
37	hsa-let-7e-3p	CTATACGGCCTCCTAGCTTTCC	up	1.14521	0.195618	0.0851217	314.351	359.999	391.358	343.637	345.003	310.002	326.751	306.3	389	278	483	357	333	229	middle
38	hsa-miR-625-5p_R-1	AGGGGGAAAGTTCTATAGTC	up	1.82406	0.867152	0.0874412	135.998	248.068	276.667	171.819	295.717	143.278	155.035	109.68	275	139	414	165	158	82	middle
39	hsa-miR-1291_L+1R-2	GTGGCCCTGACTGAAGACCAGCA	up	4.79454	2.26139	0.0891464	3.08265	14.7799	21.1273	16.0694	7.14292	4.34177	4.90617	0	21	13	10	5	5	0	middle
40	hsa-miR-6842-3p_R-1	TTGGCTGGTCTCTGCTCCGCA	up	inf	inf	0.0893716	0	11.8234	18.1091	12.3611	5.00004	0	0	0	18	10	7	0	0	0	middle
41	hsa-miR-2110_R-1	TTGGGGAAACGGCCGCTGAGT	up	1.58886	0.667994	0.0923308	427.057	678.534	833.019	676.15	526.433	481.068	422.912	377.191	828	547	737	554	431	282	middle
42	hsa-miR-3124-5p_R+1	TTCGCGGGCGAAGGCAAAGTCG	up	2.6247	1.39215	0.0950255	3.951	10.3702	12.0727	6.18053	12.8573	6.94683	4.90617	0	12	5	18	8	5	0	middle
43	hsa-miR-421	ATCAACAGACATTAATTGGGCGC	down	0.654953	-0.610537	0.0957425	770.196	504.442	513.091	360.943	639.291	649.528	711.395	949.664	510	292	895	748	725	710	middle
44	hsa-miR-29b-1-5p_L-1	CTGGTTTCATATGGTGGTTTAGA	up	1.55337	0.635403	0.0960647	65.1005	101.125	78.4728	119.902	105.001	79.8885	72.6113	42.8018	78	97	147	92	74	32	middle
45	hsa-miR-335-3p	TTTTTCATTATTGCTCCTGACC	down	0.529764	-0.916579	0.0964957	11479.6	6081.47	8309.06	5819.59	4115.75	11144.4	8193.3	15101	8259	4708	5762	12834	8350	11290	high
46	hsa-miR-1245a_L+2R-1	TTAAGTGATCTAAAGGCCTACA	down	0.179035	-2.48169	0.0970718	6.64946	1.19049	0	0	3.57146	4.34177	4.90617	10.7004	0	0	5	5	5	8	middle
47	hsa-miR-1270	CTGGAGATATGGAAGAGCTGTGT	up	1.86364	0.898121	0.104348	21.4611	39.9957	27.1637	50.6803	42.1432	23.4455	23.5496	17.3882	27	41	59	27	24	13	middle
48	hsa-miR-504-5p	AGACCCTGGTCTGCACTCTATC	up	1.81402	0.859192	0.105175	287.322	521.209	363.188	676.15	524.29	220.562	252.177	389.229	361	547	734	254	257	291	middle
49	cgr-miR-1260_L-1R+1	TCCCACCGCTGCCACCAA	up	2.97579	1.57327	0.106481	1.70486	5.07332	6.5394	6.18053	2.50002	2.17088	2.9437	0	6.5	5	3.5	2.5	3	0	low
50	hsa-miR-4772-5p	TGATCAGGCAAAATTGCAGACT	up	3.5718	1.83665	0.106889	2.31561	8.27088	10.0606	6.18053	8.5715	6.94683	0	0	10	5	12	8	0	0	middle
51	hsa-mir-558-p5	GTGTGTGTGTGTGTGTGT	up	3.69301	1.8848	0.10774	2.28955	8.45531	7.04243	6.18053	12.143	0	6.86864	0	7	5	17	0	7	0	middle
52	hsa-miR-186-3p_L-1R-3	CCCAAAGGTGAATTTTTT	up	4.38027	2.13102	0.108191	1.96247	8.59615	6.03637	6.18053	13.5715	0	5.8874	0	6	5	19	0	6	0	middle
53	hsa-miR-190b-5p	TGATATGTTTGATATTGGGTTG	up	1.63015	0.705009	0.109105	65.7774	107.227	96.5819	86.5274	138.573	57.3113	63.7802	76.2406	96	70	194	66	65	57	middle
54	hsa-miR-125b-5p	TCCCTGAGACCCTAACTTGTGA	up	1.4083	0.493959	0.119081	180554	254275	305160	256815	200850	187044	154638	199981	303322	207761	281188	215400	157595	149512	high
55	hsa-miR-376c-5p_L-1R+1	GTGGATATTCCTTCTATGTTT	down	0.678657	-0.559247	0.120927	114.062	77.4092	53.3213	73.5483	105.358	124.175	97.6328	120.38	53	59.5	147.5	143	99.5	90	middle
56	hsa-miR-376b-5p_L-1	GTGGATATTCCTTCTATGTTT	down	0.678657	-0.559247	0.120927	114.062	77.4092	53.3213	73.5483	105.358	124.175	97.6328	120.38	53	59.5	147.5	143	99.5	90	middle
57	hsa-miR-1180-3p	TTTCCGGCTCGCGTGGGTGTGT	up	1.49607	0.581177	0.121337	584.565	874.55	1110.69	770.094	742.863	580.06	661.352	512.284	1104	623	1040	668	674	383	middle
58	hsa-miR-642a-3p_R-1	AGACACATTTGGAGAGGGAAC	up	3.62692	1.85874	0.122624	7.24784	26.2873	27.1637	39.5554	12.143	13.8937	7.84987	0	27	32	17	16	8	0	middle
59	hsa-miR-329-5p_R-1	GAGGTTTTCTGGGTTTCTGTTT	up	2.28107	1.18971	0.124804	2.01313	4.59208	4.02425	6.18053	3.57146	2.60506	3.43432	0	4	5	5	3	3.5	0	low
60	hsa-miR-1323	TCAAAACTGAGGGGCATTTTCT	down	0.654731	-0.611027	0.130341	13.1133	8.58566	9.05456	7.41664	9.28579	9.55189	13.7373	16.0507	9	6	13	11	14	12	middle
61	hsa-miR-3126-5p_R-1	TGAGGGACAGATGCCAGAAGC	down	0.292712	-1.77244	0.133345	6.50734	1.90478	0	0	5.71433	6.94683	5.8874	6.68778	0	0	8	8	6	5	low
62	hsa-miR-335-5p_R-1	TCAAGAGCAATAACGAAAAATG	down	0.412165	-1.27871	0.133851	127998	52756.5	58288.2	44342.8	55638.3	187101	114983	81910.5	57937	35873	77893	215467	117182	61239	high
63	hsa-miR-96-5p_R-2	TTTGGCACTAGCACATTTTTG	down	0.655735	-0.608814	0.135041	5963.02	3910.17	5538.37	2514.24	3677.89	6395.42	5443.89	6049.76	5505	2034	5149	7365	5548	4523	middle
64	rno-miR-544-5p_L+1	TCTTGTTAAAAAGCAGATTCT	up	2.82669	1.49911	0.135938	5.95109	16.8219	13.0788	25.9582	11.4287	6.07847	11.7748	0	13	21	16	7	12	0	middle
65	hsa-mir-10401-p3	GACCCCGGCCCGACCTCGCC	down	-inf	-inf	0.137342	26.6763	0	0	0	0	8.68353	24.5308	46.8144	0	0	0	10	25	35	middle
66	hsa-miR-320a-3p	AAAAGCTGGGTTGAGAGGGCGA	up	1.16078	0.215099	0.137753	111294	129188	143528	124948	119089	122975	102179	108729	142663	101082	166724	141618	104134	81289.1	high
67	hsa-miR-887-3p_R+2	GTGAACGGGCGCCATCCCGAGGCT	down	0.659556	-0.600433	0.141934	381.204	251.425	216.303	196.541	341.431	466.306	396.418	280.887	215	159	478	537	404	210	middle
68	hsa-miR-369-3p	AATAATACATGGTTGATCTTT	down	0.704129	-0.506089	0.143597	2424.92	1707.45	1258.58	1746.62	2117.16	3013.19	2253.89	2007.67	1251	1413	2964	3470	2297	1501	middle
69	hsa-miR-200b-3p	TAATACTGCCTGGTAATGATGA	down	0.225931	-2.14604	0.143626	1508.59	340.838	384.819	221.263	416.432	962.136	1052.37	2511.26	382.5	179	583	1108	1072.5	1877.5	middle
70	hsa-mir-3199-1-p5	ACTGCCTTAGGAGAAAGTTTCT	up	1.57459	0.654979	0.144932	9.05584	14.2593	18.1091	13.5972	11.0715	9.55189	12.2654	5.35022	18	11	15.5	11	12.5	4	middle
71	hsa-mir-3199-2-p5	ACTGCCTTAGGAGAAAGTTTCT	up	1.57459	0.654979	0.144932	9.05584	14.2593	18.1091	13.5972	11.0715	9.55189	12.2654	5.35022	18	11	15.5	11	12.5	4	middle
72	hsa-miR-1285-3p_R-2	TCTGGGCAACAAAGTGAGAC	up	1.53246	0.615854	0.144942	78.9415	120.975	157.952	105.687	99.2866	72.9417	88.3111	75.5719	157	85.5	139	84	90	56.5	middle
73	hsa-miR-23c_R-1_1ss19AT	ATCACATTGCCAGTGATTTCC	down	0.438803	-1.18835	0.145434	7.68573	3.37252	4.52728	3.09026	2.50002	7.09155	11.2842	4.68144	4.5	2.5	3.5	8.16667	11.5	3.5	middle
74	hsa-miR-183-5p	TATGGCACTGGTAGAATTCACT	down	0.509385	-0.973172	0.146619	1101.4	561.039	382.303	770.094	530.719	804.095	1590.58	909.538	380	623	743	926	1621	680	middle
75	hsa-miR-214-5p	TGCCTGTCTACACTTGCTGTGC	up	1.15936	0.213324	0.15249	1852.52	2147.73	1889.38	2347.37	2206.45	1995.48	1697.53	1864.55	1878	1899	3089	2298	1730	1394	middle
76	hsa-miR-505-3p	CGTCAACACTTGCTGGTTTCCT	up	1.29267	0.370351	0.156037	1284.15	1659.98	1979.93	1619.3	1380.73	1375.47	1263.83	1213.16	1968	1310	1933	1584	1288	907	middle
77	mmu-miR-431-5p_R-1	TGTCTTGCAGGCCGTCATGC	down	0.567472	-0.817378	0.156396	58.5198	33.2084	38.2303	50.6803	10.7144	51.2328	62.799	61.5275	38	41	15	59	64	46	middle
78	hsa-miR-154-5p	TAGGTTATCCGTGTTGCCTTCG	down	0.71966	-0.474613	0.157278	1196.92	861.378	647.904	781.219	1155.01	1422.36	1111.74	1056.67	644	632	1617	1638	1133	790	middle
79	hsa-let-7a-2-3p	CTGTACAGCCTCCTAGCTTTCC	up	1.67545	0.744549	0.15891	20.4824	34.3172	46.2788	25.9582	30.7145	19.9721	29.437	12.038	46	21	43	23	30	9	middle
80	hsa-miR-4775	TTAATTTTTTGTTTCGGTCACT	up	3.09662	1.63069	0.159316	2.9437	9.11553	12.0727	7.41664	7.85721	0	8.83111	0	12	6	11	0	9	0	middle
81	bta-miR-1246_L+4R+2	ATTAAATGGATTTTTGGAGCAGGGA	down	0.229211	-2.12525	0.16137	10.0673	2.30754	0	3.70832	3.21431	16.0645	10.7936	3.34389	0	3	4.5	18.5	11	2.5	middle
82	hsa-miR-615-5p	GGGGGTCCCCGGTGCTCGGATC	up	2.04773	1.03403	0.166248	3.08265	6.31243	7.04243	6.18053	5.71433	4.34177	4.90617	0	7	5	8	5	5	0	low
83	bta-miR-1246_L-1R+2	ATGGATTTTTGGAGCAGGGA	down	0.583805	-0.776442	0.168116	597.071	348.573	590.558	255.874	199.287	695.551	559.303	536.36	587	207	279	801	570	401	middle
84	hsa-miR-1185-5p	AGAGGATACCCTTTGTATGTT	down	0.660962	-0.597361	0.171499	64.4614	42.6066	28.1697	55.0067	44.6432	84.6645	57.8928	50.8271	28	44.5	62.5	97.5	59	38	middle
85	hsa-miR-151a-3p	CTAGACTGAAGCTCCTTGAGG	up	1.13961	0.188542	0.171868	19148	21821.3	24122.3	20588.6	20753	20347.3	20192.8	16904	23977	16656	29054	23432	20579	12638	high
86	hsa-miR-144-5p	GGATATCATCATATACTGTAAG	down	0.519781	-0.944025	0.173676	10895.9	5663.47	4820.04	3626.73	8543.64	8861.55	7767.45	16058.7	4791	2934	11961	10205	7916	12006	high
87	hsa-miR-942-5p_L-2R+1	TTCTCTGTTTTGGCCATGTGT	up	1.31492	0.394973	0.175021	79.1209	104.038	118.715	79.1108	114.287	71.205	91.2548	74.9031	118	64	160	82	93	56	middle
88	hsa-mir-5100-p3_1ss17TC	ATCCCAGCGGTGCCTCCA	up	3.53328	1.82101	0.177461	7.4736	26.4063	43.2607	25.9582	10.0001	8.68353	13.7373	0	43	21	14	10	14	0	middle
89	hsa-miR-184	TGGACGGAGAACTGATAAGGGT	down	0.329162	-1.60313	0.178817	46.2427	15.2213	10.0606	9.88885	25.7145	21.7088	75.555	41.4642	10	8	36	25	77	31	middle
90	hsa-miR-550a-3-5p	AGTGCCTGAGGGAGTAAGAG	up	1.88911	0.917705	0.182852	3.80647	7.19082	9.05456	3.70832	8.8096	3.18396	5.56033	2.67511	9	3	12.3333	3.66667	5.66667	2	low
91	hsa-miR-5196-3p_R+1	TCATCCTCGTCTCCCTCCCAGT	up	inf	inf	0.183507	0	3.34345	5.03031	0	5.00004	0	0	0	5	0	7	0	0	0	low
92	hsa-miR-517a-3p	ATCGTGCATCCCTTTAGAGTGT	down	-inf	-inf	0.183576	2.2594	0	0	0	0	0	3.43432	3.34389	0	0	0	0	3.5	2.5	low
93	hsa-miR-6515-5p	TTGGAGGGTGTGGAAGACATC	down	-inf	-inf	0.183607	3.98863	0	0	0	0	6.07847	5.8874	0	0	0	0	7	6	0	low
94	oga-miR-28b_R+2	TCGAGGAGCTCACAGTCTAGTTA	up	inf	inf	0.183777	0	4.81969	7.04243	7.41664	0	0	0	0	7	6	0	0	0	0	low
95	hsa-miR-4662a-3p	AAAGATAGACAATTGGCTAAAT	down	-inf	-inf	0.183872	3.3721	0	0	0	0	5.21012	4.90617	0	0	0	0	6	5	0	low
96	PC-5p-114070_6	TGAGCTAGGGATATCTCCTGA	down	-inf	-inf	0.183872	3.3721	0	0	0	0	5.21012	4.90617	0	0	0	0	6	5	0	low
97	PC-5p-56898_28	TAGTAAGGATTGACAGATT	up	inf	inf	0.183906	0	10.3868	15.0909	16.0694	0	0	0	0	15	13	0	0	0	0	middle
98	PC-5p-37486_60	GGGAGTTTGGCTGGGGCG	down	-inf	-inf	0.184086	21.7551	0	0	0	0	33.8658	31.3995	0	0	0	0	39	32	0	middle
99	hsa-miR-548az-5p_L-1R+1_1ss8GA	AAAAGTAATTGTGGTTTTTGCT	down	0.0247054	-5.33903	0.184217	9.63745	0.238097	0	0	0.714292	10.4202	1.10389	17.3882	0	0	1	12	1.125	13	middle
100	hsa-miR-548ab_1ss15AT	AAAAGTAATTGTGGTTTTTGCT	down	0.0247054	-5.33903	0.184217	9.63745	0.238097	0	0	0.714292	10.4202	1.10389	17.3882	0	0	1	12	1.125	13	middle
101	PC-5p-65081_21	TGTTGGCGGCCTGCCCGA	up	inf	inf	0.184747	0	15.6185	22.1334	24.7221	0	0	0	0	22	20	0	0	0	0	middle
102	hsa-miR-491-3p	CTTATGCAAGATTCCCTTCTAC	down	-inf	-inf	0.18502	3.69917	0	0	0	0	5.21012	5.8874	0	0	0	0	6	6	0	low
103	hsa-miR-939-5p_R-1	TGGGGAGCTGAGGCTCTGGGGGT	down	-inf	-inf	0.185152	4.19173	0	0	0	0	0	5.8874	6.68778	0	0	0	0	6	5	low
104	hsa-miR-4755-5p	TTTCCCTTCAGAGCCTGGCTTT	up	inf	inf	0.185232	0	4.40765	7.04243	6.18053	0	0	0	0	7	5	0	0	0	0	low
105	hsa-mir-3916-p5_1ss11AG	AGAAGGAAGAGGAGGAAGA	up	inf	inf	0.185408	0	9.35964	13.0788	0	15.0001	0	0	0	13	0	21	0	0	0	middle
106	hsa-miR-1468-5p_R+1	CTCCGTTTGCCTGTTTCGCTGA	up	1.39244	0.477612	0.185605	44.635	62.1514	68.4122	63.0414	55.0005	34.7341	36.3057	62.8651	68	51	77	40	37	47	middle
107	hsa-mir-548ba-p3	CAAAAACTGCAATTACTTT	up	inf	inf	0.186099	0	0.621071	1.00606	0	0.85715	0	0	0	1	0	1.2	0	0	0	low
108	hsa-miR-548ae-3p_R-2	CAAAAACTGCAATTACTTT	up	inf	inf	0.186099	0	0.621071	1.00606	0	0.85715	0	0	0	1	0	1.2	0	0	0	low
109	hsa-miR-361-3p_R-1	TCCCCCAGGTGTGATTCTGATT	up	1.38703	0.471995	0.186494	2558.88	3549.23	3713.37	3844.29	3090.03	1862.62	2244.08	3569.93	3691	3110	4326	2145	2287	2669	middle
110	PC-5p-60464_24	TGGCGAAGTCACTGATACC	down	-inf	-inf	0.18675	10.8081	0	0	0	0	14.762	17.6622	0	0	0	0	17	18	0	middle
111	hsa-miR-361-5p	TTATCAGAATCTCCAGGGGTAC	up	1.15857	0.212349	0.187019	13094.9	15171.4	15191.5	14094.1	16228.7	15201.4	12414.6	11668.8	15100	11402	22720	17506	12652	8724	high
112	hsa-miR-4667-5p_R-1	ACTGGGGAGCAGAAGGAGAAC	up	inf	inf	0.187767	0	4.48434	6.03637	7.41664	0	0	0	0	6	6	0	0	0	0	low
113	hsa-miR-539-5p	GGAGAAATTATCCTTGGTGTGT	down	0.661721	-0.595706	0.188036	55.652	36.8261	54.3273	24.7221	31.4288	46.0227	50.0429	70.8904	54	20	44	53	51	53	middle
114	PC-5p-84261_12	ATGAGGTGTGATTAGGAGT	down	-inf	-inf	0.188114	3.66155	0	0	0	0	6.07847	4.90617	0	0	0	0	7	5	0	low
115	hsa-miR-222-5p_R-1	CTCAGTAGCCAGTGTAGATCC	up	1.87293	0.905296	0.188466	118.54	222.016	197.188	323.86	145.001	117.228	105.973	132.418	196	262	203	135	108	99	middle
116	hsa-miR-3614-3p_R-1	TAGCCTTCAGATCTTGGTGTTT	down	-inf	-inf	0.188694	5.87584	0	0	0	0	7.81518	9.81234	0	0	0	0	9	10	0	low
117	PC-5p-74924_15	AGGAATTACCTGGGAATGGGAA	up	inf	inf	0.189139	0	10.6474	14.0849	0	17.8573	0	0	0	14	0	25	0	0	0	middle
118	PC-3p-32401_76	TATGTGCCTAGTGGCTGCTGTCT	down	0.458968	-1.12353	0.190938	48.2569	22.1484	22.1334	13.5972	30.7145	28.6557	41.2118	74.9031	22	11	43	33	42	56	middle
119	hsa-miR-4662b	AAAGATGGACAATTGGCTAAAT	down	-inf	-inf	0.191093	4.02625	0	0	0	0	5.21012	6.86864	0	0	0	0	6	7	0	low
120	mml-miR-6134_R+4_1ss18GT	TGAGGTAGTAGGATGTATAGTTA	down	-inf	-inf	0.191093	4.02625	0	0	0	0	5.21012	6.86864	0	0	0	0	6	7	0	low
121	hsa-mir-5571-p3	TAGGAGGCTCCTCTGAGAGTT	up	3.79141	1.92274	0.191775	21.6277	81.9996	19.1152	102.597	124.287	21.7088	43.1743	0	19	83	174	25	44	0	middle
122	hsa-miR-548ap-5p_L+1R+3	CAAAAGTAATTGCGGTCTTTGGT	down	0.481979	-1.05296	0.192371	38.9515	18.7738	18.1091	16.0694	22.143	19.1038	54.9491	42.8018	18	13	31	22	56	32	middle
123	ssc-miR-4332_L-2_1ss20CA	CGGCCGCCGCCGGGCGCA	up	inf	inf	0.192689	0	2.91288	5.03031	3.70832	0	0	0	0	5	3	0	0	0	0	low
124	hsa-mir-12136-p3_1ss22TC	GTTCGATTCCTTCCTTTTTTGCC	up	inf	inf	0.194803	0	5.64376	7.04243	9.88885	0	0	0	0	7	8	0	0	0	0	low
125	hsa-miR-770-5p_R+1	TCCAGTACCACGTGTCAGGGCCAT	up	inf	inf	0.194999	0	2.86726	5.03031	0	3.57146	0	0	0	5	0	5	0	0	0	low
126	hsa-miR-3115	ATATGGGTTTACTAGTTGGT	up	inf	inf	0.194999	0	4.01416	7.04243	0	5.00004	0	0	0	7	0	7	0	0	0	low
127	hsa-miR-187-3p_R+1	TCGTGTCTTGTGTTGCAGCCGGT	down	-inf	-inf	0.196372	6.37949	0	0	0	0	11.2886	7.84987	0	0	0	0	13	8	0	middle
128	hsa-miR-3128_L-2R+1	TGGCAAGTAAAAAACTCTCATT	up	inf	inf	0.196563	0	3.48876	0	6.18053	4.28575	0	0	0	0	5	6	0	0	0	low
129	mmu-mir-6236-p3_1ss4TC	CCCCGAAAATGGATGGCGCTG	up	inf	inf	0.196574	0	9.41905	11.5697	16.6874	0	0	0	0	11.5	13.5	0	0	0	0	middle
130	hsa-miR-653-3p_R-1	TTCACTGGAGTTTGTTTCAAT	down	0.449545	-1.15346	0.197317	46.7683	21.0245	16.097	14.8333	32.1431	72.0733	44.1555	24.076	16	12	45	83	45	18	middle
131	PC-3p-44029_45	CATCATCGTCTCAAATGAAA	down	0.33148	-1.59301	0.19982	10.056	3.33336	0	0	10.0001	15.6304	7.84987	6.68778	0	0	14	18	8	5	middle
132	cgr-miR-300_R-2_1ss7AG	TATGCAGGGGCAAGCTCTCT	up	2.12372	1.08659	0.199863	8.18625	17.3853	9.05456	25.9582	17.143	8.68353	7.84987	8.02533	9	21	24	10	8	6	middle
133	bta-miR-1246_L+1_1ss5GA	AAATAGATTTTTGGAGCAGG	down	-inf	-inf	0.200779	4.54871	0	0	0	0	8.24936	5.39679	0	0	0	0	9.5	5.5	0	low
134	mml-miR-378d_L-1R+1_1ss21CG	CTGGACTTGGAGTCAGAAGGAG	up	inf	inf	0.202237	0	6.08929	0	11.125	7.14292	0	0	0	0	9	10	0	0	0	middle
135	hsa-miR-487b-5p	GTGGTTATCCCTGTCCTGTTCG	down	-inf	-inf	0.203487	3.7368	0	0	0	0	4.34177	6.86864	0	0	0	0	5	7	0	low
136	hsa-miR-548ap-5p_R+1	AAAAGTAATTGCGGTCTTTG	down	-inf	-inf	0.203487	3.7368	0	0	0	0	4.34177	6.86864	0	0	0	0	5	7	0	low
137	hsa-miR-181c-3p_L-1R+1	ACCATCGACCGTTGAGTGGACC	down	0.733567	-0.447	0.206875	213.737	156.791	126.764	155.749	187.859	152.83	231.571	256.811	126	126	263	176	236	192	middle
138	hsa-miR-5690_R+1	TCAGCTACTACCTCTATTAGGA	down	-inf	-inf	0.207496	6.95839	0	0	0	0	13.0253	7.84987	0	0	0	0	15	8	0	middle
139	hsa-mir-653-p5	TTGAAACAATCTCTACTGAAC	down	0.51876	-0.946862	0.207981	119.901	62.1997	49.297	49.4442	87.8579	104.202	73.5925	181.908	49	40	123	120	75	136	middle
140	bta-miR-1246_L+1_1ss18AG	AAATGGATTTTTGGAGCGGG	down	0.00422481	-7.8869	0.208043	197.249	0.83334	0	0	2.50002	373.826	213.909	4.01267	0	0	3.5	430.5	218	3	middle
141	hsa-miR-668-3p_R+2	TGTCACTCGGCTCGGCCCACTACCC	up	inf	inf	0.209116	0	3.20261	6.03637	0	3.57146	0	0	0	6	0	5	0	0	0	low
142	hsa-miR-6859-5p_R-2	GAGAGGAACATGGGCTCAGGA	up	inf	inf	0.209116	0	3.20261	6.03637	0	3.57146	0	0	0	6	0	5	0	0	0	low
143	cgr-miR-1260_R+2_1ss18AT	ATCCCACCGCTGCCACCTAA	up	inf	inf	0.209116	0	3.20261	6.03637	0	3.57146	0	0	0	6	0	5	0	0	0	low
144	hsa-miR-424-3p	CAAAACGTGAGGCGCTGCTAT	up	1.65513	0.726943	0.209615	646.301	1069.71	742.474	1489.51	977.151	931.743	674.108	333.051	738	1205	1368	1073	687	249	middle
145	hsa-miR-148b-3p	TCAGTGCATCACAGAACTTTGT	down	0.710435	-0.493225	0.20963	17321.9	12306.1	10786.5	13998.9	12133	13681.3	15432.4	22852.1	10721.5	11325	16986	15755.5	15727.5	17085	high
146	mdo-miR-181a-5p_R+3_2	AACATTCAACGCTGTCGGTGAGTTTT	down	0.362197	-1.46515	0.209847	34.1316	12.3624	6.5394	14.8333	15.7144	31.2607	56.4209	14.7131	6.5	12	22	36	57.5	11	middle
147	mdo-miR-181a-5p_R+3_1	AACATTCAACGCTGTCGGTGAGTTAT	down	0.362197	-1.46515	0.209847	34.1316	12.3624	6.5394	14.8333	15.7144	31.2607	56.4209	14.7131	6.5	12	22	36	57.5	11	middle
148	hsa-miR-10396b-3p_L+2	CGGGCCCCGGGCCCTCGACCGGAC	down	-inf	-inf	0.210253	3.6271	0	0	0	0	0	6.86864	4.01267	0	0	0	0	7	3	low
149	hsa-miR-495-5p	GAAGTTGCCCATGTTATTTTCG	up	3.05358	1.6105	0.210808	3.18396	9.72248	6.03637	7.41664	15.7144	9.55189	0	0	6	6	22	11	0	0	middle
150	hsa-mir-548ag-2-p3	CAAGAACCTCAATTACCTTTGC	up	inf	inf	0.211245	0	3.25066	0	6.18053	3.57146	0	0	0	0	5	5	0	0	0	low
151	hsa-miR-876-5p_R-1	TGGATTTCTTTGTGAATCACC	up	inf	inf	0.211405	0	6.75796	0	7.41664	12.8573	0	0	0	0	6	18	0	0	0	middle
152	mmu-miR-6238_L-1R-3_1ss12TC	TATTAGTCAGCGGAGGAA	up	5.09305	2.34853	0.211753	2.01313	10.253	18.1091	10.5069	2.14288	2.60506	3.43432	0	18	8.5	3	3	3.5	0	middle
153	hsa-mir-4454-p5	TCCGAGTCACGGCACCAAA	up	2.34926	1.23221	0.211889	127.887	300.439	465.807	304.082	131.43	84.2303	232.552	66.8778	463	246	184	97	237	50	middle
154	PC-3p-48183_38	ATTCGCTGGGAATTCAGCCTCT	up	2.62886	1.39444	0.212516	8.53009	22.4244	11.0667	19.7777	36.4289	6.94683	18.6434	0	11	16	51	8	19	0	middle
155	bta-miR-1246_L+1_1ss20GC	AAATGGATTTTTGGAGCAGC	down	-inf	-inf	0.213327	6.79485	0	0	0	0	13.0253	7.35925	0	0	0	0	15	7.5	0	middle
156	hsa-miR-98-5p	TGAGGTAGTAAGTTGTATTGTT	down	0.735797	-0.44262	0.21413	11644.8	8568.19	8801.63	5436.58	11466.3	13299.7	10504	11130.6	8748.6	4398.15	16052.8	15316	10704.9	8321.6	high
157	hsa-miR-33b-3p_R-1	CAGTGCCTCGGCAGTGCAGCC	up	inf	inf	0.214997	0	14.2637	30.1819	6.18053	6.42863	0	0	0	30	5	9	0	0	0	middle
158	hsa-miR-1185-2-3p	ATATACAGGGGGAGACTCTCAT	down	0.586804	-0.769049	0.216677	28.3183	16.6173	6.03637	25.9582	17.8573	37.7734	28.4558	18.7258	6	21	25	43.5	29	14	middle
159	hsa-mir-7108-p3_1ss10GA	CCCCGCCCCACCCCGCGC	up	8.38844	3.0684	0.217058	1.44726	12.1402	19.1152	17.3055	0	4.34177	0	0	19	14	0	5	0	0	middle
160	PC-5p-117866_6	CACACTGACACAGAGAGAGAGA	down	-inf	-inf	0.219317	2.50374	0	0	0	0	2.60506	4.90617	0	0	0	0	3	5	0	low
161	mmu-mir-6240-p3_1ss2GA	CAATGTGATTTCTGCCCA	up	26.7079	4.73919	0.220405	0.981234	26.2067	29.1758	49.4442	0	0	2.9437	0	29	40	0	0	3	0	middle
162	PC-5p-104413_7	CTGCACTTATGTATGTTTTTGT	down	-inf	-inf	0.220634	4.75635	0	0	0	0	0	4.90617	9.36289	0	0	0	0	5	7	low
163	hsa-miR-200a-3p_R+1	TAACACTGTCTGGTAACGATGTT	down	0.189294	-2.4013	0.222636	633.73	119.961	89.5395	112.486	157.858	305.66	374.341	1221.19	89	91	221	352	381.5	913	middle
164	hsa-miR-6511a-3p_R+1	CCTCACCATCCCTTCTGCCTGCA	down	0.67665	-0.563519	0.223187	96.2552	65.1311	91.5516	39.5554	64.2863	122.438	68.6864	97.6415	91	32	90	141	70	73	middle
165	mmu-let-7j_R-2	TGAGGTATTAGTTTGTGCTGTT	down	0.362965	-1.4621	0.223191	27.6067	10.0203	10.0606	0	20.0002	11.2886	46.118	25.4135	10	0	28	13	47	19	middle
166	hsa-miR-1973	ACCGTGCAAAGGTAGCATA	up	inf	inf	0.223946	0	3.53796	7.04243	0	3.57146	0	0	0	7	0	5	0	0	0	low
167	hsa-miR-3085-3p_R+1	TCTGGCTGCTATGGCCCCCTCT	up	inf	inf	0.223946	0	3.53796	7.04243	0	3.57146	0	0	0	7	0	5	0	0	0	low
168	PC-5p-43402_47	ACGGGCTTGGCAGAATCAG	down	-inf	-inf	0.225594	52.0693	0	0	0	0	104.202	52.0054	0	0	0	0	120	53	0	middle
169	hsa-miR-548a-3p_R-1	CAAAACTGGCAATTACTTTTG	down	0.708539	-0.497081	0.225882	29.4645	20.8768	16.4323	15.2453	30.9526	24.8928	31.3995	32.1013	16.3333	12.3333	43.3333	28.6667	32	24	middle
170	hsa-miR-660-3p_R+1	ACCTCCTGTGTGCATGGATTAC	down	0.852821	-0.229685	0.226409	40.083	34.1837	29.1758	33.3749	40.0003	45.1544	36.3057	38.7891	29	27	56	52	37	29	middle
171	hsa-miR-125b-1-3p	ACGGGTTAGGCTCTTGGGAGCT	up	1.42944	0.515447	0.22662	784.245	1121.03	1013.1	1495.69	854.293	1002.95	769.287	580.499	1007	1210	1196	1155	784	434	middle
172	mdo-miR-200a-3p_R+2	TAACACTGTCTGGTAACGATGTTT	down	0.0380946	-4.71427	0.22689	70.4255	2.68283	8.04849	0	0	22.5772	40.2306	148.469	8	0	0	26	41	111	middle
173	hsa-miR-10527-5p	AAAGCAAATGTTGGGTGAACGGC	down	0.656646	-0.606812	0.230537	47.5494	31.2231	22.1334	22.2499	49.2861	34.7341	49.0617	58.8524	22	18	69	40	50	44	middle
174	hsa-miR-151b_R+2	TCGAGGAGCTCACAGTCTAG	up	1.48824	0.573603	0.231233	1546.71	2301.87	2945.58	2522.27	1437.75	1464.77	1433.42	1741.94	2927.83	2040.5	2012.83	1686.83	1460.83	1302.33	middle
175	hsa-miR-493-5p	TTGTACATGGTAGGCTTTCATT	up	1.67746	0.746277	0.23142	1013.19	1699.58	1227.4	2487.05	1384.3	1404.13	1109.78	525.659	1220	2012	1938	1617	1131	393	middle
176	hsa-miR-664b-5p_R-1	TGGGCTAAGGGAGATGATTGGGT	up	2.00195	1.0014	0.232405	15.4522	30.9345	34.2061	13.5972	45.0004	13.8937	13.7373	18.7258	34	11	63	16	14	14	middle
177	hsa-miR-186-5p	CAAAGAATTCTCCTTTTGGGCT	up	1.1619	0.21648	0.232586	48274.6	56090	65084.1	49579	53606.9	52644.8	44133.9	48045	64692	40109	75049	60626	44978	35920	high
178	hsa-miR-550a-3-5p_R+1	AGTGCCTGAGGGAGTAAGAGC	up	1.63513	0.709403	0.232797	8.41162	13.7541	11.0667	11.743	18.4525	10.1308	12.429	2.67511	11	9.5	25.8333	11.6667	12.6667	2	middle
179	hsa-miR-429	TAATACTGTCTGGTAAAACCGT	down	0.218345	-2.19532	0.232873	164.275	35.8685	37.2243	29.6665	40.7146	68.5999	109.898	314.325	37	24	57	79	112	235	middle
180	mmu-miR-421-5p	CTCATTAAATGTTTGTTGAAT	down	-inf	-inf	0.232978	7.21021	0	0	0	0	14.762	6.86864	0	0	0	0	17	7	0	middle
181	hsa-miR-1260a_R+3_1ss9TG	ATCCCACCGCTGCCACCAAAA	down	0.852259	-0.230637	0.233145	173.274	147.674	168.012	142.152	132.858	162.816	155.035	201.971	167	115	186	187.5	158	151	middle
182	cja-mir-9981-p5_1ss19TC	AAAAACTGATTTAATGAGC	down	0.469468	-1.0909	0.234429	14.6829	6.89316	8.55152	9.27079	2.85717	23.4455	13.2467	7.35655	8.5	7.5	4	27	13.5	5.5	middle
183	hsa-miR-548ag_R+1_1ss4GA	AAAAGTAATTGTGGTTTCTGCC	down	0.518709	-0.947004	0.235313	3.19699	1.65831	1.76061	0	3.21431	3.43723	2.69839	3.45535	1.75	0	4.5	3.95833	2.75	2.58333	low
184	hsa-miR-502-5p_L+1R+2	AATCCTTGCTATCTGGGTGCTAGT	down	0.41232	-1.27816	0.23539	41.0239	16.915	5.03031	0	45.7147	36.4708	45.1368	41.4642	5	0	64	42	46	31	middle
185	hsa-miR-23b-5p	TGGGTTCCTGGCATGCTGATTT	up	2.01373	1.00987	0.236337	93.3859	188.054	293.77	171.819	98.5723	111.149	83.4049	85.6035	292	139	138	128	85	64	middle
186	hsa-miR-548x-5p_L-2R-1	CAAAAGTAATTGCAGTTTTT	up	inf	inf	0.238098	0	1.29111	2.68283	0	1.19049	0	0	0	2.66667	0	1.66667	0	0	0	low
187	hsa-miR-4510_1ss13AT	TGAGGGAGTAGGTTGTATGGTT	down	0.407778	-1.29414	0.238131	10.6565	4.34549	6.5394	1.85416	4.6429	8.46645	18.1528	5.35022	6.5	1.5	6.5	9.75	18.5	4	middle
188	bta-miR-1246_L+4	ATTAAATGGATTTTTGGAGCAGG	down	-inf	-inf	0.238485	4.80054	0	0	0	0	9.98606	4.41555	0	0	0	0	11.5	4.5	0	low
189	hsa-miR-145-3p_L-2R+1	ATTCCTGGAAATACTGTTCTT	up	1.20147	0.264798	0.238675	10938.9	13142.7	12095.9	12862.9	14469.4	9900.96	9331.53	13584.2	12023	10406	20257	11402	9510	10156	high
190	hsa-miR-374b-3p	CTTAGCAGGTTGTATTATCATT	down	0.815479	-0.29428	0.238956	281.914	229.895	219.321	190.36	280.002	333.448	268.858	243.435	218	154	392	384	274	182	middle
191	bta-miR-1246_L-1R+3	ATGGATTTTTGGAGCAGGGAG	down	0.5515	-0.858567	0.240124	362.767	200.066	247.491	211.992	140.715	248.349	278.18	561.773	246	171.5	197	286	283.5	420	middle
192	hsa-miR-155-5p_R-1	TTAATGCTAATCGTGATAGGGGT	up	1.88521	0.914725	0.241874	5624.44	10603.2	9693.4	5804.75	16311.6	4992.16	7286.64	4594.5	9635	4696	22836	5749	7426	3435	high
193	PC-3p-93009_9	CGCCGCTTTCTGGGCTCGCTC	down	-inf	-inf	0.242568	7.46251	0	0	0	0	0	15.6997	6.68778	0	0	0	0	16	5	middle
194	hsa-miR-150-3p_R-1	CTGGTACAGGCCTGGGGGACA	up	3.30362	1.72405	0.242792	82.338	272.014	157.952	154.513	503.576	70.3366	84.3861	92.2913	157	125	705	81	86	69	middle
195	hsa-miR-1179_R+1	AAGCATTCTTTCATTGGTTGGT	up	2.04794	1.03417	0.24434	23.4796	48.0847	39.2364	77.8747	27.1431	26.919	12.756	30.7638	39	63	38	31	13	23	middle
196	hsa-miR-221-5p	ACCTGGCATACAATGTAGATTT	up	1.12107	0.164879	0.244499	1291.09	1447.41	1258.58	1504.34	1579.3	1292.11	1330.55	1250.61	1251	1217	2211	1488	1356	935	middle
197	hsa-miR-495-3p	AAACAAACATGGTGCACTTCTT	down	0.76835	-0.380165	0.244791	1497.05	1150.26	1262.61	1117.44	1070.72	1927.74	1272.66	1290.74	1255	904	1499	2220	1297	965	middle
198	hsa-miR-876-3p_R-1	TGGTGGTTTACAAAGTAATTC	up	5.06733	2.34122	0.24523	1.96247	9.94447	0	14.8333	15.0001	0	5.8874	0	0	12	21	0	6	0	middle
199	hsa-miR-629-5p_R+1	TGGGTTTACGTTGGGAGAACTT	up	1.64174	0.715223	0.246285	1504.53	2470.03	2123.8	3634.15	1652.16	942.163	1594.51	1976.91	2111	2940	2313	1085	1625	1478	middle
200	mml-mir-7167-p3_1ss7TC	GGCCGGCGGCGGCGGCGA	down	-inf	-inf	0.247938	5.01407	0	0	0	0	4.34177	0	10.7004	0	0	0	5	0	8	middle
201	hsa-miR-652-5p_L+1R-2	ACAACCCTAGGAGAGGGTGCCATT	down	0.803986	-0.314757	0.248337	57.5696	46.2852	38.2303	55.6248	45.0004	51.2328	70.6488	50.8271	38	45	63	59	72	38	middle
202	PC-5p-87803_11	CCTCAGTCCGTATTGGTCTCT	down	-inf	-inf	0.248898	5.04511	0	0	0	0	4.34177	10.7936	0	0	0	0	5	11	0	middle
203	pal-miR-9993b-3p	ATCTCGCTGGGGCCTCCA	up	2.32763	1.21886	0.250053	28.5308	66.4091	109.661	62.4233	27.1431	37.3392	32.8713	15.3819	109	50.5	38	43	33.5	11.5	middle
204	hsa-miR-548y	AAAAGTAATCACTGTTTTTGCC	down	0.446892	-1.162	0.250103	30.4365	13.6018	15.0909	0	25.7145	40.3784	40.2306	10.7004	15	0	36	46.5	41	8	middle
205	hsa-miR-103a-3p	AGCAGCATTGTACAGGGCTATGA	down	0.846806	-0.239896	0.251186	42268	35792.8	28814.1	35587.3	42977	40986.4	41739.6	44078	28640.5	28789.8	60167.3	47200.2	42537.8	32954.2	high
206	hsa-miR-423-5p	TGAGGGGCAGAGAGCGAGACTTT	up	1.40037	0.485809	0.251188	44786.3	62717.4	85292.9	52543.2	50316.1	54048.9	44383.2	35926.7	84779	42507	70442	62243	45232	26860	high
207	bta-miR-11987_L-3_1ss8TA	GGAAACTCTGGTGGAGGT	up	1.40326	0.48878	0.252133	211.895	297.344	364.697	237.332	290.002	300.016	211.947	123.724	362.5	192	406	345.5	216	92.5	middle
208	hsa-miR-1262	ATGGGTGAATTTGTAGAAGGAT	up	2.27829	1.18795	0.253545	8.97345	20.4441	25.1515	6.18053	30.0003	10.4202	9.81234	6.68778	25	5	42	12	10	5	middle
209	mmu-miR-6238_L-1R-2_1ss12TC	TATTAGTCAGCGGAGGAAA	up	3.30375	1.72411	0.254383	9.87229	32.6156	60.3637	25.3402	12.143	11.2886	10.303	8.02533	60	20.5	17	13	10.5	6	middle
210	hsa-mir-1304-p5	CGGTTTGAGGCTACAGTGAGAT	up	1.78543	0.836273	0.254463	40.4502	72.2211	72.4364	37.0832	107.144	40.8126	47.0992	33.4389	72	30	150	47	48	25	middle
211	hsa-miR-190a-3p_L+1	ACTATATATCAAACATATTCCT	down	0.709911	-0.494289	0.255691	257.603	182.875	133.806	143.388	271.431	236.192	212.928	323.688	133	116	380	272	217	242	middle
212	hsa-miR-342-3p	TCTCACACAGAAATCGCACCCGT	up	1.69489	0.761188	0.257242	7901.87	13392.8	14846.5	6663.85	18668	9447.68	8605.42	5652.51	14757	5391	26135	10880	8770	4226	high
213	hsa-miR-548k	AAAAGTACTTGCGGATTTTGCT	down	0.776928	-0.364147	0.25811	183.971	142.932	176.061	106.305	146.43	184.091	224.703	143.118	175	86	205	212	229	107	middle
214	hsa-miR-589-5p_R-1	TGAGAACCACGTCTGCTCTGA	down	0.790346	-0.339443	0.258417	580.591	458.868	549.31	352.29	475.004	439.387	630.933	671.453	546	285	665	506	643	502	middle
215	hsa-miR-3173-5p	TGCCCTGCCTGTTTTCTCCTTT	up	2.70878	1.43764	0.258739	2.67511	7.24628	7.04243	11.125	3.57146	0	0	8.02533	7	9	5	0	0	6	middle
216	hsa-miR-500b-3p_L+3R-1	AGTGCACCCAGGCAAGGATTCT	up	5.27043	2.39792	0.259672	1.44726	7.62765	0	13.5972	9.28579	4.34177	0	0	0	11	13	5	0	0	middle
217	cja-miR-9933_L-4_1ss12AT	ATCACCCTTGACTGATGGCT	up	5.64021	2.49575	0.260279	1.47185	8.30155	17.103	4.94442	2.85717	0	4.41555	0	17	4	4	0	4.5	0	middle
218	eca-miR-769a-5p	GGAGACCTCTGGGTTCTGAGCT	up	inf	inf	0.260908	0	26.9288	59.3576	0	21.4288	0	0	0	59	0	30	0	0	0	middle
219	PC-5p-77603_14	CGGCGGCGTCGCGGCGGGT	down	-inf	-inf	0.261012	2.72996	0	0	0	0	2.17088	0	6.019	0	0	0	2.5	0	4.5	low
220	PC-3p-26357_104	AAAAGCACTTTGAAAAGAG	down	-inf	-inf	0.261962	31.0436	0	0	0	0	68.5999	24.5308	0	0	0	0	79	25	0	middle
221	hsa-mir-3648-2-p3	TGGCGTCCCCTTCCCCGCCGGC	down	0.177716	-2.49235	0.262563	44.0515	7.82867	0	23.486	0	4.34177	86.3486	41.4642	0	19	0	5	88	31	middle
222	hsa-miR-339-3p_R-2	TGAGCGCCTCGACGACAGAGC	up	1.33227	0.413888	0.262609	582.875	776.548	696.195	996.301	637.148	415.941	576.966	755.719	692	806	892	479	588	565	middle
223	hsa-miR-766-5p_R+1	AGGAGGAATTGGTGCTGGTCTTT	up	5.57422	2.47877	0.263006	3.08265	17.1834	20.1212	0	31.4288	4.34177	4.90617	0	20	0	44	5	5	0	middle
224	hsa-miR-3679-5p	TGAGGATATGGCAGGGAAGGGGA	up	5.69011	2.50846	0.265606	6.81945	38.8034	44.2667	0	72.1435	8.68353	11.7748	0	44	0	101	10	12	0	middle
225	hsa-miR-4433b-5p_R+1	ATGTCCCACCCCCACTCCTGTT	down	0.116394	-3.10291	0.265877	61.49	7.15708	9.05456	7.41664	5.00004	22.5772	132.467	29.4262	9	6	7	26	135	22	middle
226	hsa-miR-196b-3p_R+1	TCGACAGCACGACACTGCCTTCA	down	0.782072	-0.354627	0.269084	90.7631	70.9833	48.291	93.944	70.7149	95.5189	95.1797	81.5909	48	76	99	110	97	61	middle
227	hsa-miR-301a-3p	CAGTGCAATAGTATTGTCAAAGC	down	0.621134	-0.687023	0.269501	157.505	97.8319	64.388	111.25	117.858	105.939	235.496	131.08	64	90	165	122	240	98	middle
228	hsa-miR-195-3p_R+1	CCAATATTGGCTGTGCTGCTCCA	up	1.26671	0.341088	0.271433	848.958	1075.39	1084.53	1333.76	807.864	876.169	758.494	912.213	1078	1079	1131	1009	773	682	middle
229	hsa-miR-6513-3p_R+1	TCAAGTGTCATCTGTCCCTAGT	up	3.05904	1.61308	0.274181	2.89451	8.85442	16.097	6.18053	4.28575	8.68353	0	0	16	5	6	10	0	0	middle
230	hsa-miR-126-3p_R-1	TCGTACCGTGAGTAATAATGC	down	0.880707	-0.183266	0.274732	60826.2	53570	48484.1	56308.3	55917.6	70050.9	58673.9	53753.7	48192	45553	78284	80671	59796	40188	high
231	bta-miR-2478_L-2	ATCCCACTTCTGACACCA	up	3.1508	1.65572	0.275035	346.728	1092.47	2023.19	959.218	295.003	472.384	388.569	179.232	2011	776	413	544	396	134	middle
232	pal-miR-9993b-3p_1ss1AT	TTCTCGCTGGGGCCTCCA	up	2.07815	1.0553	0.276147	6.32305	13.1402	18.6121	15.4513	5.35719	12.5911	6.37802	0	18.5	12.5	7.5	14.5	6.5	0	middle
233	hsa-miR-25-3p	CATTGCACTTGTCTCGGTCTGA	up	1.20026	0.263343	0.277646	43062.5	51686.1	49820.2	51276.1	53961.9	32830.7	43189	53167.8	49520	41482	75546	37808	44015	39750	high
234	cgr-miR-1260_R+2_4	ATCCCACCGCTGCCACCATA	down	0.764693	-0.387047	0.278404	33.0136	25.2453	32.194	18.5416	25.0002	34.7341	40.2306	24.076	32	15	35	40	41	18	middle
235	cgr-miR-1260_R+2_3	ATCCCACCGCTGCCACCAAT	down	0.764693	-0.387047	0.278404	33.0136	25.2453	32.194	18.5416	25.0002	34.7341	40.2306	24.076	32	15	35	40	41	18	middle
236	cgr-miR-1260_R+2_2	ATCCCACCGCTGCCACCAAG	down	0.764693	-0.387047	0.278404	33.0136	25.2453	32.194	18.5416	25.0002	34.7341	40.2306	24.076	32	15	35	40	41	18	middle
237	cgr-miR-1260_R+2_1	ATCCCACCGCTGCCACCAAA	down	0.764693	-0.387047	0.278404	33.0136	25.2453	32.194	18.5416	25.0002	34.7341	40.2306	24.076	32	15	35	40	41	18	middle
238	hsa-miR-301a-5p	GCTCTGACTTTATTGCACTACT	down	0.824188	-0.278955	0.278871	26.5822	21.9087	17.103	27.1943	21.4288	22.5772	30.4183	26.7511	17	22	30	26	31	20	middle
239	hsa-miR-1247-5p	ACCCGTCCCGTTCGTCCCCGGA	up	1.62779	0.702917	0.27998	237.932	387.304	518.122	457.359	186.43	182.354	205.078	326.363	515	370	261	210	209	244	middle
240	eca-miR-451_R-1	AAACCGTTACCATTACTGTGT	down	0.452382	-1.14439	0.281718	31.6015	14.2959	5.03031	0	37.8575	32.9974	32.3807	29.4262	5	0	53	38	33	22	middle
241	hsa-let-7d-3p	CTATACGACCTGCTGCCTTTCT	up	1.20059	0.263746	0.281725	4277.87	5135.97	6275.81	4835.65	4296.47	4732.53	4016.19	4084.89	6238	3912	6015	5450	4093	3054	middle
242	hsa-miR-135b-5p	TATGGCTTTTCATTCCTATGTGA	down	0.291502	-1.77842	0.282513	152.319	44.4014	32.194	53.1526	47.8576	154.567	279.652	22.7384	32	43	67	178	285	17	middle
243	hsa-miR-4508_L+1	AGCGGGGCTGGGCGCGCG	down	0.149751	-2.73936	0.283264	131.048	19.6246	26.1576	28.4304	4.28575	5.21012	117.748	270.186	26	23	6	6	120	202	middle
244	hsa-miR-24-1-5p_L+1R-2	GTGCCTACTGAGCTGATATCA	up	1.36329	0.447092	0.285063	109.205	148.878	123.746	203.957	118.93	100.729	97.1422	129.743	123	165	166.5	116	99	97	middle
245	ssc-mir-4335-p3_1ss3CG	TCGAGCCCCACGTTGGGCGCCA	up	inf	inf	0.285079	0	2.65542	0	6.18053	1.78573	0	0	0	0	5	2.5	0	0	0	low
246	hsa-miR-628-3p_L+1	TTCTAGTAAGAGTGGCAGTCGA	up	1.1185	0.161566	0.285704	358.543	401.031	447.697	378.248	377.146	343.868	323.807	407.954	445	306	528	396	330	305	middle
247	pal-miR-9993a-3p_1ss11GA	ATCTCGGTGGAACCTCCA	up	2.14645	1.10195	0.287236	100.587	215.905	341.055	241.659	65.0006	127.214	112.351	62.1963	339	195.5	91	146.5	114.5	46.5	middle
248	pal-miR-9995-3p	ATCTCGGTGGAACCTCCA	up	2.14645	1.10195	0.287236	100.587	215.905	341.055	241.659	65.0006	127.214	112.351	62.1963	339	195.5	91	146.5	114.5	46.5	middle
249	cja-miR-151_R+1	TCGAGGAGCTCACAGTCTAGC	down	0.557539	-0.842856	0.29212	23.6695	13.1967	5.03031	7.41664	27.1431	22.5772	32.3807	16.0507	5	6	38	26	33	12	middle
250	hsa-miR-1295a	TTAGGCCGCAGATCTGGGTGA	up	1.85225	0.889283	0.292132	24.7385	45.822	34.2061	75.4025	27.8574	22.5772	23.5496	28.0887	34	61	39	26	24	21	middle
251	hsa-miR-329-3p	AACACACCTGGTTAACCTCTTT	up	1.40033	0.485763	0.292428	284.481	398.367	457.758	498.769	238.573	310.436	256.102	286.906	455	403.5	334	357.5	261	214.5	middle
252	hsa-miR-6716-3p	TCCGAACTCTCCATTCCTCTGC	down	0.409912	-1.28662	0.29301	39.0434	16.0043	11.0667	33.3749	3.57146	21.7088	24.5308	70.8904	11	27	5	25	25	53	middle
253	hsa-miR-139-3p	TGGAGACGCGGCCCTGTTGGAGT	up	1.73933	0.798533	0.293323	471.128	819.447	978.898	1145.87	333.574	441.992	404.268	567.123	973	927	467	509	412	424	middle
254	bta-miR-1246_L+6R+1	ATATTAAATGGATTTTTGGAGCAGGG	down	0.396312	-1.33529	0.294015	33.7796	13.3873	10.5636	27.8124	1.78573	58.6139	33.362	9.36289	10.5	22.5	2.5	67.5	34	7	middle
255	hsa-miR-197-5p_R-1	CGGGTAGAGAGGGCAGTGGGAG	up	5.75021	2.52361	0.29601	1.96247	11.2846	23.1394	0	10.7144	0	5.8874	0	23	0	15	0	6	0	middle
256	hsa-miR-432-5p_1ss23GT	TCTTGGAGTAGGTCATTGGGTGT	down	0.829025	-0.270513	0.296242	992.428	822.748	798.813	861.566	807.864	1220.9	949.834	806.546	794	697	1131	1406	968	603	middle
257	hsa-miR-6866-5p	TTAGAGGCTGGAATAGAGATTCT	up	2.3831	1.25284	0.29673	3.96597	9.45128	5.03031	6.18053	17.143	5.21012	0	6.68778	5	5	24	6	0	5	middle
258	hsa-mir-4449-p3	CCGGGGCTGCGCGAGGCACAGGC	down	0.284037	-1.81585	0.297674	8.26468	2.34748	7.04243	0	0	0	12.756	12.038	7	0	0	0	13	9	middle
259	hsa-miR-873-5p	GCAGGAACTTGTGAGTCTCCT	up	2.907	1.53953	0.301197	16.615	48.2999	6.03637	85.2913	53.5719	10.4202	31.3995	8.02533	6	69	75	12	32	6	middle
260	mmu-mir-6240-p5_1ss2GA_4	CAATGTGATTTCTGCCCAGTGCT	up	inf	inf	0.301555	0	5.22201	12.5758	3.09026	0	0	0	0	12.5	2.5	0	0	0	0	middle
261	mmu-mir-6240-p5_1ss2GA_2	CAATGTGATTTCTGCCCAGT	up	inf	inf	0.301555	0	5.22201	12.5758	3.09026	0	0	0	0	12.5	2.5	0	0	0	0	middle
262	mmu-mir-6240-p5_1ss2GA_1	CAATGTGATTTCTGCCCAG	up	inf	inf	0.301555	0	5.22201	12.5758	3.09026	0	0	0	0	12.5	2.5	0	0	0	0	middle
263	mmu-mir-6240-p5_1ss2GA_3	CAATGTGATTTCTGCCCAGTG	up	inf	inf	0.301555	0	5.22201	12.5758	3.09026	0	0	0	0	12.5	2.5	0	0	0	0	middle
264	mmu-miR-8117_L-1R-2_1ss15GA	CTCGTGTGGAACAAAAGG	up	7.56786	2.91989	0.301565	2.9437	22.2775	48.291	18.5416	0	0	8.83111	0	48	15	0	0	9	0	middle
265	hsa-miR-200a-5p	CATCTTACCGGACAGTGCTGGA	down	-inf	-inf	0.302033	8.32317	0	0	0	0	0	4.90617	20.0633	0	0	0	0	5	15	middle
266	hsa-miR-3195_L+3R-1	CGGCGCGCCGGGCCCGGGT	up	1.79001	0.839971	0.302859	3.951	7.07234	7.04243	9.88885	4.28575	6.94683	4.90617	0	7	8	6	8	5	0	low
267	hsa-miR-493-3p	TGAAGGTCTACTGTGTGCCAGG	up	1.89878	0.92507	0.303548	288.37	547.55	271.637	911.01	460.004	366.445	310.07	188.595	270	737	644	422	316	141	middle
268	hsa-miR-24-2-5p_L+1R-1	GTGCCTACTGAGCTGAAACACA	down	0.84851	-0.236997	0.304168	1374.66	1166.41	1157.98	1127.33	1213.94	1366.79	1114.68	1642.52	1151	912	1699.5	1574	1136	1228	middle
269	PC-5p-29813_86	AGCAGCATTGTACAGGGAAA	up	1.44092	0.526988	0.304719	22.5144	32.4415	43.2607	19.7777	34.286	28.6557	25.5121	13.3756	43	16	48	33	26	10	middle
270	hsa-mir-641-p3_1ss21TC	TGACTGTCCTATGTCTTTCCC	up	1.55894	0.640567	0.305481	13.1307	20.47	12.0727	27.1943	22.143	4.34177	17.6622	17.3882	12	22	31	5	18	13	middle
271	PC-3p-53727_31	TCAGACTACCTAAATGAGCACT	up	2.35678	1.23682	0.306452	1.44726	3.41086	4.02425	3.70832	2.50002	4.34177	0	0	4	3	3.5	5	0	0	low
272	hsa-miR-324-5p_R+1	CGCATCCCCTAGGGCATTGGTGT	down	0.891294	-0.166027	0.307714	743.257	662.46	762.595	639.067	585.719	654.738	775.175	799.858	758	517	820	754	790	598	middle
273	tch-let-7a-5p	TAAGGTAGTAGATTGTATAGTT	down	0.545166	-0.875233	0.3079	25.2881	13.7862	12.0727	0	29.286	24.3139	27.4745	24.076	12	0	41	28	28	18	middle
274	hsa-mir-451a-p3	TTTAGTAATGGTAATGGTTCT	down	0.751251	-0.412632	0.308463	104.693	78.6507	103.624	63.0414	69.2863	83.3619	90.2735	140.443	103	51	97	96	92	105	middle
275	hsa-miR-451a_R-1	AAACCGTTACCATTACTGAGT	down	0.633873	-0.657734	0.308589	439222	278411	239521	94497.8	501214	422218	375514	519933	238078	76448	701693	486228	382696	388719	high
276	hsa-miR-212-3p_R+1	TAACAGTCTCCAGTCACGGCCA	down	0.624088	-0.680178	0.309042	278.628	173.888	94.5698	179.235	247.859	411.599	271.802	152.481	94	145	347	474	277	114	middle
277	hsa-mir-544b-p5_1ss16TG	AAAATGCAGAATCCAGTTCT	up	inf	inf	0.309443	0	15.6277	38.2303	8.65274	0	0	0	0	38	7	0	0	0	0	middle
278	hsa-miR-652-3p_R+1	AATGGCGCCACTAGGGTTGTGT	up	1.1914	0.252655	0.309901	8167.16	9730.34	9551.55	8380.8	11258.7	6896.46	7370.05	10235	9494	6780	15762	7942	7511	7652	middle
279	bta-miR-150	TCTCCCAACCCTTGTACCAGTGT	up	2.23758	1.16194	0.310238	993.356	2222.71	2121.78	693.455	3852.89	868.353	1164.72	946.989	2109	561	5394	1000	1187	708	middle
280	hsa-mir-4284-p5_1ss3GC	GACGGGCTCACATCACCC	up	4.51041	2.17326	0.310389	3.56681	16.0878	32.194	16.0694	0	0	0	10.7004	32	13	0	0	0	8	middle
281	hsa-miR-597-5p	TGTGTCACTCGATGACCACTGT	down	0.245074	-2.02871	0.310591	4.85767	1.19049	0	0	3.57146	5.21012	0	9.36289	0	0	5	6	0	7	low
282	hsa-miR-25-5p_R+2	AGGCGGAGACTTGGGCAATTGCT	up	1.45432	0.540342	0.310988	78.2814	113.846	139.843	71.6941	130.001	42.5493	118.729	73.5655	139	58	182	49	121	55	middle
283	hsa-miR-1284_R-1	TCTATACAGACCCTGGCTTTT	up	1.93479	0.95218	0.314449	6.41712	12.4158	11.0667	6.18053	20.0002	10.4202	8.83111	0	11	5	28	12	9	0	middle
284	hsa-miR-3200-5p_R+1	AATCTGAGAAGGCGCACAAGGTT	up	3.59213	1.84484	0.314686	3.18396	11.4372	0	13.5972	20.7145	9.55189	0	0	0	11	29	11	0	0	middle
285	mdo-miR-150-5p_R-1_1ss22GA	TCTCCCAACCCTTGTACCAGAA	up	3.34918	1.74381	0.314841	8.2096	27.4954	33.2	0	49.2861	6.07847	7.84987	10.7004	33	0	69	7	8	8	middle
286	mmu-miR-3968_L-3_1ss14AT	ATCCCACTCCTGACACCA	up	2.77746	1.47377	0.317418	311.587	865.422	1676.1	652.664	267.502	422.888	339.998	171.876	1666	528	374.5	487	346.5	128.5	middle
287	hsa-miR-216b-5p	AAATCTCTGCAGGCAAATGTGA	up	2.49507	1.31908	0.320293	5.8874	14.6895	10.0606	24.7221	9.28579	0	17.6622	0	10	20	13	0	18	0	middle
288	hsa-miR-382-5p	GAAGTTGTTCGTGGTGGATTCG	up	1.18377	0.243394	0.321722	1762.05	2085.87	2127.82	2483.34	1646.44	2017.18	1631.79	1637.17	2115	2009	2305	2323	1663	1224	middle
289	hsa-miR-342-5p	AGGGGTGCTATCTGTGATTGA	up	2.36601	1.24246	0.322337	933.198	2207.96	2059.41	590.859	3973.61	824.936	1162.76	811.896	2047	478	5563	950	1185	607	middle
290	hsa-miR-3152-5p	ATTGCCTCTGTTCTAACACAAG	down	0.290956	-1.78113	0.323438	5.76296	1.67677	5.03031	0	0	10.4202	6.86864	0	5	0	0	12	7	0	middle
291	hsa-miR-664b-3p	TTCATTTGCCTCCCAGCCTACA	down	0.774319	-0.369	0.32572	67.7607	52.4684	56.3395	48.2081	52.8576	81.6252	77.5175	44.1393	56	39	74	94	79	33	middle
292	hsa-miR-4785_1ss21CT	AGAGTCGGCGACGCCGCCAGT	down	0.449314	-1.1542	0.326073	11.897	5.34549	6.03637	0	10.0001	6.07847	21.5871	8.02533	6	0	14	7	22	6	middle
293	hsa-mir-6503-p3_1ss5AG	GACTGGGATGCAGACCTCCCT	up	1.87695	0.908388	0.326489	5.60136	10.5134	5.03031	8.65274	17.8573	5.21012	4.90617	6.68778	5	7	25	6	5	5	middle
294	hsa-miR-199b-5p_R-1	CCCAGTGTTTAGACTATCTGTT	down	0.790863	-0.3385	0.327723	323893	256155	177374	351738	239352	375182	275345	321152	176306	284553	335090	432061	280610	240104	high
295	bta-miR-1246_L+1R+1_1ss18AG	AAATGGATTTTTGGAGCGGGA	down	-inf	-inf	0.328486	10.6084	0	0	0	0	26.919	4.90617	0	0	0	0	31	5	0	middle
296	hsa-miR-532-3p	CCTCCCACACCCAAGGCTTGCA	up	1.22934	0.297883	0.32874	347.457	427.142	547.298	395.554	338.574	383.812	337.544	321.013	544	320	474	442	344	240	middle
297	mmu-miR-5126_L-4_1ss18CT	GCGGGGCCGGGGGTGGGG	down	0.0391747	-4.67393	0.329813	176.351	6.90849	12.0727	8.65274	0	4.34177	87.3298	437.381	12	7	0	5	89	327	middle
298	hsa-miR-296-5p	AGGGCCCCCCCTCAATCCTGT	down	0.758732	-0.398338	0.333256	289.812	219.889	281.697	196.541	181.43	206.668	388.569	274.199	280	159	254	238	396	205	middle
299	hsa-miR-574-5p_R-2	TGAGTGTGTGTGTGTGAGTGT	up	1.48395	0.569447	0.333309	4094.98	6076.77	9199.43	4770.13	4260.75	4343.5	3722.8	4218.65	9144	3859	5965	5002	3794	3154	middle
300	hsa-mir-548y-p3	CAAAAACCGTGATTACTTTTGC	down	0.618097	-0.694094	0.334064	21.1451	13.0698	16.6	6.18053	16.4287	32.1291	20.6059	10.7004	16.5	5	23	37	21	8	middle
301	hsa-miR-328-3p	CTGGCCCTCTCTGCCCTTCCGT	up	1.35839	0.441893	0.334165	1704.22	2314.98	2791.82	2741.68	1411.44	1523.96	1285.42	2303.27	2775	2218	1976	1755	1310	1722	middle
302	mmu-miR-92a-3p_R+1	TATTGCACTTGTCCCGGCCTGA	up	1.29342	0.371187	0.334683	3768.24	4873.9	5157.07	3278.15	6186.48	3106.97	3536.37	4661.38	5126	2652	8661	3578	3604	3485	middle
303	hsa-miR-675-3p_R+2	CTGTATGCCCTCACCGCTCAGC	up	1.42534	0.51131	0.335182	1121.12	1597.98	2338.09	1196.55	1259.3	1450.15	1114.68	798.52	2324	968	1763	1670	1136	597	middle
304	hsa-miR-127-3p	TCGGATCCGTCTGAGCTTGGCT	up	1.37833	0.462921	0.335393	17791.2	24522.2	22344.6	34688.8	16533	21001.1	16366	16006.5	22210	28063	23146	24185	16679	11967	high
305	pal-miR-9226-5p_L-3	AGTCCCTGTTCGGGCGCCA	up	1.53908	0.62207	0.335449	3.51422	5.40867	7.54546	6.18053	2.50002	2.60506	3.92494	4.01267	7.5	5	3.5	3	4	3	low
306	efu-miR-9226_L-3_1ss22GA	AGTCCCTGTTCGGGCGCCA	up	1.53908	0.62207	0.335449	3.51422	5.40867	7.54546	6.18053	2.50002	2.60506	3.92494	4.01267	7.5	5	3.5	3	4	3	low
307	mdo-miR-22-3p_1ss21GC	AAGCTGCCAGTTGAAGAACTCC	down	-inf	-inf	0.335561	11.4441	0	0	0	0	0	4.90617	29.4262	0	0	0	0	5	22	middle
308	hsa-miR-3187-3p	TTGGCCATGGGGCTGCGCGG	down	0.294286	-1.76471	0.336674	17.5527	5.16553	5.03031	6.18053	4.28575	8.68353	37.2869	6.68778	5	5	6	10	38	5	middle
309	hsa-miR-618	AAACTCTACTTGTCCTTCTGAGT	up	2.1374	1.09586	0.336835	9.12396	19.5015	6.03637	34.611	17.8573	6.94683	13.7373	6.68778	6	28	25	8	14	5	middle
310	hsa-miR-889-3p	TTAATATCGGACAACCATTGT	down	0.816973	-0.29164	0.336865	1209.41	988.053	1023.16	897.413	1043.58	1542.2	1147.06	938.964	1017	726	1461	1776	1169	702	middle
311	hsa-miR-561-5p	ATCAAGGATCTTAAACTTTGCC	down	0.679097	-0.55831	0.338461	133.737	90.8205	79.4789	100.125	92.8579	87.7037	201.153	112.355	79	81	130	101	205	84	middle
312	hsa-miR-129-5p	CTTTTTGCGGTCTGGGCTTGC	up	1.60843	0.68565	0.339561	12.6628	20.3671	20.6243	29.0485	11.4287	5.21012	22.0778	10.7004	20.5	23.5	16	6	22.5	8	middle
313	bta-miR-11987_L-2R-1_1ss8TA	AGGAAACTCTGGTGGAGG	down	0.107559	-3.21681	0.339564	2509.86	269.957	253.528	262.054	294.288	253.993	1206.43	6069.16	252	212	412	292.5	1229.5	4537.5	middle
314	hsa-miR-582-5p	TTACAGTTGTTCAACCAGTTACT	down	0.546046	-0.872906	0.339668	312.951	170.886	118.715	126.083	267.859	421.151	430.762	86.9411	118	102	375	485	439	65	middle
315	hsa-miR-219a-5p_R+2	TGATTGTCCAAACGCAATTCTCG	up	1.47609	0.561784	0.341253	22.4537	33.1438	25.1515	48.2081	26.0717	12.1569	21.0965	34.1077	25	39	36.5	14	21.5	25.5	middle
316	hsa-miR-204-3p	GCTGGGAAGGCAAAGGGACGT	down	0.660823	-0.597665	0.342988	59.0218	39.003	44.2667	42.0276	30.7145	91.1771	47.0992	38.7891	44	34	43	105	48	29	middle
317	hsa-miR-30c-2-3p	CTGGGAGAAGGCTGTTTACTCT	down	0.710247	-0.493607	0.343635	178.065	126.47	115.697	177.999	85.715	135.463	143.26	255.473	115	144	120	156	146	191	middle
318	hsa-miR-150-5p	TCTCCCAACCCTTGTACCAGTG	up	2.22318	1.15262	0.345746	10952	24348.2	21418	7001.3	44625.4	8017.51	12950.3	11888.2	21289	5664	62475	9233	13198	8888	high
319	hsa-miR-944	AAATTATTGTACATCGGATGAG	up	7.67129	2.93947	0.347299	2.61662	20.0729	0	12.3611	47.8576	0	7.84987	0	0	10	67	0	8	0	middle
320	hsa-miR-148a-5p	AAAGTTCTGAGACACTCCGACT	up	1.19695	0.259365	0.349083	417.709	499.978	457.758	632.886	409.289	439.387	411.137	402.604	455	512	573	506	419	301	middle
321	hsa-miR-215-5p_R+1	ATGACCTATGAATTGACAGACA	down	0.38899	-1.3622	0.350304	794.956	309.23	290.249	275.652	361.789	339.092	449.405	1596.37	288.5	223	506.5	390.5	458	1193.5	middle
322	hsa-miR-149-5p	TCTGGCTCCGTGTCTTCACTCCC	down	0.495918	-1.01183	0.351051	576.5	285.897	305.843	391.846	160.001	321.291	1057.77	350.439	304	317	224	370	1078	262	middle
323	hsa-miR-32-3p_R-1	CAATTTAGTGTGTGTGATATT	down	0.648451	-0.624931	0.352438	68.8673	44.657	38.2303	13.5972	82.1436	80.7569	69.6676	56.1773	38	11	115	93	71	42	middle
324	PC-3p-53617_31	CTTAGTACGAGAGGAACC	up	11.9567	3.57975	0.35286	1.44726	17.3045	43.2607	8.65274	0	4.34177	0	0	43	7	0	5	0	0	middle
325	hsa-miR-375-3p	TTTGTTCGTTCGGCTCGCGTGA	down	0.105119	-3.24991	0.353129	463.867	48.761	50.3031	71.6941	24.2859	22.5772	222.74	1146.28	50	58	34	26	227	857	middle
326	hsa-miR-940_R+1	AAGGCAGGGCCCCCGCTCCCCT	down	0.481064	-1.0557	0.353158	62.0948	29.8716	50.3031	13.5972	25.7145	13.8937	66.7239	105.667	50	11	36	16	68	79	middle
327	mmu-miR-452-3p_1ss20GA	TCAGTCTCATCTGCAAAGAAGT	down	0.838206	-0.254624	0.353917	3012.48	2525.08	2326.01	2216.34	3032.88	2811.73	2480.56	3745.15	2312	1793	4246	3238	2528	2800	middle
328	hsa-miR-655-3p	ATAATACATGGTTAACCTCTTT	down	0.834747	-0.260589	0.35424	913.945	762.912	676.073	716.941	895.722	1119.31	924.322	698.204	672	580	1254	1289	942	522	middle
329	hsa-miR-93-5p	CAAAGTGCTGTTCGTGCAGGTAG	down	0.745853	-0.423036	0.354485	13754.5	10258.8	6532.36	8924.68	15319.4	9866.23	14716.5	16680.7	6493	7220	21447	11362	14998	12471	high
330	hsa-miR-326_R+1	CCTCTGGGCCCTTCCTCCAGT	down	0.701505	-0.511475	0.355532	724.639	508.338	446.691	689.747	388.575	488.015	617.196	1068.71	444	558	544	562	629	799	middle
331	hsa-mir-3159-p3_1ss16TC	CCTGTAATCCCAGCACTTTGG	up	3.31208	1.72774	0.357703	6.49237	21.5032	17.6061	45.1179	1.78573	8.68353	10.7936	0	17.5	36.5	2.5	10	11	0	middle
332	hsa-mir-3929-p5_1ss3AT	CCTGTAATCCCAGCACTTTGG	up	3.31208	1.72774	0.357703	6.49237	21.5032	17.6061	45.1179	1.78573	8.68353	10.7936	0	17.5	36.5	2.5	10	11	0	middle
333	hsa-miR-122-5p_R-1	TGGAGTGTGACAATGGTGTTT	down	0.200204	-2.32046	0.358443	263.154	52.6845	54.3273	81.583	22.143	83.3619	619.159	86.9411	54	66	31	96	631	65	middle
334	hsa-miR-6511b-3p	CCTCACCACCCCTTCTGCCTGCA	up	1.47658	0.56226	0.360684	66.0897	97.5868	148.897	85.2913	58.5719	72.0733	53.9679	72.228	148	69	82	83	55	54	middle
335	hsa-miR-193a-5p	TGGGTCTTTGCGGGCGAGATGA	up	1.79055	0.840399	0.360692	26893.7	48154.4	81967.9	40680.2	21815.2	18759	18969.2	42952.9	81474	32910	30541	21603	19332	32113	high
336	hsa-miR-450a-2-3p_L-1	TTGGGGACATTTTGCATTCAT	up	1.40856	0.494221	0.361079	114.831	161.747	104.63	184.18	196.43	163.25	134.429	46.8144	104	149	275	188	137	35	middle
337	hsa-miR-1-3p	TGGAATGTAAAGAAGTATGTAT	up	1.5117	0.596168	0.363014	2557.06	3865.5	4092.66	2941.31	4562.54	961.267	2038.51	4671.41	4068	2379.5	6387.5	1107	2077.5	3492.5	middle
338	mdo-miR-106-5p	AAAAGTGCTTATAGTGCAGGTAG	down	0.359953	-1.47412	0.36303	5.29173	1.90478	0	0	5.71433	0	7.84987	8.02533	0	0	8	0	8	6	low
339	hsa-miR-4772-3p	CCTGCAACTTTGCCTGATCAGA	up	2.2971	1.19981	0.364718	31.4711	72.2922	141.855	45.7359	29.286	40.8126	25.5121	28.0887	141	37	41	47	26	21	middle
340	hsa-miR-22-5p_R-1	AGTTCTTCAGTGGCAAGCTTT	down	0.667382	-0.583416	0.36479	1813.68	1210.42	1475.89	1144.63	1010.72	1263.45	1328.59	2848.99	1467	926	1415	1455	1354	2130	middle
341	ssc-miR-451_L+2R-1	TCAAACCGTTACCATTACTGAGT	down	0.192913	-2.37398	0.366054	14.8629	2.86726	5.03031	0	3.57146	0	9.81234	34.7764	5	0	5	0	10	26	middle
342	mmu-miR-3535	TGGATATGATGACTGATTACCTGAGA	down	0.27054	-1.88609	0.366166	153.422	41.5068	96.5819	8.65274	19.2859	32.1291	84.3861	343.752	96	7	27	37	86	257	middle
343	hsa-mir-548bc-p5_1ss2GA	AAAAGTAATCGCGGTTTTTGCC	down	0.1053	-3.24742	0.368854	1.71486	0.180575	0.541726	0	0	4.34177	0.802828	0	0.538462	0	0	5	0.818182	0	low
344	hsa-mir-579-p5_1ss18GT	AAAAGTAATCGCGGTTTTTGCC	down	0.1053	-3.24742	0.368854	1.71486	0.180575	0.541726	0	0	4.34177	0.802828	0	0.538462	0	0	5	0.818182	0	low
345	pal-miR-339b-5p_R+1	TCCCTGTCCTCCAGGAGCTT	up	1.61744	0.69371	0.36913	5.18406	8.38489	7.54546	6.18053	11.4287	8.68353	6.86864	0	7.5	5	16	10	7	0	middle
346	PC-3p-83372_12	AACGAGACTCTGGCATGCA	down	0.199633	-2.32458	0.369611	10.0791	2.01212	6.03637	0	0	0	23.5496	6.68778	6	0	0	0	24	5	middle
347	bta-miR-11987_L-2_1ss8TA	AGGAAACTCTGGTGGAGGT	down	0.32382	-1.62674	0.370288	4160.71	1347.32	1814.94	1131.65	1095.37	1231.76	2213.17	9037.19	1804	915.5	1533.5	1418.5	2255.5	6756.5	middle
348	PC-3p-47977_39	TAAAAACCGTGACTACTTCT	up	2.9932	1.58169	0.371155	5.37219	16.08	16.097	0	32.1431	4.34177	11.7748	0	16	0	45	5	12	0	middle
349	hsa-miR-4677-3p	TCTGTGAGACCAAAGAACTACT	up	1.67563	0.744704	0.371156	9.90209	16.5923	8.04849	21.0138	20.7145	13.0253	16.681	0	8	17	29	15	17	0	middle
350	hsa-miR-6734-5p	TTGAGGGGAGAATGAGGTGGAGA	up	2.34561	1.22996	0.371595	13.1497	30.8442	60.3637	13.5972	18.5716	28.6557	10.7936	0	60	11	26	33	11	0	middle
351	hsa-miR-139-5p	TCTACAGTGCACGTGTCTCCAGT	down	0.795853	-0.329426	0.372731	5258.29	4184.83	4775.78	5169.39	2609.31	6663.74	4770.76	4340.37	4747	4182	3653	7674	4862	3245	middle
352	hsa-miR-605-5p_R-1	TAAATCCCATGGTGCCTTCTCC	up	2.97165	1.57126	0.372763	1.96247	5.83177	11.0667	0	6.42863	0	5.8874	0	11	0	9	0	6	0	middle
353	hsa-miR-137-3p	TTATTGCTTAAGAATACGCGTAG	down	-inf	-inf	0.373388	27.0872	0	0	0	0	0	74.5738	6.68778	0	0	0	0	76	5	middle
354	hsa-miR-125a-5p_R-2	TCCCTGAGACCCTTTAACCTGT	up	1.37661	0.46112	0.374636	60789.4	83683.3	104575	103020	43455.4	60438.3	50333.4	71596.7	103945	83342	60837	69601	51296	53528	high
355	bta-miR-11980_R-1_1ss4CG	AGGGAACGGGCTTGGCGGA	down	0.127523	-2.97117	0.375115	4977.77	634.779	547.298	1248.47	108.572	184.091	2184.23	12565	544	1010	152	212	2226	9394	middle
356	hsa-miR-374a-3p	CTTATCAGATTGTATTGTAATT	down	0.809429	-0.305023	0.375506	4201.31	3400.67	2849.17	2642.79	4710.04	5064.24	3878.82	3660.89	2832	2138	6594	5832	3953	2737	middle
357	hsa-miR-4732-5p	TGTAGAGCAGGGAGCAGGAAGCT	down	0.745406	-0.423901	0.376036	78.3813	58.426	68.4122	24.7221	82.1436	73.81	67.7051	93.6289	68	20	115	85	69	70	middle
358	mmu-miR-5126_R-2_1ss18CT	GCGGGCGGGGCCGGGGGTGG	down	0.0650706	-3.94185	0.377126	381.02	24.7932	34.2061	40.1734	0	5.6443	127.56	1009.85	34	32.5	0	6.5	130	755	middle
359	hsa-miR-3117-3p_R+1	ATAGGACTCATATAGTGCCAGT	down	0.42523	-1.23369	0.377637	17.4052	7.40119	10.0606	0	12.143	34.7341	10.7936	6.68778	10	0	17	40	11	5	middle
360	hsa-miR-30b-5p	TGTAAACATCCTACACTCAGCT	down	0.808565	-0.306564	0.377724	26994	21826.4	23994.9	17113.5	24370.9	34752.4	26816.5	19413.3	23850.3	13844.7	34119	40021	27329.3	14514	high
361	PC-5p-38297_58	AGGGTGATGAAAAAGAAT	down	0.279822	-1.83742	0.377976	26.8132	7.50292	7.04243	6.18053	9.28579	0	21.5871	58.8524	7	5	13	0	22	44	middle
362	hsa-mir-599-p5	TTTGATAAGCTGACATGGGACA	up	10.1904	3.34914	0.379283	2.67511	27.2605	11.0667	0	70.7149	0	0	8.02533	11	0	99	0	0	6	middle
363	hsa-mir-548ax-p3	CAAAAACCGTAATTACTTTTGT	down	0.789226	-0.34149	0.379398	11.5817	9.14057	10.0606	12.3611	5.00004	11.2886	12.756	10.7004	10	10	7	13	13	8	middle
364	mdo-miR-152-3p_R+3	TCAGTGCATGACAGAACTTGGGTTT	down	0.869069	-0.202458	0.379684	116.584	101.32	80.4849	119.902	103.572	136.331	101.067	112.355	80	97	145	157	103	84	middle
365	hsa-let-7f-2-3p_1ss22CT	CTATACAGTCTACTGTCTTTCT	down	0.916739	-0.125416	0.380577	804.568	737.579	630.298	752.788	829.65	863.143	785.478	765.082	626.5	609	1161.5	994	800.5	572	middle
366	hsa-miR-758-3p_R-1	TTTGTGACCTGGTCCACTAAC	down	0.830661	-0.267668	0.381116	614.701	510.608	420.534	679.858	431.432	732.022	587.759	524.322	418	550	604	843	599	392	middle
367	hsa-miR-585-3p_R+3_1ss4GA	TGGACGTATCTGTATGCTAGGG	up	2.01157	1.00832	0.383369	61.5863	123.885	44.2667	232.388	95.0008	77.2834	68.6864	38.7891	44	188	133	89	70	29	middle
368	hsa-miR-30a-3p_1ss22CT	CTTTCAGTCGGATGTTTGCAGT	down	0.751733	-0.411708	0.384766	4379.67	3292.34	2847.66	4181.13	2848.24	3083.52	3796.39	6259.09	2830.5	3382.5	3987.5	3551	3869	4679.5	middle
369	hsa-miR-598-3p	TACGTCATCGTTGTCATCGTCA	down	0.696974	-0.520823	0.385036	643.04	448.183	345.079	333.749	665.72	402.048	572.059	955.014	343	270	932	463	583	714	middle
370	hsa-miR-5585-3p_L-3R-1_1ss5AG	AGTAGCTGGGACTACAGG	up	4.65786	2.21967	0.387564	1.11463	5.19179	0	12.3611	3.21431	0	0	3.34389	0	10	4.5	0	0	2.5	middle
371	hsa-mir-7851-p5_1ss12AC	AGTAGCTGGGACTACAGG	up	4.65786	2.21967	0.387564	1.11463	5.19179	0	12.3611	3.21431	0	0	3.34389	0	10	4.5	0	0	2.5	middle
372	hsa-miR-320e_L+1R+3_1ss17AG	AAAAGCTGGGTTGAGAGGGTGA	up	1.5443	0.626956	0.389146	47.037	72.6395	110.415	37.9072	69.5958	78.4413	34.9156	27.7543	109.75	30.6667	97.4333	90.3333	35.5833	20.75	middle
373	hsa-miR-330-5p_R-2	TCTCTGGGCCTGTGTCTTAG	up	1.2683	0.342897	0.389823	46.3293	58.7595	77.4668	58.097	40.7146	41.681	59.8553	37.4515	77	47	57	48	61	28	middle
374	hsa-miR-4521_R+4	GCTAAGGAAGTCCTGTGCTCAGTTTT	down	0.706075	-0.502106	0.389869	221.797	156.605	159.964	92.7079	217.145	308.265	239.421	117.705	159	75	304	355	244	88	middle
375	bta-miR-2478_L-1_1ss2TA	AATCCCACTTCTGACACCA	up	2.70993	1.43826	0.391285	4.18979	11.354	24.1455	7.41664	2.50002	5.21012	7.35925	0	24	6	3.5	6	7.5	0	middle
376	hsa-miR-887-5p_L+2R-1	TCCTTGGGAGCCCTGTTAGACT	up	2.52679	1.33731	0.392219	6.94683	17.5532	8.04849	34.611	10.0001	20.8405	0	0	8	28	14	24	0	0	middle
377	hsa-mir-4485-p3_1ss1CT	TGTTTAACGGCCGCGGTACCC	up	3.36852	1.75212	0.394399	345.498	1163.82	2612.74	829.427	49.2861	106.807	235.496	694.191	2597	671	69	123	240	519	middle
378	cgr-miR-1260_L+1	AATCCCACCGCTGCCACCA	down	0.462999	-1.11092	0.395307	6.45474	2.98854	3.01819	3.09026	2.85717	9.55189	9.81234	0	3	2.5	4	11	10	0	low
379	hsa-miR-511-5p	GTGTCTTTTGCTCTGCAGTCA	up	1.07721	0.1073	0.395859	172.233	185.532	186.121	180.471	190.002	189.301	148.166	179.232	185	146	266	218	151	134	middle
380	hsa-miR-30d-3p	CTTTCAGTCAGATGTTTGCTGC	down	0.923036	-0.115542	0.39887	384.392	354.807	373.249	309.026	382.146	395.101	343.432	414.642	371	250	535	455	350	310	middle
381	mmu-miR-101c_L+1	CACAGTACTGTGATAACTGA	up	2.62702	1.39343	0.401002	1.96247	5.15544	0	6.18053	9.28579	0	5.8874	0	0	5	13	0	6	0	low
382	hsa-miR-129-1-3p	AAGCCCTTACCCCAAAAAGTAT	down	0.208627	-2.261	0.401265	7.98881	1.66668	0	0	5.00004	4.34177	19.6247	0	0	0	7	5	20	0	middle
383	hsa-miR-224-3p_L-1	AAATGGTGCCCTAGTGACTACA	down	0.810291	-0.303488	0.402172	832.338	674.436	892.377	489.498	641.434	752.862	674.108	1070.04	887	396	898	867	687	800	middle
384	hsa-miR-30e-3p_1ss22CT	CTTTCAGTCGGATGTTTACAGT	down	0.92562	-0.111508	0.403476	8174.87	7566.82	6976.54	7322.07	8401.86	9148.97	7625.17	7750.46	6934.5	5923.5	11762.5	10536	7771	5794.5	middle
385	ssc-mir-1285-p3	ATAGCGAGACCCCGTCTCT	down	0.566457	-0.819961	0.404456	360.149	204.009	209.261	294.193	108.572	185.828	652.521	242.097	208	238	152	214	665	181	middle
386	ocu-miR-146b-5p_R-1_1ss23GA	TGAGAACTGAATTCCATAGGCCA	down	0.400349	-1.32067	0.404833	8.92086	3.57146	0	0	10.7144	13.0253	13.7373	0	0	0	15	15	14	0	middle
387	mmu-miR-5126_L-1R-2_1ss18CT	CGGGCGGGGCCGGGGGTGG	down	0.187956	-2.41153	0.405882	242.27	45.5361	41.2485	87.1455	8.21436	15.1962	95.6703	615.944	41	70.5	11.5	17.5	97.5	460.5	middle
388	hsa-miR-301b-3p	CAGTGCAATGATATTGTCAAAGC	down	0.136158	-2.87665	0.407169	12.2408	1.66668	0	0	5.00004	4.34177	32.3807	0	0	0	7	5	33	0	middle
389	cgr-miR-1260	ATCCCACCGCTGCCACCA	up	1.35479	0.438064	0.40811	440.965	597.412	836.037	529.053	427.147	610.018	495.523	217.353	831	428	598	702.5	505	162.5	middle
390	hsa-miR-548o-3p	CCAAAACTGCAGTTACTTTTGC	up	1.15733	0.210805	0.409208	56.4678	65.352	58.8546	82.201	55.0005	59.048	59.5282	50.8271	58.5	66.5	77	68	60.6667	38	middle
391	hsa-miR-193b-5p	CGGGGTTTTGAGGGCGAGATGA	up	1.26631	0.340631	0.409704	2377.19	3010.26	4208.36	2360.96	2461.45	2328.92	1968.36	2834.28	4183	1910	3446	2682	2006	2119	middle
392	hsa-miR-1294_R-2	TGTGAGGTTGGCATTGTTGT	up	1.56219	0.643574	0.409901	31.1252	48.6236	48.291	24.7221	72.8578	52.9696	32.3807	8.02533	48	20	102	61	33	6	middle
393	hsa-miR-6730-3p	CCTGACACCCCATCTGCCCTCA	up	3.16395	1.66173	0.409957	1.96247	6.20916	5.03031	13.5972	0	0	5.8874	0	5	11	0	0	6	0	middle
394	mmu-miR-5126_L-3_1ss18CT	GGCGGGGCCGGGGGTGGGG	down	0.18468	-2.4369	0.410539	145.019	26.782	17.6061	58.097	4.6429	4.34177	58.874	371.84	17.5	47	6.5	5	60	278	middle
395	hsa-miR-6827-5p	TGGGAGCCATGAGGGTCTGTGC	up	2.08261	1.05839	0.41086	3.56681	7.42827	10.0606	8.65274	3.57146	0	0	10.7004	10	7	5	0	0	8	middle
396	hsa-miR-548ay-3p	CAAAACCGCGATTACTCTTGCA	up	2.46039	1.29889	0.411422	3.18396	7.8338	12.0727	0	11.4287	9.55189	0	0	12	0	16	11	0	0	middle
397	hsa-miR-1292-5p_R-3	TGGGAACGGGTTCCGGCAGACG	down	0.713858	-0.486291	0.412365	18.0111	12.8573	5.03031	18.5416	15.0001	10.4202	23.5496	20.0633	5	15	21	12	24	15	middle
398	hsa-miR-497-5p	CAGCAGCACACTGTGGTTTGT	up	1.18666	0.246901	0.412734	26245.7	31144.6	22088.1	36188.2	35157.4	24267.9	23190.5	31278.7	21955	29276	49220	27947	23634	23385	high
399	hsa-miR-7-5p_R-1	TGGAAGACTAGTGATTTTGTTGT	up	1.19132	0.252563	0.414091	1460.51	1739.94	1381.32	2136.82	1701.68	1054.47	1540.54	1786.53	1373	1728.67	2382.33	1214.33	1570	1335.67	middle
400	hsa-miR-28-3p	CACTAGATTGTGAGCTCCTGGA	up	1.27799	0.353877	0.414491	7722.47	9869.25	8148.09	13636.7	7822.92	5426.34	7551.58	10189.5	8099	11032	10952	6249	7696	7618	high
401	hsa-miR-4429_R+1_1ss11CT	AAAAGCTGGGTTGAGAGGCGA	up	2.26582	1.18003	0.415229	1.96247	4.4466	5.03031	7.41664	0.892865	0	5.8874	0	5	6	1.25	0	6	0	low
402	hsa-miR-4516_R+2	GGGAGAAGGGTCGGGGCGG	down	0.425571	-1.23253	0.415958	128.686	54.7651	51.3091	67.9858	45.0004	29.524	86.3486	270.186	51	55	63	34	88	202	middle
403	bta-miR-11987_L-1_1ss8TA	GAGGAAACTCTGGTGGAGGT	down	0.250885	-1.9949	0.421324	815.183	204.517	321.437	224.971	67.1434	106.807	313.014	2025.73	319.5	182	94	123	319	1514.5	middle
404	hsa-miR-337-3p_L-1	TCCTATATGATGCCTTTCTTC	down	0.870978	-0.199293	0.421792	996.523	867.949	1050.33	894.941	658.577	1164.46	882.129	942.976	1044	724	922	1341	899	705	middle
405	hsa-miR-181a-5p	AACATTCAACGCTGTCGGTGAGT	up	1.13404	0.18147	0.422186	17551.7	19904.4	19731.9	15960.6	24020.6	18094.3	18461.4	16099.5	19613	12912	33628.5	20837.5	18814.5	12036.5	high
406	hsa-miR-92b-3p	TATTGCACTCGTCCCGGCCTCC	up	1.17901	0.237575	0.42226	2374.84	2799.96	3569.51	2653.92	2176.45	2757.89	2310.81	2055.82	3548	2147	3047	3176	2355	1537	middle
407	hsa-miR-624-5p_R-1	TAGTACCAGTACCTTGTGTTC	down	0.728295	-0.457404	0.422541	83.1991	60.5935	37.2243	39.5554	105.001	77.2834	100.086	72.228	37	32	147	89	102	54	middle
408	hsa-miR-20b-3p_R-1	ACTGTAGTATGGGCACTTCCA	up	inf	inf	0.42265	0	1.90478	0	0	5.71433	0	0	0	0	0	8	0	0	0	low
409	hsa-miR-34b-5p_L-1R+1	AGGCAGTGTCATTAGCTGATTGT	up	inf	inf	0.42265	0	2.14288	0	0	6.42863	0	0	0	0	0	9	0	0	0	low
410	hsa-miR-101-2-5p_L-1R+3	CGGTTATCATGGTACCGATGCTGT	up	inf	inf	0.42265	0	1.67677	5.03031	0	0	0	0	0	5	0	0	0	0	0	low
411	hsa-miR-122b-5p	TTTAGTGTGATAATGGCGTTTGA	up	inf	inf	0.42265	0	5.47624	0	0	16.4287	0	0	0	0	0	23	0	0	0	middle
412	hsa-miR-135a-3p_L+1R-1	ATATAGGGATTGGAGCCGTGGC	up	inf	inf	0.42265	0	5.47624	0	0	16.4287	0	0	0	0	0	23	0	0	0	middle
413	hsa-miR-182-3p_R-1	TGGTTCTAGACTTGCCAACT	down	-inf	-inf	0.42265	2.22926	0	0	0	0	0	0	6.68778	0	0	0	0	0	5	low
414	hsa-miR-183-3p_L-1R-1	TGAATTACCGAAGGGCCATA	down	-inf	-inf	0.42265	2.67511	0	0	0	0	0	0	8.02533	0	0	0	0	0	6	low
415	ocu-miR-194-3p_R-2	CCAGTGGAGATGCTGTTACT	down	-inf	-inf	0.42265	2.67511	0	0	0	0	0	0	8.02533	0	0	0	0	0	6	low
416	hsa-miR-196a-1-3p_L+1	ACAACAACATTAAACCACCCGA	down	-inf	-inf	0.42265	3.92494	0	0	0	0	0	11.7748	0	0	0	0	0	12	0	middle
417	hsa-miR-200b-5p	CATCTTACTGGGCAGCATTGGA	down	-inf	-inf	0.42265	9.80874	0	0	0	0	0	0	29.4262	0	0	0	0	0	22	middle
418	hsa-miR-205-5p	TCCTTCATTCCACCGGAGTCTG	down	-inf	-inf	0.42265	6.86864	0	0	0	0	0	20.6059	0	0	0	0	0	21	0	middle
419	hsa-miR-219b-3p	AGAATTGCGTTTGGACAATCAGT	down	-inf	-inf	0.42265	1.96247	0	0	0	0	0	5.8874	0	0	0	0	0	6	0	low
420	hsa-miR-219a-2-3p	AGAATTGTGGCTGGACATCTGT	down	-inf	-inf	0.42265	20.933	0	0	0	0	0	62.799	0	0	0	0	0	64	0	middle
421	hsa-miR-320a-5p_L-2R+1	CTTCTCTTCCCGGTTCTTCCC	down	-inf	-inf	0.42265	1.63539	0	0	0	0	0	4.90617	0	0	0	0	0	5	0	low
422	hsa-miR-323a-5p_R-1	AGGTGGTCCGTGGCGCGTTCG	up	inf	inf	0.42265	0	1.67677	5.03031	0	0	0	0	0	5	0	0	0	0	0	low
423	hsa-miR-373-3p	GAAGTGCTTCGATTTTGGGGTGT	up	inf	inf	0.42265	0	1.19049	0	0	3.57146	0	0	0	0	0	5	0	0	0	low
424	hsa-miR-378j_R+1_1ss14CT	ACTGGATTTGGAGTCAGAAG	down	-inf	-inf	0.42265	0.482419	0	0	0	0	1.44726	0	0	0	0	0	1.66667	0	0	low
425	hsa-miR-449c-5p_L-1	AGGCAGTGTATTGCTAGCGGCTGT	up	inf	inf	0.42265	0	2.06018	0	6.18053	0	0	0	0	0	5	0	0	0	0	low
426	hsa-miR-488-5p_R+2	CCCAGATAATGGCACTCTCAAAC	up	inf	inf	0.42265	0	2.38097	0	0	7.14292	0	0	0	0	0	10	0	0	0	low
427	hsa-miR-504-3p_L+5R-2	CTGAAGGGAGTGCAGGGCAGGGTT	up	inf	inf	0.42265	0	1.19049	0	0	3.57146	0	0	0	0	0	5	0	0	0	low
428	hsa-miR-508-3p_R-1	TGATTGTAGCCTTTTGGAGTAG	up	inf	inf	0.42265	0	1.66668	0	0	5.00004	0	0	0	0	0	7	0	0	0	low
429	hsa-miR-509-3-5p_R-1	TACTGCAGACGTGGCAATCAT	up	inf	inf	0.42265	0	1.90478	0	0	5.71433	0	0	0	0	0	8	0	0	0	low
430	hsa-miR-509-3p	TGATTGGTACGTCTGTGGGTAG	up	inf	inf	0.42265	0	1.11112	0	0	3.33336	0	0	0	0	0	4.66667	0	0	0	low
431	hsa-miR-513a-5p_R+4	TTCACAGGGAGGTGTCATTTAT	up	inf	inf	0.42265	0	0.595243	0	0	1.78573	0	0	0	0	0	2.5	0	0	0	low
432	hsa-miR-518e-5p_R-1	CTCTAGAGGGAAGCGCTTTCT	down	-inf	-inf	0.42265	0.381591	0	0	0	0	0	1.14477	0	0	0	0	0	1.16667	0	low
433	hsa-miR-522-3p	AAAATGGTTCCCTTTAGAGTGT	down	-inf	-inf	0.42265	4.90617	0	0	0	0	0	14.7185	0	0	0	0	0	15	0	middle
434	hsa-miR-519a-3p	AAAGTGCATCCTTTTAGAGTGT	down	-inf	-inf	0.42265	4.08847	0	0	0	0	0	12.2654	0	0	0	0	0	12.5	0	middle
435	hsa-miR-519a-2-5p_R+1	CCTCTACAGGGAAGCGCTTTCT	down	-inf	-inf	0.42265	2.61662	0	0	0	0	0	7.84987	0	0	0	0	0	8	0	low
436	hsa-mir-521-1-p5	CCTCCAAAGGGAAGAACTTTCT	down	-inf	-inf	0.42265	2.9437	0	0	0	0	0	8.83111	0	0	0	0	0	9	0	low
437	hsa-miR-521	AACGCACTTCCCTTTAGAGTGT	down	-inf	-inf	0.42265	1.14477	0	0	0	0	0	3.43432	0	0	0	0	0	3.5	0	low
438	hsa-miR-541-5p_R-4	AAAGGATTCTGCTGTCGGTCC	up	inf	inf	0.42265	0	1.19049	0	0	3.57146	0	0	0	0	0	5	0	0	0	low
439	hsa-miR-544a_R-1	ATTCTGCATTTTTAGCAAGTT	up	inf	inf	0.42265	0	1.42858	0	0	4.28575	0	0	0	0	0	6	0	0	0	low
440	hsa-miR-544b_R-2	ACCTGAGGTTGTGCATTTCT	up	inf	inf	0.42265	0	4.69495	14.0849	0	0	0	0	0	14	0	0	0	0	0	middle
441	hsa-mir-545-p5_1ss22TA	CCTCAGTAAATGTTTATTAGAA	down	-inf	-inf	0.42265	1.63539	0	0	0	0	0	4.90617	0	0	0	0	0	5	0	low
442	hsa-miR-548av-3p_L+1	CAAAACTGCAGTTACTTTTGC	down	-inf	-inf	0.42265	0.872208	0	0	0	0	0	2.61662	0	0	0	0	0	2.66667	0	low
443	hsa-miR-548at-5p	AAAAGTTATTGCGGTTTTGGCT	up	inf	inf	0.42265	0	1.67677	5.03031	0	0	0	0	0	5	0	0	0	0	0	low
444	hsa-miR-548t-5p_L-1_1ss8GA	AAAAGTAATCGTGGTTTTTG	up	inf	inf	0.42265	0	0.0992072	0	0	0.297622	0	0	0	0	0	0.416667	0	0	0	low
445	hsa-miR-548am-3p_R-1	CAAAAACTGCAGTTACTTTTG	up	inf	inf	0.42265	0	0.396829	0	0	1.19049	0	0	0	0	0	1.66667	0	0	0	low
446	hsa-miR-548u_R-1	CAAAGACTGCAATTACTTTTGC	up	inf	inf	0.42265	0	1.19049	0	0	3.57146	0	0	0	0	0	5	0	0	0	low
447	hsa-mir-548f-1-p5_1ss13AT	AAAAGTAATCACTGTTTTTGA	down	-inf	-inf	0.42265	1.30253	0	0	0	0	3.90759	0	0	0	0	0	4.5	0	0	low
448	hsa-mir-548an-p5_1ss7GT	CAAAAGTCATTGTGGTTTTT	down	-inf	-inf	0.42265	0.180907	0	0	0	0	0.542721	0	0	0	0	0	0.625	0	0	low
449	hsa-mir-548aa-1-p5_1ss6AT	AAAAGTAACTGTGGTTTTTGC	up	inf	inf	0.42265	0	0.239539	0.718616	0	0	0	0	0	0.714286	0	0	0	0	0	low
450	hsa-mir-548f-4-p5_1ss10AC	AAAAGTAATCGTGGTTTTTG	up	inf	inf	0.42265	0	0.0992072	0	0	0.297622	0	0	0	0	0	0.416667	0	0	0	low
451	hsa-mir-548h-2-p3	ACCACAATTACTTTTGCAC	up	inf	inf	0.42265	0	0.297622	0	0	0.892865	0	0	0	0	0	1.25	0	0	0	low
452	hsa-miR-548ac_L-1	AAAAACCGGCAATTACTTTTG	up	inf	inf	0.42265	0	2.14288	0	0	6.42863	0	0	0	0	0	9	0	0	0	low
453	hsa-mir-548aw-p3	CCGCGATGACTTTTGCATCAAC	down	-inf	-inf	0.42265	2.22926	0	0	0	0	0	0	6.68778	0	0	0	0	0	5	low
454	hsa-miR-548bb-5p_R-1_1ss11AG	AAAAGTAACTGTGGTTTTTGC	up	inf	inf	0.42265	0	0.239539	0.718616	0	0	0	0	0	0.714286	0	0	0	0	0	low
455	hsa-mir-548aa-2-p5_1ss6AT	AAAAGTAACTGTGGTTTTTGC	up	inf	inf	0.42265	0	0.239539	0.718616	0	0	0	0	0	0.714286	0	0	0	0	0	low
456	hsa-miR-549a-5p	AGCTCATCCATAGTTGTCACTG	up	inf	inf	0.42265	0	1.66668	0	0	5.00004	0	0	0	0	0	7	0	0	0	low
457	hsa-mir-559-p3	TTTGGTGCATATTTACTTT	down	-inf	-inf	0.42265	1.96247	0	0	0	0	0	5.8874	0	0	0	0	0	6	0	low
458	hsa-miR-584-3p	TCAGTTCCAGGCCAACCAGGCT	down	-inf	-inf	0.42265	1.63539	0	0	0	0	0	4.90617	0	0	0	0	0	5	0	low
459	hsa-mir-624-p3	AACACAAGGTATTGGTATT	up	inf	inf	0.42265	0	1.19049	0	0	3.57146	0	0	0	0	0	5	0	0	0	low
460	hsa-miR-655-5p	AGAGGTTATCCGTGTTATGTTC	down	-inf	-inf	0.42265	1.73671	0	0	0	0	5.21012	0	0	0	0	0	6	0	0	low
461	hsa-miR-659-5p	AGGACCTTCCCTGAACCAAGGA	up	inf	inf	0.42265	0	3.29628	0	9.88885	0	0	0	0	0	8	0	0	0	0	low
462	hsa-mir-663a-p5	GCGCCGCGGGACCGCCCTC	down	-inf	-inf	0.42265	1.96247	0	0	0	0	0	5.8874	0	0	0	0	0	6	0	low
463	hsa-miR-676-5p_R-1	TCTTCAACCTCAGGACTTGC	down	-inf	-inf	0.42265	1.73671	0	0	0	0	5.21012	0	0	0	0	0	6	0	0	low
464	hsa-miR-765_L+1R-1	CTGGAGGAGAAGGAAGGTGAT	up	inf	inf	0.42265	0	1.19049	0	0	3.57146	0	0	0	0	0	5	0	0	0	low
465	hsa-miR-873-3p	GGAGACTGATGAGTTCCCGGGA	down	-inf	-inf	0.42265	2.28955	0	0	0	0	0	6.86864	0	0	0	0	0	7	0	low
466	hsa-mir-937-p3_1ss21CT	CCCATCCGCGCTCTGACTCTTT	down	-inf	-inf	0.42265	3.59786	0	0	0	0	0	10.7936	0	0	0	0	0	11	0	middle
467	hsa-miR-1224-3p_R+1	CCCCACCTCCTCTCTCCTCAGT	down	-inf	-inf	0.42265	1.96247	0	0	0	0	0	5.8874	0	0	0	0	0	6	0	low
468	hsa-miR-1225-5p_R-1	GTGGGTACGGCCCAGTGGGGG	down	-inf	-inf	0.42265	6.24192	0	0	0	0	0	0	18.7258	0	0	0	0	0	14	middle
469	hsa-miR-1226-5p	GTGAGGGCATGCAGGCCTGGATGGGG	up	inf	inf	0.42265	0	1.66668	0	0	5.00004	0	0	0	0	0	7	0	0	0	low
470	hsa-miR-1234-3p_R+1	TCGGCCTGACCACCCACCCCACT	down	-inf	-inf	0.42265	1.63539	0	0	0	0	0	4.90617	0	0	0	0	0	5	0	low
471	hsa-miR-1236-5p_R+1	TGAGTGACAGGGGAAATGGGGAT	up	inf	inf	0.42265	0	1.67677	5.03031	0	0	0	0	0	5	0	0	0	0	0	low
472	hsa-mir-1255a-p3	CTATCTTCTTTGCTCATCCTTG	down	-inf	-inf	0.42265	2.67511	0	0	0	0	0	0	8.02533	0	0	0	0	0	6	low
473	hsa-mir-1268a-p3_1ss12TC	TCCCAGCTACTCTGGAGGCT	up	inf	inf	0.42265	0	2.47221	0	7.41664	0	0	0	0	0	6	0	0	0	0	low
474	hsa-mir-1269a-p5	AGTTGGCATGGCTCAGTCCAAGT	down	-inf	-inf	0.42265	1.96247	0	0	0	0	0	5.8874	0	0	0	0	0	6	0	low
475	hsa-miR-1275_R+1	GTGGGGGAGAGGCTGTCG	up	inf	inf	0.42265	0	7.37779	22.1334	0	0	0	0	0	22	0	0	0	0	0	middle
476	hsa-miR-1289_R-1	TGGAGTCCAGGAATCTGCATTT	up	inf	inf	0.42265	0	1.00606	3.01819	0	0	0	0	0	3	0	0	0	0	0	low
477	hsa-mir-1291-p3	GGTTTCAAGCAGAGGCCTAAAGGAC	down	-inf	-inf	0.42265	5.79607	0	0	0	0	0	0	17.3882	0	0	0	0	0	13	middle
478	hsa-miR-1537-5p_L-2R+2	CTGTAATTAGTCAGTTTTCTGT	up	inf	inf	0.42265	0	1.90478	0	0	5.71433	0	0	0	0	0	8	0	0	0	low
479	hsa-miR-1910-5p	CCAGTCCTGTGCCTGCCGCCT	up	inf	inf	0.42265	0	2.34748	7.04243	0	0	0	0	0	7	0	0	0	0	0	low
480	hsa-miR-2114-5p_R-1	TAGTCCCTTCCTTGAAGCGGT	up	inf	inf	0.42265	0	4.94442	0	14.8333	0	0	0	0	0	12	0	0	0	0	middle
481	hsa-miR-2114-3p_R+1	CGAGCCTCAAGCAAGGGACTTC	up	inf	inf	0.42265	0	5.76849	0	17.3055	0	0	0	0	0	14	0	0	0	0	middle
482	hsa-miR-2115-3p_R+1	CATCAGAATTCATGGAGGCTAGA	down	-inf	-inf	0.42265	2.28955	0	0	0	0	0	6.86864	0	0	0	0	0	7	0	low
483	hsa-miR-2276-3p	TCTGCAAGTGTCAGAGGCGAGG	down	-inf	-inf	0.42265	1.63539	0	0	0	0	0	4.90617	0	0	0	0	0	5	0	low
484	hsa-miR-2682-5p_R-1	CAGGCAGTGACTGTTCAGACGT	down	-inf	-inf	0.42265	1.63539	0	0	0	0	0	4.90617	0	0	0	0	0	5	0	low
485	hsa-miR-2682-3p_L+1R-2	ACGCCTCTTCAGCGCTGTCTT	down	-inf	-inf	0.42265	6.86864	0	0	0	0	0	20.6059	0	0	0	0	0	21	0	middle
486	hsa-miR-3118_R-2_1ss9CG	TGTGACTGGATTATGAAAATT	up	inf	inf	0.42265	0	1.34142	4.02425	0	0	0	0	0	4	0	0	0	0	0	low
487	hsa-miR-3120-3p_R+1	CACAGCAAGTGTAGACAGGCAT	down	-inf	-inf	0.42265	2.61662	0	0	0	0	0	7.84987	0	0	0	0	0	8	0	low
488	hsa-miR-3127-5p	ATCAGGGCTTGTGGAATGGGAAG	up	inf	inf	0.42265	0	1.42858	0	0	4.28575	0	0	0	0	0	6	0	0	0	low
489	hsa-miR-3133	TAAAGAACTCTTAAAACCCAAT	down	-inf	-inf	0.42265	2.9437	0	0	0	0	0	8.83111	0	0	0	0	0	9	0	low
490	hsa-miR-3140-5p	ACCTGAATTACCAAAAGCTTT	up	inf	inf	0.42265	0	2.38097	0	0	7.14292	0	0	0	0	0	10	0	0	0	low
491	hsa-miR-3140-3p_R-1	AGCTTTTGGGAATTCAGGTAG	up	inf	inf	0.42265	0	1.19049	0	0	3.57146	0	0	0	0	0	5	0	0	0	low
492	hsa-miR-3144-5p_L+1R-2	AAGGGGACCAAAGAGATATAT	down	-inf	-inf	0.42265	4.01267	0	0	0	0	0	0	12.038	0	0	0	0	0	9	middle
493	hsa-miR-3145-5p	AACTCCAAACACTCAAAACTCA	down	-inf	-inf	0.42265	1.63539	0	0	0	0	0	4.90617	0	0	0	0	0	5	0	low
494	hsa-miR-3150b-3p_R-1	TGAGGAGATCGTCGAGGTTG	up	inf	inf	0.42265	0	2.85717	0	0	8.5715	0	0	0	0	0	12	0	0	0	low
495	hsa-miR-3157-5p_L+1R-2	CTTCAGCCAGGCTAGTGCAGT	up	inf	inf	0.42265	0	2.34748	7.04243	0	0	0	0	0	7	0	0	0	0	0	low
496	hsa-miR-3157-3p_L+1R-1	ACTGCCCTAGTCTAGCTGAAGC	down	-inf	-inf	0.42265	2.9437	0	0	0	0	0	8.83111	0	0	0	0	0	9	0	low
497	hsa-miR-3163_R-1	TATAAAATGAGGGCAGTAAGA	down	-inf	-inf	0.42265	2.61662	0	0	0	0	0	7.84987	0	0	0	0	0	8	0	low
498	hsa-miR-3176_R+2	ACTGGCCTGGGACTACCGGGG	up	inf	inf	0.42265	0	1.42858	0	0	4.28575	0	0	0	0	0	6	0	0	0	low
499	hsa-miR-3179	AGAAGGGGTGAAATTTAAACGT	up	inf	inf	0.42265	0	1.42858	0	0	4.28575	0	0	0	0	0	6	0	0	0	low
500	hsa-miR-3190-3p_L-2R+2	TGGAAGGTAGACGGCCAGAGAGT	up	inf	inf	0.42265	0	2.01212	6.03637	0	0	0	0	0	6	0	0	0	0	0	low
501	hsa-mir-3196-p5_1ss3GT	GGTCGGGGCGGCAGGGGC	down	-inf	-inf	0.42265	2.22926	0	0	0	0	0	0	6.68778	0	0	0	0	0	5	low
502	hsa-mir-3199-1-p3	AGAAACTTTCTCCTAAGGCAGT	down	-inf	-inf	0.42265	0.723628	0	0	0	0	2.17088	0	0	0	0	0	2.5	0	0	low
503	hsa-mir-3199-2-p3	AGAAACTTTCTCCTAAGGCAGT	down	-inf	-inf	0.42265	0.723628	0	0	0	0	2.17088	0	0	0	0	0	2.5	0	0	low
504	hsa-miR-3202_L+2R-3	TATGGAAGGGAGAAGAGCTTT	up	inf	inf	0.42265	0	1.78573	0	0	5.35719	0	0	0	0	0	7.5	0	0	0	low
505	hsa-mir-3612-p3	CAGTTCACTAGAGGCGTCCTGA	down	-inf	-inf	0.42265	1.73671	0	0	0	0	5.21012	0	0	0	0	0	6	0	0	low
506	hsa-miR-3616-5p_L-1R+1	TGAAGTGCACTCATGATATGTT	down	-inf	-inf	0.42265	2.60506	0	0	0	0	7.81518	0	0	0	0	0	9	0	0	low
507	hsa-miR-3617-5p_R+1	AAAGACATAGTTGCAAGATGGGA	down	-inf	-inf	0.42265	5.21012	0	0	0	0	15.6304	0	0	0	0	0	18	0	0	middle
508	hsa-miR-3661	TGACCTGGGACTCGGACAGCTG	down	-inf	-inf	0.42265	1.63539	0	0	0	0	0	4.90617	0	0	0	0	0	5	0	low
509	hsa-miR-3677-3p_1ss22CT	CTCGTGGGCTCTGGCCACGGCT	up	inf	inf	0.42265	0	2.06018	0	6.18053	0	0	0	0	0	5	0	0	0	0	low
510	hsa-miR-3690_R-2	ACCTGGACCCAGCGTAGACAA	up	inf	inf	0.42265	0	1.67677	5.03031	0	0	0	0	0	5	0	0	0	0	0	low
511	hsa-miR-3691-5p	AGTGGATGATGGAGACTCGGTAC	down	-inf	-inf	0.42265	3.59786	0	0	0	0	0	10.7936	0	0	0	0	0	11	0	middle
512	hsa-miR-3920	ACTGATTATCTTAACTCTCTGA	down	-inf	-inf	0.42265	1.63539	0	0	0	0	0	4.90617	0	0	0	0	0	5	0	low
513	hsa-mir-3922-p3	TGTGGGACTTCTGGCCTTGA	down	-inf	-inf	0.42265	1.63539	0	0	0	0	0	4.90617	0	0	0	0	0	5	0	low
514	hsa-mir-3926-1-p5_1ss2TC	ACGGAGCTGGCCAAAAAGCAGGC	down	-inf	-inf	0.42265	2.89451	0	0	0	0	8.68353	0	0	0	0	0	10	0	0	low
515	hsa-miR-3943_R+1	TAGCCCCCAGGCTTCACTTGGCGT	down	-inf	-inf	0.42265	1.63539	0	0	0	0	0	4.90617	0	0	0	0	0	5	0	low
516	hsa-miR-4423-3p_R+1	ATAGGCACCAAAAAGCAACAAT	up	inf	inf	0.42265	0	2.06018	0	6.18053	0	0	0	0	0	5	0	0	0	0	low
517	hsa-miR-4424_R-1	AGAGTTAACTCAAAATGGACT	up	inf	inf	0.42265	0	2.14288	0	0	6.42863	0	0	0	0	0	9	0	0	0	low
518	hsa-miR-4425	TGTTGGGATTCAGCAGGACCAT	down	-inf	-inf	0.42265	1.96247	0	0	0	0	0	5.8874	0	0	0	0	0	6	0	low
519	hsa-mir-4430-p3_1ss3GC	GCCGAGATCGTACCACTGCACTCC	up	inf	inf	0.42265	0	2.47221	0	7.41664	0	0	0	0	0	6	0	0	0	0	low
520	hsa-miR-4433a-5p_R+1	CGTCCCACCCCCCACTCCTGTT	down	-inf	-inf	0.42265	1.44726	0	0	0	0	4.34177	0	0	0	0	0	5	0	0	low
521	hsa-miR-4440_R+1	TGTCGTGGGGCTTGCTGGCTTGT	up	inf	inf	0.42265	0	1.67677	5.03031	0	0	0	0	0	5	0	0	0	0	0	low
522	hsa-miR-4444_L+4R+2	TGAACTCGAGTTGGAAGAGGCGAT	down	-inf	-inf	0.42265	1.63539	0	0	0	0	0	4.90617	0	0	0	0	0	5	0	low
523	hsa-mir-4464-p5	TTTGGATAGATGCAATAAAGT	up	inf	inf	0.42265	0	5.71433	0	0	17.143	0	0	0	0	0	24	0	0	0	middle
524	hsa-miR-4466_L-1R+2	GGTGCGGGCCGGCGGGGTC	down	-inf	-inf	0.42265	4.57909	0	0	0	0	0	13.7373	0	0	0	0	0	14	0	middle
525	hsa-miR-4473_R-1	CTAGTGCTCTCCGTTACAAGT	up	inf	inf	0.42265	0	1.19049	0	0	3.57146	0	0	0	0	0	5	0	0	0	low
526	hsa-miR-4474-3p_R-2	TTGTGGCTGGTCATGAGGCT	down	-inf	-inf	0.42265	1.44726	0	0	0	0	4.34177	0	0	0	0	0	5	0	0	low
527	hsa-miR-4511_R+1	GAAGAACTGTTGCATTTGCCCTG	up	inf	inf	0.42265	0	2.34748	7.04243	0	0	0	0	0	7	0	0	0	0	0	low
528	hsa-miR-4512_R-2	CAGGGCCTCACTGTATCGCC	up	inf	inf	0.42265	0	2.06018	0	6.18053	0	0	0	0	0	5	0	0	0	0	low
529	hsa-miR-4636_R-2	AACTCGTGTTCAAAGCCTTT	up	inf	inf	0.42265	0	3.80956	0	0	11.4287	0	0	0	0	0	16	0	0	0	middle
530	hsa-miR-4637	TACTAACTGCAGATTCAAGTGA	down	-inf	-inf	0.42265	2.22926	0	0	0	0	0	0	6.68778	0	0	0	0	0	5	low
531	hsa-miR-4649-5p_R-1	TGGGCGAGGGGTGGGCTCTCAGA	up	inf	inf	0.42265	0	1.67677	5.03031	0	0	0	0	0	5	0	0	0	0	0	low
532	hsa-miR-4649-3p_L+1R-1_1ss21CT	CTCTGAGGCCTGCCTCTCCCT	up	inf	inf	0.42265	0	2.06018	0	6.18053	0	0	0	0	0	5	0	0	0	0	low
533	hsa-miR-4659b-3p_L-1R+2	TTCTTCTTAGACATGGCAGCTTT	up	inf	inf	0.42265	0	1.67677	5.03031	0	0	0	0	0	5	0	0	0	0	0	low
534	hsa-miR-4659a-3p_L-1	TTCTTCTTAGACATGGCAACG	up	inf	inf	0.42265	0	1.19049	0	0	3.57146	0	0	0	0	0	5	0	0	0	low
535	hsa-miR-4664-5p	TGGGGTGCCCACTCCGCAAGTT	up	inf	inf	0.42265	0	1.42858	0	0	4.28575	0	0	0	0	0	6	0	0	0	low
536	hsa-miR-4669_R-2	TGTGTCCGGGAAGTGGAGGA	down	-inf	-inf	0.42265	1.44726	0	0	0	0	4.34177	0	0	0	0	0	5	0	0	low
537	hsa-miR-4676-3p_L-1	ACTGTTTCACCACTGGCTCTT	up	inf	inf	0.42265	0	1.67677	5.03031	0	0	0	0	0	5	0	0	0	0	0	low
538	hsa-miR-4679_L+1R-1	TTCTGTGATAGAGATTCTTTGC	up	inf	inf	0.42265	0	1.30953	0	0	3.9286	0	0	0	0	0	5.5	0	0	0	low
539	hsa-miR-4723-5p_R-3	TGGGGGAGCCATGAGATAAGA	down	-inf	-inf	0.42265	1.44726	0	0	0	0	4.34177	0	0	0	0	0	5	0	0	low
540	hsa-miR-4725-3p_R-1	TGGGGAAGGCGTCAGTGTCGG	down	-inf	-inf	0.42265	2.22926	0	0	0	0	0	0	6.68778	0	0	0	0	0	5	low
541	hsa-miR-4726-5p_R-2	AGGGCCAGAGGAGCCTGGAGT	down	-inf	-inf	0.42265	1.63539	0	0	0	0	0	4.90617	0	0	0	0	0	5	0	low
542	hsa-miR-4728-3p_1ss25GT	CATGCTGACCTCCCTCCTGCCCCAT	down	-inf	-inf	0.42265	3.12096	0	0	0	0	0	0	9.36289	0	0	0	0	0	7	low
543	hsa-miR-4742-3p_R-1	TCTGTATTCTCCTTTGCCTGCA	down	-inf	-inf	0.42265	6.68778	0	0	0	0	0	0	20.0633	0	0	0	0	0	15	middle
544	hsa-miR-4743-5p_R-4	TGGCCGGATGGGACAGGAG	down	-inf	-inf	0.42265	1.44726	0	0	0	0	4.34177	0	0	0	0	0	5	0	0	low
545	hsa-miR-4746-5p_R-2	CCGGTCCCAGGAGAACCTGCA	down	-inf	-inf	0.42265	2.22926	0	0	0	0	0	0	6.68778	0	0	0	0	0	5	low
546	hsa-miR-4757-3p	CATGACGTCACAGAGGCTTCGC	down	-inf	-inf	0.42265	1.73671	0	0	0	0	5.21012	0	0	0	0	0	6	0	0	low
547	hsa-miR-4766-3p	ATAGCAATTGCTCTTTTGGAA	up	inf	inf	0.42265	0	2.38097	0	0	7.14292	0	0	0	0	0	10	0	0	0	low
548	hsa-mir-4781-p3	TTGGAATCCTCGCTAGAGCGT	up	inf	inf	0.42265	0	2.06018	0	6.18053	0	0	0	0	0	5	0	0	0	0	low
549	hsa-miR-4795-3p	ATATTATTAGCCACTTCTGGAT	down	-inf	-inf	0.42265	1.44726	0	0	0	0	4.34177	0	0	0	0	0	5	0	0	low
550	hsa-miR-4798-5p	TTCGGTATACTTTGTGAATTGG	up	inf	inf	0.42265	0	2.85717	0	0	8.5715	0	0	0	0	0	12	0	0	0	low
551	hsa-miR-4800-5p	AGTGGACCGAGGAAGGAAGGA	up	inf	inf	0.42265	0	3.70832	0	11.125	0	0	0	0	0	9	0	0	0	0	middle
552	hsa-miR-4802-5p	TATGGAGGTTCTAGACCATGTT	up	inf	inf	0.42265	0	1.66668	0	0	5.00004	0	0	0	0	0	7	0	0	0	low
553	hsa-miR-5000-5p	CAGTTCAGAAGTGTTCCTGAGT	up	inf	inf	0.42265	0	1.19049	0	0	3.57146	0	0	0	0	0	5	0	0	0	low
554	hsa-miR-5008-3p_R+1	CCTGTGCTCCCAGGGCCTCGCC	down	-inf	-inf	0.42265	2.28955	0	0	0	0	0	6.86864	0	0	0	0	0	7	0	low
555	hsa-miR-5189-5p_R-3	TCTGGGCACAGGCGGATGGAC	down	-inf	-inf	0.42265	1.96247	0	0	0	0	0	5.8874	0	0	0	0	0	6	0	low
556	hsa-mir-5696-p3	ATTTAGGCGTCAGACTACCTAA	down	-inf	-inf	0.42265	2.22926	0	0	0	0	0	0	6.68778	0	0	0	0	0	5	low
557	hsa-miR-6509-5p_R-1	ATTAGGTAGTGGCAGTGGAA	up	inf	inf	0.42265	0	1.19049	0	0	3.57146	0	0	0	0	0	5	0	0	0	low
558	hsa-miR-6514-5p_R-1	TATGGAGTGGACTTTCAGCTGG	up	inf	inf	0.42265	0	2.38097	0	0	7.14292	0	0	0	0	0	10	0	0	0	low
559	hsa-miR-6720-5p_R+1	TTCCAGCCCTGGTAGGCGCCGCGT	down	-inf	-inf	0.42265	2.61662	0	0	0	0	0	7.84987	0	0	0	0	0	8	0	low
560	hsa-miR-6730-5p_L-2	AAAGGTGGAGGGGTTGTCAGA	up	inf	inf	0.42265	0	1.42858	0	0	4.28575	0	0	0	0	0	6	0	0	0	low
561	hsa-miR-6735-5p_R-2	CAGGGCAGAGGGCACAGGAATCT	up	inf	inf	0.42265	0	1.67677	5.03031	0	0	0	0	0	5	0	0	0	0	0	low
562	hsa-miR-6740-5p	AGTTTGGGATGGAGAGAGGAGA	up	inf	inf	0.42265	0	1.67677	5.03031	0	0	0	0	0	5	0	0	0	0	0	low
563	hsa-miR-6745_L+2	CCTGGGTGGAAGAAGGTCTGGTT	up	inf	inf	0.42265	0	2.01212	6.03637	0	0	0	0	0	6	0	0	0	0	0	low
564	hsa-miR-6746-5p_R+1	CCGGGAGAAGGAGGTGGCCTGGA	down	-inf	-inf	0.42265	2.67511	0	0	0	0	0	0	8.02533	0	0	0	0	0	6	low
565	hsa-miR-6747-3p	TCCTGCCTTCCTCTGCACCAG	up	inf	inf	0.42265	0	2.06018	0	6.18053	0	0	0	0	0	5	0	0	0	0	low
566	hsa-miR-6750-5p_L-1R-2	AGGGAACAGCTGGGTGAGCTG	up	inf	inf	0.42265	0	2.06018	0	6.18053	0	0	0	0	0	5	0	0	0	0	low
567	hsa-miR-6757-5p	TAGGGATGGGAGGCCAGGATGA	down	-inf	-inf	0.42265	2.22926	0	0	0	0	0	0	6.68778	0	0	0	0	0	5	low
568	hsa-miR-6803-3p	TCCCTCGCCTTCTCACCCTCAG	up	inf	inf	0.42265	0	2.01212	6.03637	0	0	0	0	0	6	0	0	0	0	0	low
569	hsa-miR-6805-5p	TAGGGGGCGGCTTGTGGAGTGT	up	inf	inf	0.42265	0	1.19049	0	0	3.57146	0	0	0	0	0	5	0	0	0	low
570	hsa-miR-6818-5p_R+1	TTGTGTGAGTACAGAGAGCATCT	down	-inf	-inf	0.42265	1.63539	0	0	0	0	0	4.90617	0	0	0	0	0	5	0	low
571	hsa-miR-6820-5p_L+1R-1	CTGCGGCAGAGCTGGGGTC	down	-inf	-inf	0.42265	1.63539	0	0	0	0	0	4.90617	0	0	0	0	0	5	0	low
572	hsa-miR-6842-5p_R-1	TGGGGGTGGTCTCTAGCCAAG	up	inf	inf	0.42265	0	3.33336	0	0	10.0001	0	0	0	0	0	14	0	0	0	middle
573	hsa-miR-6850-3p_R+1	CCCGGCCGGAACGCCGCACTC	down	-inf	-inf	0.42265	1.63539	0	0	0	0	0	4.90617	0	0	0	0	0	5	0	low
574	hsa-miR-6852-5p	CCCTGGGGTTCTGAGGACATG	down	-inf	-inf	0.42265	3.59786	0	0	0	0	0	10.7936	0	0	0	0	0	11	0	middle
575	hsa-miR-6883-3p_R-1	TTCCCTATCTCACTCTCCTCA	up	inf	inf	0.42265	0	2.01212	6.03637	0	0	0	0	0	6	0	0	0	0	0	low
576	hsa-miR-6894-3p	TTGCCTGCCCTCTTCCTCCAG	down	-inf	-inf	0.42265	1.63539	0	0	0	0	0	4.90617	0	0	0	0	0	5	0	low
577	hsa-miR-7851-3p_R+1	TACCTGGGAGACTGAGGTTGGAT	down	-inf	-inf	0.42265	1.63539	0	0	0	0	0	4.90617	0	0	0	0	0	5	0	low
578	hsa-miR-7854-3p_R+1	TGAGGTGACCGCAGATGGGAAG	up	inf	inf	0.42265	0	2.34748	7.04243	0	0	0	0	0	7	0	0	0	0	0	low
579	hsa-miR-9903_R+1	TTATCCTCCAGTAGACTAGGGAA	down	-inf	-inf	0.42265	1.63539	0	0	0	0	0	4.90617	0	0	0	0	0	5	0	low
580	hsa-miR-9983-3p	TTTTTTGCTGGAACATTTCTGG	up	inf	inf	0.42265	0	1.90478	0	0	5.71433	0	0	0	0	0	8	0	0	0	low
581	hsa-mir-10396a-p3	CGGGCTTCGGCCGGGCCCCGGGC	down	-inf	-inf	0.42265	1.33756	0	0	0	0	0	0	4.01267	0	0	0	0	0	3	low
582	hsa-miR-11400_1ss20TC	TCGGCTGTGTATCTCTGTGCC	down	-inf	-inf	0.42265	17.6622	0	0	0	0	0	52.9866	0	0	0	0	0	54	0	middle
583	hsa-miR-11401_R+1	TCACGTCTGCGGCTGTCACGT	down	-inf	-inf	0.42265	2.61662	0	0	0	0	0	7.84987	0	0	0	0	0	8	0	low
584	hsa-miR-12135_1ss9TC	TAAAGGTTCGTTTGTAAA	down	-inf	-inf	0.42265	1.63539	0	0	0	0	0	4.90617	0	0	0	0	0	5	0	low
585	ppy-miR-548h_R+1	AAAAGTAATTGCGGTTTTTGT	down	-inf	-inf	0.42265	1.73671	0	0	0	0	5.21012	0	0	0	0	0	6	0	0	low
586	bta-mir-677-p5	TTCTGACTTTCGTTCTTC	down	-inf	-inf	0.42265	1.96247	0	0	0	0	0	5.8874	0	0	0	0	0	6	0	low
587	eca-mir-703-p5	AGGAAAGGAGAATGTTTTGTGGA	down	-inf	-inf	0.42265	2.28955	0	0	0	0	0	6.86864	0	0	0	0	0	7	0	low
588	cfa-miR-8903_R-2_1ss17CT	TCTTGGGCCCCACCCCTGGAGA	down	-inf	-inf	0.42265	1.63539	0	0	0	0	0	4.90617	0	0	0	0	0	5	0	low
589	eca-mir-9153-p5_1ss7AT	CAGAAGTTGGAGAAGCTGA	down	-inf	-inf	0.42265	6.86864	0	0	0	0	0	20.6059	0	0	0	0	0	21	0	middle
590	efu-mir-9277-p5	TCGTGGCCGAGTGGTTAAG	up	inf	inf	0.42265	0	3.70832	0	11.125	0	0	0	0	0	9	0	0	0	0	middle
591	mdo-miR-139-5p_R+4	TCTACAGTGCATGTGTCTCCAG	up	inf	inf	0.42265	0	2.88425	0	8.65274	0	0	0	0	0	7	0	0	0	0	low
592	mdo-miR-203_L-1R-1	TGAAATGTTTAGGACCACTT	down	-inf	-inf	0.42265	1.63539	0	0	0	0	0	4.90617	0	0	0	0	0	5	0	low
593	mmu-miR-322-5p_R-1	CAGCAGCAATTCATGTTTTGG	up	inf	inf	0.42265	0	1.19049	0	0	3.57146	0	0	0	0	0	5	0	0	0	low
594	bta-miR-329a_R-1	AACACACCTGGTTAACCTTTT	up	inf	inf	0.42265	0	0.838385	2.51515	0	0	0	0	0	2.5	0	0	0	0	0	low
595	mmu-miR-378d_1ss6CG	ACTGGGCTTGGAGTCAGAAGGT	down	-inf	-inf	0.42265	1.44726	0	0	0	0	4.34177	0	0	0	0	0	5	0	0	low
596	ocu-miR-502b-3p_R-3	AATGCACCTGGGCAAGGATTT	down	-inf	-inf	0.42265	1.01308	0	0	0	0	3.03924	0	0	0	0	0	3.5	0	0	low
597	ocu-miR-628-5p_R-2	ATGCTGACATATTTACTAGAA	up	inf	inf	0.42265	0	1.19049	0	0	3.57146	0	0	0	0	0	5	0	0	0	low
598	eca-mir-1302d-4-p5_1ss21TC	TTTTTTAGTGTAAGTATGTCC	up	inf	inf	0.42265	0	2.01212	6.03637	0	0	0	0	0	6	0	0	0	0	0	low
599	sha-mir-93-p3	ACTGCTGAGCTAGCACTTCT	up	inf	inf	0.42265	0	1.19049	0	0	3.57146	0	0	0	0	0	5	0	0	0	low
600	mmu-mir-101c-p3_1ss18TC	AGTACTGTGATAACTGACC	up	inf	inf	0.42265	0	1.64814	0	4.94442	0	0	0	0	0	4	0	0	0	0	low
601	mmu-mir-101c-p3_1ss19CT	AGTACTGTGATAACTGATT	down	-inf	-inf	0.42265	1.01308	0	0	0	0	3.03924	0	0	0	0	0	3.5	0	0	low
602	sha-mir-125b-p5_1ss19GA	TGAGACCCTAACTTGTGAAA	up	inf	inf	0.42265	0	1.03009	0	3.09026	0	0	0	0	0	2.5	0	0	0	0	low
603	mmu-miR-339-5p_R+2	TCCCTGTCCTCCAGGAGCTCACGAA	up	inf	inf	0.42265	0	1.67677	5.03031	0	0	0	0	0	5	0	0	0	0	0	low
604	rno-miR-378b_L-2R+1	TGGACTTGGAGTCAGAAGGT	up	inf	inf	0.42265	0	1.64814	0	4.94442	0	0	0	0	0	4	0	0	0	0	low
605	mmu-mir-467f-p5_1ss14GA	ACGGCTACATAGAAAAATCC	up	inf	inf	0.42265	0	1.00606	3.01819	0	0	0	0	0	3	0	0	0	0	0	low
606	bta-mir-1246-p3_1ss16AG	GATTTTTGGAGCAGGGAG	up	inf	inf	0.42265	0	3.18586	9.55759	0	0	0	0	0	9.5	0	0	0	0	0	low
607	cgr-miR-1260_R+2_1ss15AC	ATCCCACCGCTGCCCCCAAT	up	inf	inf	0.42265	0	2.01212	6.03637	0	0	0	0	0	6	0	0	0	0	0	low
608	bta-mir-1264-p3_1ss4AT	AGATTAAGAGAACCAACA	up	inf	inf	0.42265	0	1.03009	0	3.09026	0	0	0	0	0	2.5	0	0	0	0	low
609	bta-mir-1264-p5_1ss4AT	AGATTAAGAGAACCAACA	up	inf	inf	0.42265	0	1.03009	0	3.09026	0	0	0	0	0	2.5	0	0	0	0	low
610	bta-mir-1434-p3_1ss1AC	CATTTCTTCACTTTGACC	down	-inf	-inf	0.42265	3.7614	0	0	0	0	0	11.2842	0	0	0	0	0	11.5	0	middle
611	bta-miR-2478_L-1R-1_1ss2TA	AATCCCACTTCTGACACC	up	inf	inf	0.42265	0	1.50909	4.52728	0	0	0	0	0	4.5	0	0	0	0	0	low
612	bta-mir-2887-1-p5_2ss12GC21AT	GACCGGGGTCCCGTGCGGAGT	up	inf	inf	0.42265	0	1.00606	3.01819	0	0	0	0	0	3	0	0	0	0	0	low
613	mmu-mir-3968-p3_2ss11AT18AC	ATCCCACTCCTGACACCC	up	inf	inf	0.42265	0	1.67677	5.03031	0	0	0	0	0	5	0	0	0	0	0	low
614	mmu-miR-3968_L-1_1ss14AT	GAATCCCACTCCTGACACCA	up	inf	inf	0.42265	0	1.00606	3.01819	0	0	0	0	0	3	0	0	0	0	0	low
615	mmu-miR-3968_L-3	ATCCCACTCCAGACACCA	up	inf	inf	0.42265	0	2.68283	8.04849	0	0	0	0	0	8	0	0	0	0	0	low
616	mmu-miR-5100_R-1_1ss15TG	TCGAATCCCAGCGGGGCCTC	up	inf	inf	0.42265	0	1.00606	3.01819	0	0	0	0	0	3	0	0	0	0	0	low
617	mmu-miR-5106_R-4_1ss1AG	GGGTCTGTAGCTCAGTTGG	down	-inf	-inf	0.42265	1.63539	0	0	0	0	0	4.90617	0	0	0	0	0	5	0	low
618	mmu-miR-5119_1ss5TG	CATCGCATCCTGGGGCTGG	up	inf	inf	0.42265	0	2.06018	0	6.18053	0	0	0	0	0	5	0	0	0	0	low
619	mmu-mir-6236-p5_1ss11CG	CCTGCCGAATGAACTAGCCCT	up	inf	inf	0.42265	0	13.4142	40.2425	0	0	0	0	0	40	0	0	0	0	0	middle
620	mmu-mir-6240-p3_1ss6TG	CGATGGGATTTCTGCCCAGTGCT	down	-inf	-inf	0.42265	1.63539	0	0	0	0	0	4.90617	0	0	0	0	0	5	0	low
621	mmu-mir-8095-p3_1ss18GT	AGCTGAGGAGAAGAAAGT	up	inf	inf	0.42265	0	1.23611	0	3.70832	0	0	0	0	0	3	0	0	0	0	low
622	eca-mir-8969-p5_1ss5AG	GCAGGGGTGGTTCAGTGG	down	-inf	-inf	0.42265	2.61662	0	0	0	0	0	7.84987	0	0	0	0	0	8	0	low
623	pal-miR-9226-5p_L-3_1ss4AT	TGTCCCTGTTCGGGCGCCA	up	inf	inf	0.42265	0	1.03009	0	3.09026	0	0	0	0	0	2.5	0	0	0	0	low
624	efu-mir-9298-p5_1ss18CT	CACAGATGATGAACTTATTGACGGG	down	-inf	-inf	0.42265	2.61662	0	0	0	0	0	7.84987	0	0	0	0	0	8	0	low
625	efu-mir-9298-p3_1ss15TC	TGTGCTGATTGTCACGTTCTGATT	up	inf	inf	0.42265	0	1.19049	0	0	3.57146	0	0	0	0	0	5	0	0	0	low
626	cja-miR-9933_L-3_1ss12AT	TATCACCCTTGACTGATGGCT	up	inf	inf	0.42265	0	4.19192	12.5758	0	0	0	0	0	12.5	0	0	0	0	0	middle
627	pal-miR-9993b-3p_L+1_1ss2AT	TTTCTCGCTGGGGCCTCCA	up	inf	inf	0.42265	0	1.23611	0	3.70832	0	0	0	0	0	3	0	0	0	0	low
628	mdo-miR-21-5p_L+2R+1	AATAGCTTATCAGACTGATGTTGAC	down	-inf	-inf	0.42265	1.44726	0	0	0	0	4.34177	0	0	0	0	0	5	0	0	low
629	age-miR-27a_L+3R-2	ATCTTCACAGTGGCTAAGTTCCG	down	-inf	-inf	0.42265	1.33756	0	0	0	0	0	0	4.01267	0	0	0	0	0	3	low
630	mmu-miR-30d-5p_L+2R+2	TCTGTAAACATCCCCGACTGGAAGCT	down	-inf	-inf	0.42265	2.67511	0	0	0	0	0	0	8.02533	0	0	0	0	0	6	low
631	bta-miR-342_R-3_1ss21CA	TCTCACACAGAAATCGCACCAA	up	inf	inf	0.42265	0	1.42858	0	0	4.28575	0	0	0	0	0	6	0	0	0	low
632	mmu-miR-376c-3p_1ss6AG	AACATGGAGGAAATTTCACGT	down	-inf	-inf	0.42265	1.63539	0	0	0	0	0	4.90617	0	0	0	0	0	5	0	low
633	ssc-miR-381-3p_1ss4AG	TATGCAAGGACAAGCTCTCTGT	down	-inf	-inf	0.42265	1.73671	0	0	0	0	5.21012	0	0	0	0	0	6	0	0	low
634	rno-miR-450a-5p_1ss22TA	TTTTGCGATGTGTTCCTAATGA	up	inf	inf	0.42265	0	1.19049	0	0	3.57146	0	0	0	0	0	5	0	0	0	low
635	cgr-miR-486-5p_R+2_1ss22GA	TCCTGTACTGAGCTGCCCCGAAGT	up	inf	inf	0.42265	0	2.61907	0	0	7.85721	0	0	0	0	0	11	0	0	0	low
636	mmu-miR-3964_L+1R+1_1ss6GA	CATAAAGTAGAAAGCACTAAAT	up	inf	inf	0.42265	0	2.61907	0	0	7.85721	0	0	0	0	0	11	0	0	0	low
637	mmu-miR-5119_L-1_1ss5TA	ATCACATCCTGGGGCTGG	down	-inf	-inf	0.42265	1.63539	0	0	0	0	0	4.90617	0	0	0	0	0	5	0	low
638	bta-miR-6120-3p	TATGTTGGACAACGTGGATAGC	down	-inf	-inf	0.42265	1.63539	0	0	0	0	0	4.90617	0	0	0	0	0	5	0	low
639	pal-miR-9993a-3p_L+2	AAATCTCGGTGGGACCTCCA	up	inf	inf	0.42265	0	4.3596	13.0788	0	0	0	0	0	13	0	0	0	0	0	middle
640	bta-miR-11980_1ss4CG	AGGGAACGGGCTTGGCGGAG	down	-inf	-inf	0.42265	2.22926	0	0	0	0	0	0	6.68778	0	0	0	0	0	5	low
641	PC-5p-136040_5	AGTGCTCATTTAAGTAGTCTGA	up	inf	inf	0.42265	0	0.595243	0	0	1.78573	0	0	0	0	0	2.5	0	0	0	low
642	PC-3p-143160_5	TCTCTCTCTCTCCGTGTCAGTG	up	inf	inf	0.42265	0	1.19049	0	0	3.57146	0	0	0	0	0	5	0	0	0	low
643	PC-5p-100432_8	AGTTCCCATATGGTCTAGCGGTT	down	-inf	-inf	0.42265	1.78341	0	0	0	0	0	0	5.35022	0	0	0	0	0	4	low
644	PC-5p-94372_9	TCAGGCTATGATCCTCAGTTGT	up	inf	inf	0.42265	0	3.33336	0	0	10.0001	0	0	0	0	0	14	0	0	0	middle
645	PC-3p-141829_5	CACAACGGAGCATCACAGCCTGA	up	inf	inf	0.42265	0	1.19049	0	0	3.57146	0	0	0	0	0	5	0	0	0	low
646	PC-5p-117442_6	AACCCTTTCCTATAGTTGTTGC	up	inf	inf	0.42265	0	1.42858	0	0	4.28575	0	0	0	0	0	6	0	0	0	low
647	PC-3p-101231_7	AACAAATACAGGAAAGAGTTCT	up	inf	inf	0.42265	0	1.66668	0	0	5.00004	0	0	0	0	0	7	0	0	0	low
648	PC-3p-98510_8	TTGATATTTACTTAAATCCTGA	down	-inf	-inf	0.42265	1.30831	0	0	0	0	0	3.92494	0	0	0	0	0	4	0	low
649	PC-3p-124502_5	TAAGTAAGAGTATTTGGTGGA	down	-inf	-inf	0.42265	1.63539	0	0	0	0	0	4.90617	0	0	0	0	0	5	0	low
650	PC-3p-63151_22	AGGAACTCCAACAATATTAGTT	down	-inf	-inf	0.42265	16.3539	0	0	0	0	0	49.0617	0	0	0	0	0	50	0	middle
651	PC-5p-101479_7	TTAGAGTGTGTAATGTGGT	up	inf	inf	0.42265	0	2.88425	0	8.65274	0	0	0	0	0	7	0	0	0	0	low
652	PC-3p-115526_6	GAGCACTGTTATGGCTAGG	down	-inf	-inf	0.42265	1.73671	0	0	0	0	5.21012	0	0	0	0	0	6	0	0	low
653	PC-5p-124638_5	AGTTTGACTGGGGCGGTCG	down	-inf	-inf	0.42265	1.63539	0	0	0	0	0	4.90617	0	0	0	0	0	5	0	low
654	PC-3p-134221_5	TTGTATGACACTGTGAGTGAGT	down	-inf	-inf	0.42265	1.44726	0	0	0	0	4.34177	0	0	0	0	0	5	0	0	low
655	PC-3p-104610_7	TTGCCTGCCCTCTTCCTCCAGT	down	-inf	-inf	0.42265	2.28955	0	0	0	0	0	6.86864	0	0	0	0	0	7	0	low
656	PC-3p-107952_7	AAAGGGTAAAAGCTCATTT	up	inf	inf	0.42265	0	2.34748	7.04243	0	0	0	0	0	7	0	0	0	0	0	low
657	PC-3p-128566_5	AAACTACAATTACTTCTGCACA	down	-inf	-inf	0.42265	1.63539	0	0	0	0	0	4.90617	0	0	0	0	0	5	0	low
658	PC-5p-82243_12	CACAGTGATCAAGGTTGACA	down	-inf	-inf	0.42265	3.92494	0	0	0	0	0	11.7748	0	0	0	0	0	12	0	middle
659	PC-5p-129865_5	GAGAGAGAAAGAAGGGCGT	up	inf	inf	0.42265	0	2.06018	0	6.18053	0	0	0	0	0	5	0	0	0	0	low
660	PC-5p-129981_5	TGTCTAAAATTGTTCCTGA	down	-inf	-inf	0.42265	1.63539	0	0	0	0	0	4.90617	0	0	0	0	0	5	0	low
661	PC-5p-116166_6	ATCTGAAATTTGAAATGGTCCA	up	inf	inf	0.42265	0	1.42858	0	0	4.28575	0	0	0	0	0	6	0	0	0	low
662	PC-5p-76394_15	TTTGTGACTGTTCCTGGT	down	-inf	-inf	0.42265	4.90617	0	0	0	0	0	14.7185	0	0	0	0	0	15	0	middle
663	PC-3p-134020_5	CAGCCTCTGCAGCTCCCCGGA	down	-inf	-inf	0.42265	1.63539	0	0	0	0	0	4.90617	0	0	0	0	0	5	0	low
664	PC-5p-138405_5	TTGAGTGCAGGATGTGATGTTAG	up	inf	inf	0.42265	0	1.19049	0	0	3.57146	0	0	0	0	0	5	0	0	0	low
665	PC-5p-133227_5	AGGCGGGAATTCCATCTCATT	up	inf	inf	0.42265	0	2.06018	0	6.18053	0	0	0	0	0	5	0	0	0	0	low
666	PC-3p-101527_7	CAGGTGTCCTAAGATGAGC	up	inf	inf	0.42265	0	4.69495	14.0849	0	0	0	0	0	14	0	0	0	0	0	middle
667	PC-3p-69925_18	TGGAATGCGTAGATATTAGG	down	-inf	-inf	0.42265	9.81234	0	0	0	0	0	29.437	0	0	0	0	0	30	0	middle
668	PC-5p-99320_8	ACAGGATGCAGTGCTCAGTGAT	up	inf	inf	0.42265	0	3.57146	0	0	10.7144	0	0	0	0	0	15	0	0	0	middle
669	PC-5p-99881_8	GAGATCAGGAGGAACATCC	down	-inf	-inf	0.42265	2.31561	0	0	0	0	6.94683	0	0	0	0	0	8	0	0	low
670	PC-3p-126901_5	CAGAATGGGACAATTTTGGAGC	up	inf	inf	0.42265	0	1.67677	5.03031	0	0	0	0	0	5	0	0	0	0	0	low
671	PC-3p-97088_8	GGTAAAACTAAGTGGAGGA	down	-inf	-inf	0.42265	2.61662	0	0	0	0	0	7.84987	0	0	0	0	0	8	0	low
672	PC-3p-98707_8	TTGGAGAATGAATATCTAAA	down	-inf	-inf	0.42265	2.61662	0	0	0	0	0	7.84987	0	0	0	0	0	8	0	low
673	PC-5p-138644_5	ATTCCCACATCAGGCACCA	down	-inf	-inf	0.42265	1.63539	0	0	0	0	0	4.90617	0	0	0	0	0	5	0	low
674	PC-5p-129455_5	CAACACTGACACTGAGGC	up	inf	inf	0.42265	0	1.67677	5.03031	0	0	0	0	0	5	0	0	0	0	0	low
675	PC-5p-90086_10	AGGCTGAGACTGGACAGAAAGA	up	inf	inf	0.42265	0	3.35354	10.0606	0	0	0	0	0	10	0	0	0	0	0	middle
676	PC-5p-138934_5	AAGGGAGCAGAGCTCAGGTCTCAT	down	-inf	-inf	0.42265	1.44726	0	0	0	0	4.34177	0	0	0	0	0	5	0	0	low
677	PC-3p-101784_7	ACTAGTGCTGAATTAACTTT	down	-inf	-inf	0.42265	2.28955	0	0	0	0	0	6.86864	0	0	0	0	0	7	0	low
678	PC-5p-100257_8	ATTCTGAAACCATTTACTTA	down	-inf	-inf	0.42265	2.61662	0	0	0	0	0	7.84987	0	0	0	0	0	8	0	low
679	PC-5p-122662_5	CCCACCAGGAGCCTGGCACTGT	down	-inf	-inf	0.42265	1.63539	0	0	0	0	0	4.90617	0	0	0	0	0	5	0	low
680	PC-5p-121255_5	GAAAGTAATGGTGGGTTTTGCC	up	inf	inf	0.42265	0	1.67677	5.03031	0	0	0	0	0	5	0	0	0	0	0	low
681	PC-5p-110757_6	AAGAGTGGATGAAGCATTA	up	inf	inf	0.42265	0	2.01212	6.03637	0	0	0	0	0	6	0	0	0	0	0	low
682	PC-3p-139369_5	TCTCTAGAAGATCAGAACT	down	-inf	-inf	0.42265	1.63539	0	0	0	0	0	4.90617	0	0	0	0	0	5	0	low
683	PC-5p-130977_5	TATCCGCTGGCTTACTCTCTCT	down	-inf	-inf	0.42265	1.44726	0	0	0	0	4.34177	0	0	0	0	0	5	0	0	low
684	PC-5p-127290_5	TCTGGGCCCTTCCTCCAGAT	up	inf	inf	0.42265	0	2.06018	0	6.18053	0	0	0	0	0	5	0	0	0	0	low
685	PC-5p-143231_5	TGTGTGGATATCTATATGGT	up	inf	inf	0.42265	0	1.67677	5.03031	0	0	0	0	0	5	0	0	0	0	0	low
686	PC-5p-141813_5	TTGTGGAGAGTGCACGTCA	up	inf	inf	0.42265	0	1.67677	5.03031	0	0	0	0	0	5	0	0	0	0	0	low
687	PC-3p-123512_5	CTTCTGAGTCATCACCCTTTT	down	-inf	-inf	0.42265	1.44726	0	0	0	0	4.34177	0	0	0	0	0	5	0	0	low
688	PC-3p-127453_5	TGAGGTAGTAGTTTGAAAT	up	inf	inf	0.42265	0	1.19049	0	0	3.57146	0	0	0	0	0	5	0	0	0	low
689	PC-3p-130896_5	CATCAGTTATTCTTTTTGAA	down	-inf	-inf	0.42265	1.63539	0	0	0	0	0	4.90617	0	0	0	0	0	5	0	low
690	PC-3p-91386_10	ATTTTGATTTTCAGTGTGAAT	down	-inf	-inf	0.42265	2.89451	0	0	0	0	8.68353	0	0	0	0	0	10	0	0	low
691	PC-3p-92263_10	TATGCCTGTCTTTGCAATCAAT	down	-inf	-inf	0.42265	3.27078	0	0	0	0	0	9.81234	0	0	0	0	0	10	0	low
692	PC-5p-123494_5	TGTGGGTAGAAATCCAGCA	down	-inf	-inf	0.42265	1.63539	0	0	0	0	0	4.90617	0	0	0	0	0	5	0	low
693	PC-5p-120175_6	TGGGTACCTAGCAGGCTCAAG	down	-inf	-inf	0.42265	1.96247	0	0	0	0	0	5.8874	0	0	0	0	0	6	0	low
694	PC-5p-104049_7	ATGACTTCAGAAATTCCTTCT	down	-inf	-inf	0.42265	2.28955	0	0	0	0	0	6.86864	0	0	0	0	0	7	0	low
695	PC-5p-123063_5	ATGGAAAACTAATACACTGGTA	down	-inf	-inf	0.42265	1.63539	0	0	0	0	0	4.90617	0	0	0	0	0	5	0	low
696	PC-3p-128515_5	AATGCTTGTTGGTTCTGTTGT	down	-inf	-inf	0.42265	1.63539	0	0	0	0	0	4.90617	0	0	0	0	0	5	0	low
697	PC-5p-132967_5	CAGTAGAACTCCTAGTCCC	up	inf	inf	0.42265	0	2.06018	0	6.18053	0	0	0	0	0	5	0	0	0	0	low
698	PC-5p-83258_12	CCTCCTCCCCGCGCCCCCGCCA	down	-inf	-inf	0.42265	7.57948	0	0	0	0	0	0	22.7384	0	0	0	0	0	17	middle
699	PC-3p-134063_5	GGTAGAGGGAGGTAGGAGAGAA	up	inf	inf	0.42265	0	1.67677	5.03031	0	0	0	0	0	5	0	0	0	0	0	low
700	PC-3p-131120_5	AGGAAAGAAGGGGGAAGAAA	up	inf	inf	0.42265	0	1.67677	5.03031	0	0	0	0	0	5	0	0	0	0	0	low
701	PC-3p-131929_5	TGCCCTGGCCCGAGGGAAT	up	inf	inf	0.42265	0	1.67677	5.03031	0	0	0	0	0	5	0	0	0	0	0	low
702	PC-3p-114356_6	GGCGGACGAGCAAAACTCC	up	inf	inf	0.42265	0	2.01212	6.03637	0	0	0	0	0	6	0	0	0	0	0	low
703	PC-5p-138832_5	CCTTCCTCCTGCCTGCTCTGCA	down	-inf	-inf	0.42265	1.63539	0	0	0	0	0	4.90617	0	0	0	0	0	5	0	low
704	PC-3p-129094_5	TGTCTGTCCATGTCTGAACTTAT	down	-inf	-inf	0.42265	1.63539	0	0	0	0	0	4.90617	0	0	0	0	0	5	0	low
705	PC-3p-132500_5	TTGCTGGGAAAGGGAGAAGTT	down	-inf	-inf	0.42265	1.63539	0	0	0	0	0	4.90617	0	0	0	0	0	5	0	low
706	PC-3p-138984_5	TGAGCGCACAGTCCGGGTCC	down	-inf	-inf	0.42265	1.63539	0	0	0	0	0	4.90617	0	0	0	0	0	5	0	low
707	PC-3p-104706_7	AGCATTGGTGGTTCAGTGGTAG	down	-inf	-inf	0.42265	3.12096	0	0	0	0	0	0	9.36289	0	0	0	0	0	7	low
708	PC-5p-136365_5	AGGGAAACAGAGCCAAATACC	down	-inf	-inf	0.42265	1.44726	0	0	0	0	4.34177	0	0	0	0	0	5	0	0	low
709	PC-3p-95265_9	GCTGTCTCGGCTGCAGACT	down	-inf	-inf	0.42265	2.9437	0	0	0	0	0	8.83111	0	0	0	0	0	9	0	low
710	PC-3p-111954_6	TAGGTTTATGTAGAGAGCGTCT	up	inf	inf	0.42265	0	1.42858	0	0	4.28575	0	0	0	0	0	6	0	0	0	low
711	PC-3p-135160_5	GGAAACTAGGACTTAGTGAT	down	-inf	-inf	0.42265	1.63539	0	0	0	0	0	4.90617	0	0	0	0	0	5	0	low
712	PC-3p-106276_7	TGGGGAAAGGTTCCATGTGA	up	inf	inf	0.42265	0	2.34748	7.04243	0	0	0	0	0	7	0	0	0	0	0	low
713	PC-3p-141222_5	CATGGGCAGGGAGAATGTGGTGT	down	-inf	-inf	0.42265	1.63539	0	0	0	0	0	4.90617	0	0	0	0	0	5	0	low
714	PC-5p-117309_6	ACCCCCAGAGATTGCACGCTCT	up	inf	inf	0.42265	0	2.47221	0	7.41664	0	0	0	0	0	6	0	0	0	0	low
715	PC-3p-116059_6	TGGCCCTTTGTACCCCTCCAGT	down	-inf	-inf	0.42265	1.73671	0	0	0	0	5.21012	0	0	0	0	0	6	0	0	low
716	PC-3p-93637_9	AGAACTTTGAAGACTGAAG	up	inf	inf	0.42265	0	3.70832	0	11.125	0	0	0	0	0	9	0	0	0	0	middle
717	PC-3p-115762_6	TAGGTATGTTACAAGGAAT	down	-inf	-inf	0.42265	1.96247	0	0	0	0	0	5.8874	0	0	0	0	0	6	0	low
718	PC-3p-99754_8	AGTTCTTGTGAGCTTTCTCG	up	inf	inf	0.42265	0	1.78573	0	0	5.35719	0	0	0	0	0	7.5	0	0	0	low
719	PC-3p-140141_5	TTTACTGTTGCTACTGTTACT	down	-inf	-inf	0.42265	1.63539	0	0	0	0	0	4.90617	0	0	0	0	0	5	0	low
720	PC-5p-100139_8	TTGACCATAACCTTCTTGA	down	-inf	-inf	0.42265	2.61662	0	0	0	0	0	7.84987	0	0	0	0	0	8	0	low
721	PC-5p-138715_5	CCCGGGCGGGTCGACGTG	up	inf	inf	0.42265	0	1.67677	5.03031	0	0	0	0	0	5	0	0	0	0	0	low
722	PC-3p-131803_5	GGTTGGGGGTGACTGTAAAC	down	-inf	-inf	0.42265	1.63539	0	0	0	0	0	4.90617	0	0	0	0	0	5	0	low
723	PC-5p-136164_5	CAGGGACTGGAGCTTCACAT	down	-inf	-inf	0.42265	3.27078	0	0	0	0	0	9.81234	0	0	0	0	0	10	0	low
724	PC-5p-31775_78	GATGAAGTTTAGAACTGGA	down	-inf	-inf	0.42265	27.1475	0	0	0	0	0	81.4424	0	0	0	0	0	83	0	middle
725	PC-3p-117419_6	CGTGAAGCGTTCCATATTTTTT	down	-inf	-inf	0.42265	1.73671	0	0	0	0	5.21012	0	0	0	0	0	6	0	0	low
726	PC-5p-136058_5	AAAGAGCTTGAATATCTTCC	down	-inf	-inf	0.42265	1.63539	0	0	0	0	0	4.90617	0	0	0	0	0	5	0	low
727	PC-3p-97695_8	GATGTTGTAGCATCATCTGT	down	-inf	-inf	0.42265	2.61662	0	0	0	0	0	7.84987	0	0	0	0	0	8	0	low
728	PC-3p-40587_52	AATGTTTTAGAGGTTTCTGC	down	-inf	-inf	0.42265	17.0081	0	0	0	0	0	51.0242	0	0	0	0	0	52	0	middle
729	PC-5p-134295_5	ATTGAACTCAGCATCCAGGGCCA	down	-inf	-inf	0.42265	1.44726	0	0	0	0	4.34177	0	0	0	0	0	5	0	0	low
730	PC-5p-98225_8	TGCAAATTAGAGTCTCTAGGGG	up	inf	inf	0.42265	0	2.68283	8.04849	0	0	0	0	0	8	0	0	0	0	0	low
731	PC-3p-113489_6	AGCTCGGTCTGAGGCCAAA	up	inf	inf	0.42265	0	2.01212	6.03637	0	0	0	0	0	6	0	0	0	0	0	low
732	PC-5p-121685_5	GGGGTGTCCTTGCTGTTCTG	up	inf	inf	0.42265	0	1.67677	5.03031	0	0	0	0	0	5	0	0	0	0	0	low
733	PC-5p-98737_8	AAACACAGCACTCTGCAAAC	down	-inf	-inf	0.42265	2.31561	0	0	0	0	6.94683	0	0	0	0	0	8	0	0	low
734	PC-3p-134682_5	TCGCTCTCGGATGTTCCCGATT	up	inf	inf	0.42265	0	1.67677	5.03031	0	0	0	0	0	5	0	0	0	0	0	low
735	PC-5p-141874_5	TTTGCTGAACAAATCTTATTT	up	inf	inf	0.42265	0	1.19049	0	0	3.57146	0	0	0	0	0	5	0	0	0	low
736	PC-3p-98934_8	CAGTTCAATGGTGTTCAGCAGA	down	-inf	-inf	0.42265	2.31561	0	0	0	0	6.94683	0	0	0	0	0	8	0	0	low
737	PC-5p-129588_5	CCCAGTGTTTAGACAAAGGAA	down	-inf	-inf	0.42265	1.63539	0	0	0	0	0	4.90617	0	0	0	0	0	5	0	low
738	PC-3p-140616_5	TCCCCAACCCCTGCCCGCAGT	down	-inf	-inf	0.42265	1.63539	0	0	0	0	0	4.90617	0	0	0	0	0	5	0	low
739	PC-3p-90280_10	CAATTGCATAAACTCCTTCA	down	-inf	-inf	0.42265	3.27078	0	0	0	0	0	9.81234	0	0	0	0	0	10	0	low
740	PC-5p-114625_6	GAGATTTGAGAGGGGCTGC	down	-inf	-inf	0.42265	1.73671	0	0	0	0	5.21012	0	0	0	0	0	6	0	0	low
741	PC-3p-136296_5	GTGGGCCCAGGATCTGCCTGT	up	inf	inf	0.42265	0	1.67677	5.03031	0	0	0	0	0	5	0	0	0	0	0	low
742	PC-5p-107833_7	TTTGAGAGAACTTCGCCCTT	up	inf	inf	0.42265	0	2.34748	7.04243	0	0	0	0	0	7	0	0	0	0	0	low
743	PC-3p-85272_11	TCCAACAAGGTGTGGAGCT	down	-inf	-inf	0.42265	3.59786	0	0	0	0	0	10.7936	0	0	0	0	0	11	0	middle
744	PC-5p-124760_5	TGAGGTAGTAGGTTGTGCA	up	inf	inf	0.42265	0	1.19049	0	0	3.57146	0	0	0	0	0	5	0	0	0	low
745	PC-5p-111862_6	AGCGGGCGGCGGCGGCGGTC	down	-inf	-inf	0.42265	2.67511	0	0	0	0	0	0	8.02533	0	0	0	0	0	6	low
746	PC-3p-127206_5	TTGCAATCCACCTCTGGGGTTA	down	-inf	-inf	0.42265	2.22926	0	0	0	0	0	0	6.68778	0	0	0	0	0	5	low
747	PC-5p-100430_8	TGTGCTGTTTATAACTTTT	down	-inf	-inf	0.42265	2.61662	0	0	0	0	0	7.84987	0	0	0	0	0	8	0	low
748	PC-3p-126078_5	TATTGAAAGGCTCCTGGGGA	up	inf	inf	0.42265	0	1.19049	0	0	3.57146	0	0	0	0	0	5	0	0	0	low
749	PC-3p-108926_6	TATGTATGCTTGTGTGTGGAGT	up	inf	inf	0.42265	0	2.47221	0	7.41664	0	0	0	0	0	6	0	0	0	0	low
750	PC-5p-113034_6	CATCCAGACTGGGAACCGCTAT	down	-inf	-inf	0.42265	2.67511	0	0	0	0	0	0	8.02533	0	0	0	0	0	6	low
751	PC-5p-96270_8	AGACTCGAGTAGGGCGGGA	down	-inf	-inf	0.42265	2.61662	0	0	0	0	0	7.84987	0	0	0	0	0	8	0	low
752	PC-5p-123936_5	TTTTGGGTCGGGGTTTCGT	up	inf	inf	0.42265	0	1.67677	5.03031	0	0	0	0	0	5	0	0	0	0	0	low
753	PC-3p-129999_5	GCGTCTCGAGCTGCAGGA	down	-inf	-inf	0.42265	1.63539	0	0	0	0	0	4.90617	0	0	0	0	0	5	0	low
754	PC-5p-141084_5	CAATATAGTAAGATCACT	down	-inf	-inf	0.42265	1.63539	0	0	0	0	0	4.90617	0	0	0	0	0	5	0	low
755	PC-3p-141167_5	AAATCTCGCTGGGGCCTCCA	up	inf	inf	0.42265	0	1.67677	5.03031	0	0	0	0	0	5	0	0	0	0	0	low
756	PC-5p-135718_5	TGTTTAGCATCCTGTAGCCTGC	up	inf	inf	0.42265	0	2.06018	0	6.18053	0	0	0	0	0	5	0	0	0	0	low
757	PC-3p-103910_7	CAAAAACCTTAATTACCTTTGC	up	inf	inf	0.42265	0	1.66668	0	0	5.00004	0	0	0	0	0	7	0	0	0	low
758	PC-5p-129790_5	AACCCCTGCCTTCCACAAATGCG	up	inf	inf	0.42265	0	1.67677	5.03031	0	0	0	0	0	5	0	0	0	0	0	low
759	PC-3p-137373_5	CTGGGGTTAGAGATGTGAGCA	up	inf	inf	0.42265	0	1.67677	5.03031	0	0	0	0	0	5	0	0	0	0	0	low
760	PC-5p-142578_5	CGGCAGGACATGGCAGGTC	up	inf	inf	0.42265	0	1.67677	5.03031	0	0	0	0	0	5	0	0	0	0	0	low
761	PC-3p-136662_5	GGATGAGGTGTGATTAGGA	down	-inf	-inf	0.42265	1.44726	0	0	0	0	4.34177	0	0	0	0	0	5	0	0	low
762	PC-3p-96469_8	AAGATGAGATCTCCCGGG	up	inf	inf	0.42265	0	8.38385	25.1515	0	0	0	0	0	25	0	0	0	0	0	middle
763	PC-5p-44813_44	ACTAATATTGTTGGAGTTCCT	down	-inf	-inf	0.42265	26.1662	0	0	0	0	0	78.4987	0	0	0	0	0	80	0	middle
764	PC-3p-125326_5	CATGAGCTTGGAGGCCCTGTGT	up	inf	inf	0.42265	0	1.67677	5.03031	0	0	0	0	0	5	0	0	0	0	0	low
765	PC-5p-70765_17	ACCAATGTTAAGGAACTCT	down	-inf	-inf	0.42265	9.15818	0	0	0	0	0	27.4745	0	0	0	0	0	28	0	middle
766	PC-5p-110996_6	AGCATAGCTGTTGGGACCC	up	inf	inf	0.42265	0	2.01212	6.03637	0	0	0	0	0	6	0	0	0	0	0	low
767	PC-3p-127818_5	CCCGCCCCTCCGCGCCCCCCAT	up	inf	inf	0.42265	0	1.67677	5.03031	0	0	0	0	0	5	0	0	0	0	0	low
768	PC-3p-119992_6	TACACACATCCCTGTCTTACA	up	inf	inf	0.42265	0	1.42858	0	0	4.28575	0	0	0	0	0	6	0	0	0	low
769	PC-3p-98703_8	AATAGTGTCTAGAATATCTTGA	up	inf	inf	0.42265	0	1.90478	0	0	5.71433	0	0	0	0	0	8	0	0	0	low
770	PC-3p-109530_6	TTAAAAAATGAAATGACTGACA	down	-inf	-inf	0.42265	1.96247	0	0	0	0	0	5.8874	0	0	0	0	0	6	0	low
771	PC-5p-88437_11	GTGGCACAGGCCAGGGGGTAG	down	-inf	-inf	0.42265	5.56033	0	0	0	0	0	16.681	0	0	0	0	0	17	0	middle
772	PC-5p-72839_16	TCCTTGGACTTCAACCTTT	up	inf	inf	0.42265	0	5.36566	16.097	0	0	0	0	0	16	0	0	0	0	0	middle
773	PC-3p-73619_16	TCTATACTTTTTTAACTCTT	down	-inf	-inf	0.42265	9.81234	0	0	0	0	0	29.437	0	0	0	0	0	30	0	middle
774	PC-5p-133591_5	ATGTTCATGGACTGAAAGACT	down	-inf	-inf	0.42265	1.44726	0	0	0	0	4.34177	0	0	0	0	0	5	0	0	low
775	PC-3p-141229_5	GAGGTCGGGGTCTTCCTGG	up	inf	inf	0.42265	0	2.06018	0	6.18053	0	0	0	0	0	5	0	0	0	0	low
776	PC-3p-115630_6	TAAAACTGCAGTTATTTTTGCT	up	inf	inf	0.42265	0	2.61907	0	0	7.85721	0	0	0	0	0	11	0	0	0	low
777	PC-3p-79012_14	CAAAATTGTTGGCTTTTTT	down	-inf	-inf	0.42265	4.57909	0	0	0	0	0	13.7373	0	0	0	0	0	14	0	middle
778	PC-5p-141790_5	GTGAGTGTGGGACCAGGGAT	up	inf	inf	0.42265	0	1.67677	5.03031	0	0	0	0	0	5	0	0	0	0	0	low
779	PC-3p-115513_6	AGACTCTTCTCCCGCTCCA	down	-inf	-inf	0.42265	3.92494	0	0	0	0	0	11.7748	0	0	0	0	0	12	0	middle
780	PC-3p-121796_5	TTTGGTTGGTATGTTCTTT	down	-inf	-inf	0.42265	1.63539	0	0	0	0	0	4.90617	0	0	0	0	0	5	0	low
781	PC-5p-112868_6	TAGAGTGTGGTAGAGGGTA	down	-inf	-inf	0.42265	1.73671	0	0	0	0	5.21012	0	0	0	0	0	6	0	0	low
782	PC-5p-134679_5	AAACAATGAGAAGCTGCAGT	up	inf	inf	0.42265	0	1.67677	5.03031	0	0	0	0	0	5	0	0	0	0	0	low
783	PC-3p-139048_5	AATAAACAGTGGAAAGAGAAGC	down	-inf	-inf	0.42265	1.63539	0	0	0	0	0	4.90617	0	0	0	0	0	5	0	low
784	hsa-mir-3960-p3_1ss16AT	CGGCGGCGGCGGCGGTGGC	down	0.236538	-2.07986	0.423465	810.614	191.741	202.218	352.29	20.7145	35.1683	361.585	2035.09	201	285	29	40.5	368.5	1521.5	middle
785	mmu-miR-218-1-3p_R-1	AAACATGGTTCCGTCAAGCAC	up	1.35865	0.442174	0.423529	90.0022	122.281	128.776	76.6386	161.43	137.2	87.3298	45.4769	128	62	226	158	89	34	middle
786	hsa-mir-548ac-p5	AAAAGTTATTGTGGTTTTTGCT	down	0.391267	-1.35378	0.42398	5.47677	2.14288	0	0	6.42863	10.4202	6.01006	0	0	0	9	12	6.125	0	middle
787	hsa-miR-378g_R+2	ACTGGGCTTGGAGTCAGAAGGC	up	1.29666	0.3748	0.424248	43.7089	56.6756	44.2667	75.4025	50.3576	35.1683	30.4183	65.5402	44	61	70.5	40.5	31	49	middle
788	hsa-miR-580-3p	TTGAGAATGATGAATCATTAGG	down	0.486986	-1.03805	0.424919	10.0975	4.91734	0	6.18053	8.5715	4.34177	5.8874	20.0633	0	5	12	5	6	15	middle
789	hsa-miR-454-3p	TAGTGCAATATTGCTTATAGGGT	down	0.809255	-0.305334	0.426157	516.917	418.318	354.134	292.957	607.862	561.825	562.247	426.68	352	237	851	647	573	319	middle
790	hsa-miR-1249-3p	ACGCCCTTCCCCCCCTTCTTCA	down	0.764537	-0.387341	0.428526	136.719	104.527	114.691	98.8885	100.001	191.906	139.335	78.9158	114	80	140	221	142	59	middle
791	hsa-miR-202-5p_R-1	TTCCTATGCATATACTTCTTT	down	0.469445	-1.09097	0.428666	437.785	205.516	143.867	111.25	361.432	839.698	441.555	32.1013	143	90	506	967	450	24	middle
792	hsa-miR-200c-3p	TAATACTGCCGGGTAATGATGGA	down	0.502921	-0.991595	0.429625	461.027	231.86	219.824	123.611	352.146	161.514	304.673	916.894	218.5	100	493	186	310.5	685.5	middle
793	PC-5p-60632_24	AACAATAGGGTTTACGACCTCGAT	up	2.57181	1.36278	0.432305	2.67511	6.87987	7.04243	13.5972	0	0	0	8.02533	7	11	0	0	0	6	middle
794	hsa-miR-1228-5p	GTGGGCGGGGGCAGGTGTGTG	up	1.45354	0.539571	0.432314	21.334	31.0098	33.2	46.972	12.8573	24.3139	19.6247	20.0633	33	38	18	28	20	15	middle
795	eca-mir-8969-p3_1ss4GT	GCATAGGTGGTTCAGTGG	down	0.168288	-2.571	0.43457	38.4331	6.46783	7.04243	12.3611	0	11.2886	104.011	0	7	10	0	13	106	0	middle
796	hsa-miR-148b-5p_L+1	GAAGTTCTGTTATACACTCAGGC	down	0.77915	-0.360028	0.434858	213.624	166.445	172.037	81.583	245.716	244.876	220.778	175.22	171	66	344	282	225	131	middle
797	PC-5p-69650_18	TGAGGGGGCTGCCAGGGGT	up	2.67632	1.42025	0.435185	1.44726	3.87332	8.04849	0	3.57146	4.34177	0	0	8	0	5	5	0	0	low
798	hsa-miR-142-5p_L+2R-3	CCCATAAAGTAGAAAGCACT	up	1.90224	0.927698	0.43569	33566.3	63851	45940.8	20884	124728	32141.2	42270.6	26287	45664	16895	174618	37014	43079	19653	high
799	hsa-miR-2355-5p_R+1	ATCCCCAGATACAATGGACAAT	down	0.804043	-0.314655	0.437614	102.14	82.1249	65.394	71.6941	109.287	70.3366	134.429	101.654	65	58	153	81	137	76	middle
800	hsa-miR-194-5p	TGTAACAGCAACTCCATGTGGA	down	0.59536	-0.748165	0.437824	1694.3	1008.72	755.049	839.316	1431.8	853.591	1130.87	3098.45	750.5	679	2004.5	983	1152.5	2316.5	middle
801	hsa-miR-3928-3p_R-1	GGAGGAACCTTGGAGCTTCGG	up	1.34996	0.432913	0.437992	35.8086	48.3401	58.3516	58.097	28.5717	14.762	43.1743	49.4895	58	47	40	17	44	37	middle
802	hsa-miR-29c-5p_R-1	TGACCGATTTCTCCTGGTGTT	down	0.801844	-0.318606	0.438137	1031.26	826.91	1015.12	629.178	836.436	911.771	757.513	1424.5	1009	509	1171	1050	772	1065	middle
803	hsa-miR-92b-5p_R+2	AGGGACGGGACGCGGTGCAGTGTT	up	1.33108	0.412596	0.43851	94.1262	125.289	188.134	106.305	81.4293	105.071	101.067	76.2406	187	86	114	121	103	57	middle
804	hsa-miR-210-3p	CTGTGCGTGTGACAGCGGCTGA	down	0.678811	-0.558919	0.440031	860.589	584.177	297.794	611.872	842.864	379.47	882.129	1320.17	296	495	1180	437	899	987	middle
805	hsa-miR-6513-5p	TTTGGGATTGACGCCACATGTCT	down	0.617339	-0.695866	0.440188	17.7853	10.9796	0	8.65274	24.2859	15.6304	17.6622	20.0633	0	7	34	18	18	15	middle
806	hsa-miR-130b-3p	CAGTGCAATGATGAAAGGGCAT	down	0.71597	-0.482028	0.441108	334.785	239.696	151.915	220.027	347.146	343.868	490.617	169.87	151	178	486	396	500	127	middle
807	hsa-miR-152-3p	TCAGTGCATGACAGAACTTGG	down	0.931702	-0.10206	0.441683	89203.9	83111.5	85405.6	75804.8	88124	92673.3	77664.2	97274.4	84891	61325.5	123372	106723	79149.5	72725.5	high
808	hsa-miR-664a-3p	TATTCATTTATCCCCAGCCTACA	down	0.767634	-0.381509	0.441688	3491.45	2680.16	2931.66	1824.49	3284.31	4961.77	3343.06	2169.51	2914	1476	4598	5714	3407	1622	middle
809	hsa-miR-331-5p_R-2	CTAGGTATGGTCCCAGGGAT	up	1.18464	0.244444	0.442175	228.256	270.4	235.418	343.637	232.145	213.615	179.566	291.587	234	278	325	246	183	218	middle
810	hsa-miR-10400-5p_R-3_1ss12GA	CGGCGGCGGCGACTCTGG	down	0.33478	-1.57871	0.442672	39.699	13.2904	4.02425	35.8471	0	0	27.4745	91.6225	4	29	0	0	28	68.5	middle
811	hsa-miR-4685-3p_R-2	TCTCCCTTCCTGCCCTGGCT	up	2.61709	1.38796	0.44413	2.9437	7.70394	7.04243	16.0694	0	0	8.83111	0	7	13	0	0	9	0	middle
812	hsa-miR-577_L+1	GTAGATAAAATATTGGTACCTG	up	3.46555	1.79308	0.444196	14.7185	51.0077	21.1273	6.18053	125.715	0	44.1555	0	21	5	176	0	45	0	middle
813	hsa-miR-1197	TAGGACACATGGTCTACTTCT	down	0.747465	-0.419922	0.444519	45.2231	33.8027	28.1697	29.6665	43.5718	68.5999	36.3057	30.7638	28	24	61	79	37	23	middle
814	hsa-miR-15b-5p	TAGCAGCACATCATGGTTTACA	up	1.22587	0.293806	0.444674	2883.13	3534.34	4877.39	2615.6	3110.03	3087	2984.91	2577.47	4848	2116	4354	3555	3042	1927	middle
815	hsa-miR-3611_R-2	TTGTGAAGAAAGAAATTCT	down	0.679531	-0.55739	0.44612	39.1193	26.5827	0	38.3193	41.4289	39.9443	37.2869	40.1267	0	31	58	46	38	30	middle
816	hsa-miR-767-5p	TGCACCATGGTTGTCTGAGCATG	down	0.0594378	-4.07247	0.446296	67.7051	4.02425	12.0727	0	0	0	203.115	0	12	0	0	0	207	0	middle
817	hsa-miR-744-3p_R-1	CTGTTGCCACTAACCTCAACC	down	0.631699	-0.66269	0.44643	24.711	15.61	22.1334	11.125	13.5715	22.5772	42.1931	9.36289	22	9	19	26	43	7	middle
818	hsa-miR-5000-3p	TCAGGACACTTCTGAACTTGGA	down	0.431263	-1.21336	0.447449	3.86465	1.66668	0	0	5.00004	0	4.90617	6.68778	0	0	7	0	5	5	low
819	hsa-miR-7977_1ss6AG	TTCCCGGCCAACGCACCA	up	1.68511	0.752842	0.449308	91.8953	154.854	287.734	107.541	69.2863	75.5467	111.861	88.2786	286	87	97	87	114	66	middle
820	hsa-miR-6500-3p	ACACTTGTTGGGATGACCTGC	up	1.37822	0.462803	0.449857	30.4942	42.0276	51.3091	51.9164	22.8573	13.8937	29.437	48.152	51	42	32	16	30	36	middle
821	PC-5p-53843_31	TTGCAAGCAACACTCTGTGGCAG	up	1.27701	0.352772	0.45021	13.4689	17.2	23.1394	9.88885	18.5716	13.0253	16.681	10.7004	23	8	26	15	17	8	middle
822	bta-miR-4286_R+2	ACCCCACTCCTGGTACCAA	down	0.767118	-0.38248	0.450928	202.719	155.509	254.534	92.7079	119.287	204.063	172.697	231.397	253	75	167	235	176	173	middle
823	cja-miR-9984_1ss4CG	CGCGGCGGCGGCGGCGGC	up	3.08055	1.62319	0.451448	15.9974	49.2807	29.1758	118.666	0	6.07847	9.81234	32.1013	29	96	0	7	10	24	middle
824	hsa-miR-105-5p_L-2R+1	AAATGCTCAGACTCCTGTGGTG	down	0.0788694	-3.66439	0.454387	17.0081	1.34142	4.02425	0	0	0	51.0242	0	4	0	0	0	52	0	middle
825	mmu-miR-6412_R-3_1ss15AT	TCGAAACCATCCTCTGCTA	up	2.91892	1.54543	0.455576	2.03194	5.93106	14.0849	3.70832	0	2.17088	3.92494	0	14	3	0	2.5	4	0	middle
826	hsa-let-7c-3p	CTGTACAACCTTCTAGCTTTCC	up	1.34081	0.423106	0.45673	165.198	221.5	335.019	205.194	124.287	184.959	150.129	160.507	333	166	174	213	153	120	middle
827	hsa-miR-374b-5p_R-1	ATATAATACAACCTGCTAAGT	down	0.684274	-0.547354	0.457407	10261	7021.37	4264.7	3057.51	13741.9	13200.7	10474.7	7107.77	4239	2473.5	19238.5	15202	10675	5314	high
828	hsa-miR-744-5p_R-1	TGCGGGGCTAGGGCTAACAGC	down	0.837067	-0.256586	0.457797	1894.77	1586.05	1640.89	1421.52	1695.73	1734.1	2540.41	1409.78	1631	1150	2374	1997	2589	1054	middle
829	mmu-mir-3968-p3_1ss11AT	ATCCCACTCCTGACACCAT	up	1.60099	0.67896	0.458038	95.1113	152.272	264.594	144.006	48.2147	82.9277	92.7266	109.68	263	116.5	67.5	95.5	94.5	82	middle
830	hsa-miR-93-3p_R+1	ACTGCTGAGCTAGCACTTCCCGA	up	1.19076	0.251881	0.45804	226.177	269.322	262.582	236.096	309.288	195.38	315.957	167.194	261	191	433	225	322	125	middle
831	eca-mir-1543-p5_1ss21GA	TTTGCACCTCTGAGAGTGGAAT	up	1.39589	0.48119	0.45869	9.61888	13.4269	19.1152	15.4513	5.71433	13.0253	9.81234	6.019	19	12.5	8	15	10	4.5	middle
832	eca-mir-1543-p3_1ss21GA	TTTGCACCTCTGAGAGTGGAAT	up	1.39589	0.48119	0.45869	9.61888	13.4269	19.1152	15.4513	5.71433	13.0253	9.81234	6.019	19	12.5	8	15	10	4.5	middle
833	bta-miR-1246_L+1R+2	AAATGGATTTTTGGAGCAGGGA	down	0.615967	-0.699074	0.458993	4130.17	2544.05	5544.91	1231.16	856.079	6310.32	3934.75	2145.44	5511.5	996	1198.5	7267	4010	1604	middle
834	bta-miR-378_L-1R+1	CTGGACTTGGAGTCAGAAGGCT	up	1.24745	0.318983	0.460429	331.585	413.636	312.382	592.095	336.431	306.963	301.239	386.553	310.5	479	471	353.5	307	289	middle
835	hsa-mir-548al-p3_1ss7GC	AAAAACCGCAATGACTTTTG	up	2.57493	1.36453	0.462282	0.77187	1.98751	1.67677	0	4.28575	2.31561	0	0	1.66667	0	6	2.66667	0	0	low
836	hsa-miR-29b-2-5p_R+1	CTGGTTTCACATGGTGGCTTAGA	down	0.789935	-0.340194	0.462324	524.601	414.401	348.097	499.387	395.718	418.546	391.512	763.744	346	404	554	482	399	571	middle
837	hsa-miR-1296-5p	TTAGGGCCCTGGCTCCATCTCC	up	1.32317	0.403996	0.463484	707.133	935.655	766.619	1415.34	625.005	468.042	861.523	791.833	762	1145	875	539	878	592	middle
838	mmu-mir-6236-p3_1ss15GC	TGGCGCTGGAGCGTCGGG	down	0.553378	-0.853662	0.464104	897.455	496.632	435.122	1012.99	41.7861	101.163	1218.2	1373	432.5	819.5	58.5	116.5	1241.5	1026.5	middle
839	hsa-mir-8086-p3_1ss11AG	AGGCTGGAGTGCAGTGGC	up	2.24046	1.1638	0.468051	28.4079	63.6467	28.1697	142.77	20.0002	26.0506	23.059	36.114	28	115.5	28	30	23.5	27	middle
840	bta-mir-2887-1-p3_1ss13AT	TCCGGTGCGGAGTGCCCTTCGT	down	0.459153	-1.12295	0.470209	673.059	309.037	339.043	505.567	82.5007	185.393	351.772	1482.01	337	409	115.5	213.5	358.5	1108	middle
841	hsa-miR-671-5p_R+1	AGGAAGCCCTGGAGGGGCTGGAGG	up	1.42723	0.513215	0.471388	106.653	152.218	60.3637	234.86	161.43	86.8353	87.3298	145.794	60	190	226	100	89	109	middle
842	hsa-miR-885-5p	TCCATTACACTACCCTGCCTCT	down	0.528495	-0.920038	0.472038	5.87584	3.10535	5.03031	0	4.28575	7.81518	9.81234	0	5	0	6	9	10	0	low
843	hsa-miR-1908-5p_R-1	CGGCGGGGACGGCGATTGGT	up	1.53599	0.619165	0.474032	62.0735	95.344	129.782	111.25	45.0004	10.4202	123.635	52.1647	129	90	63	12	126	39	middle
844	hsa-miR-1269b	CTGGACTGAGCCATGCTACTGG	down	0.125037	-2.99957	0.474413	6.7051	0.838385	2.51515	0	0	0	20.1153	0	2.5	0	0	0	20.5	0	middle
845	hsa-miR-1269a_1ss13GA	CTGGACTGAGCCATGCTACTGG	down	0.125037	-2.99957	0.474413	6.7051	0.838385	2.51515	0	0	0	20.1153	0	2.5	0	0	0	20.5	0	middle
846	hsa-miR-382-3p	AATCATTCACGGACAACACTT	down	0.820065	-0.28619	0.475011	1487.38	1219.75	1042.28	1239.81	1377.15	1998.08	1513.06	951.002	1036	1003	1928	2301	1542	711	middle
847	hsa-miR-485-3p	GTCATACACGGCTCTCCTCTCT	down	0.884401	-0.177227	0.476095	105.245	93.0788	93.5637	114.958	70.7149	105.071	119.711	90.9538	93	93	99	121	122	68	middle
848	hsa-miR-548d-3p_R-2	CAAAAACCACAGTTTCTTTT	down	0.398883	-1.32596	0.478006	2.6861	1.07144	0	0	3.21431	2.17088	5.8874	0	0	0	4.5	2.5	6	0	low
849	hsa-miR-30d-5p	TGTAAACATCCCCGACTGGAAG	up	1.1161	0.158464	0.478463	81088.5	90502.7	107698	73859.2	89951.1	78132.3	71051.6	94081.6	107049	59751.5	125930	89977.5	72410.5	70338.5	high
850	mmu-let-7c-5p_R+2	TGAGGTAGTAGGTTGTATGGTTAT	down	0.878772	-0.186438	0.47881	281.41	247.295	279.685	217.555	244.645	356.025	232.062	256.142	278	176	342.5	410	236.5	191.5	middle
851	hsa-miR-1283_L-1R+1	CTACAAAGGAAAGCGCTTTCTG	down	0.134908	-2.88995	0.47885	6.21448	0.838385	2.51515	0	0	0	18.6434	0	2.5	0	0	0	19	0	middle
852	hsa-let-7i-5p	TGAGGTAGTAGTTTGTGCTGTT	up	1.08117	0.112599	0.479406	218803	236564	205216	256001	248474	213641	193325	249442	203980	207103	347861	246030	197022	186491	high
853	hsa-miR-188-5p_R+1	CATCCCTTGCATGGTGGAGGGT	down	0.8105	-0.303117	0.480628	46.118	37.3786	24.1455	35.8471	52.1433	61.6531	39.2494	37.4515	24	29	73	71	40	28	middle
854	hsa-miR-4421_R-1	ACCTGTCTGTGGAAAGGAGCT	up	2.14593	1.10161	0.48223	1.73671	3.72686	0	6.18053	5.00004	5.21012	0	0	0	5	7	6	0	0	low
855	hsa-miR-101-5p_L+1R-1	TCAGTTATCACAGTGCTGATGC	up	1.11528	0.157403	0.483255	186.261	207.732	160.97	215.082	247.145	186.696	183.491	188.595	160	174	346	215	187	141	middle
856	hsa-miR-4488_L+1R-1	GAGGGGGCGGGCTCCGGC	up	1.77748	0.829833	0.484428	148.879	264.63	289.746	473.429	30.7145	48.6278	115.786	282.224	288	383	43	56	118	211	middle
857	hsa-mir-4716-p3_1ss9GA	AGGAGGAAAGGGGAAGGAA	up	2.21288	1.14593	0.484433	1.44726	3.20261	6.03637	0	3.57146	4.34177	0	0	6	0	5	5	0	0	low
858	mmu-mir-6240-p5_1ss15TG	CGGCGGGTGTTGACGCGATG	down	0.569858	-0.811327	0.48489	2057.22	1172.33	1510.1	1779.37	227.502	795.412	1348.22	4028.05	1501	1439.5	318.5	916	1374	3011.5	middle
859	mmu-miR-1839-3p_R-2	AGACCTACTTATCTACCAACA	down	0.826649	-0.274654	0.485124	398.084	329.076	340.049	187.888	459.29	466.306	374.831	353.115	338	152	643	537	382	264	middle
860	hsa-miR-6761-5p	TCTGAGAGAGCTCGATGGCAG	down	0.389536	-1.36017	0.486208	6.02635	2.34748	7.04243	0	0	4.34177	13.7373	0	7	0	0	5	14	0	middle
861	pal-mir-10001-p5_1ss1AT	TGGGCGGGCGGGGCCGGGGG	down	0.404099	-1.30722	0.48649	477.607	193	180.085	318.915	80.0007	61.6531	231.571	1139.6	179	258	112	71	236	852	middle
862	PC-3p-65512_21	AGTTCTTGTGAGCTTTCTC	up	2.31787	1.2128	0.486854	2.31561	5.36728	5.03031	0	11.0715	6.94683	0	0	5	0	15.5	8	0	0	middle
863	hsa-miR-874-3p	CTGCCCTGGCCCGAGGGACCGA	up	1.09515	0.131123	0.486928	797.659	873.553	858.171	1002.48	760.006	804.964	673.126	914.888	853	811	1064	927	686	684	middle
864	hsa-miR-378b_R+2_1ss14GT	ACTGGACTTGGAGTCAGAAAG	up	2.68033	1.42241	0.487136	1.18894	3.18675	0	2.06018	7.50006	0	0	3.56681	0	1.66667	10.5	0	0	2.66667	low
865	hsa-miR-185-3p_R-1	AGGGGCTGGCTTTCCTCTGGT	down	0.678057	-0.560522	0.488407	217.169	147.253	100.606	231.152	110.001	91.1771	199.19	361.14	100	187	154	105	203	270	middle
866	hsa-miR-2681-3p	TATCATGGAGTTGGTAAAGCAC	down	0.622902	-0.682924	0.490973	36.1127	22.4947	17.103	29.6665	20.7145	66.8632	29.437	12.038	17	24	29	77	30	9	middle
867	hsa-miR-3138_L-5R+2	ACAGTGAGGTAGAGGGAGTGT	up	2.17427	1.12053	0.491032	1.73671	3.77606	7.04243	0	4.28575	5.21012	0	0	7	0	6	6	0	0	low
868	hsa-miR-124-3p_R-3	TAAGGCACGCGGTGAATGC	down	0.163675	-2.6111	0.491342	21.2601	3.47973	0	3.29628	7.14292	0	63.7802	0	0	2.66667	10	0	65	0	middle
869	hsa-miR-516a-5p_R-1	TTCTCGAGGAAAGAAGCACTTT	down	0.301462	-1.72995	0.491605	45.0308	13.5751	18.6121	18.5416	3.57146	0	119.711	15.3819	18.5	15	5	0	122	11.5	middle
870	hsa-miR-17-5p	CAAAGTGCTTACAGTGCAGGTAG	down	0.774897	-0.367924	0.492782	5326.45	4127.45	2231.95	3325.95	6824.46	4435.98	4971.75	6571.63	2218.5	2690.67	9554.17	5108.5	5066.83	4913.17	middle
871	hsa-miR-106a-5p_1ss1AC	CAAAGTGCTTACAGTGCAGGTAG	down	0.774897	-0.367924	0.492782	5326.45	4127.45	2231.95	3325.95	6824.46	4435.98	4971.75	6571.63	2218.5	2690.67	9554.17	5108.5	5066.83	4913.17	middle
872	hsa-miR-548aa_R-4_1ss1AC	CAAAACCACAATTACTTTTGC	up	1.80168	0.849342	0.492923	4.84074	8.72145	2.01212	6.59256	17.5597	6.07847	6.21448	2.22926	2	5.33333	24.5833	7	6.33333	1.66667	middle
873	hsa-miR-330-3p_L-1	CAAAGCACACGGCCTGCAGAGA	up	1.16538	0.220807	0.493199	606.357	706.639	925.577	678.622	515.719	622.609	657.427	539.035	920	549	722	717	670	403	middle
874	hsa-miR-7-1-3p	CAACAAATCACAGTCTGCCATA	up	1.20399	0.267828	0.493244	170.147	204.856	183.103	155.749	275.717	184.091	209.984	116.367	182	126	386	212	214	87	middle
875	hsa-miR-6516-3p	ATCATGTATGATACTGCAAACA	up	1.2675	0.341982	0.493269	9.82164	12.4489	12.0727	7.41664	17.8573	8.68353	12.756	8.02533	12	6	25	10	13	6	middle
876	hsa-miR-30b-3p	CTGGGAGGTGGATGTTTACTTC	up	1.21729	0.283674	0.495037	129.814	158.021	216.303	119.902	137.858	172.802	121.673	94.9664	215	97	193	199	124	71	middle
877	bta-miR-199c_L-1R+1	ACAGTAGTCTGCACATTGGC	down	0.622065	-0.684862	0.495629	157.513	97.9835	30.6849	43.2637	220.002	227.074	185.944	59.5212	30.5	35	308	261.5	189.5	44.5	middle
878	PC-3p-78764_14	TATGGATATACCTGTACACA	down	0.173322	-2.52847	0.496679	3.43432	0.595243	0	0	1.78573	0	10.303	0	0	0	2.5	0	10.5	0	middle
879	hsa-mir-3665-p5_1ss2CA	GAGGGCGGCGGCGGCGGC	up	1.73653	0.796205	0.497391	28.4924	49.4779	49.297	92.7079	6.42863	11.7228	28.9464	44.8081	49	75	9	13.5	29.5	33.5	middle
880	mmu-mir-3535-p3	ATTCCTCTAGATAGTCAAGTTCTGA	down	0.496826	-1.00919	0.497686	118.407	58.8278	49.297	91.4718	35.7146	28.6557	65.7427	260.823	49	74	50	33	67	195	middle
881	hsa-miR-4485-5p_L+5R-1	GAGGCACCGCCTGCCCAGTG	up	3.36103	1.74891	0.498573	12.1878	40.9637	110.667	8.65274	3.57146	0	9.81234	26.7511	110	7	5	0	10	20	middle
882	PC-3p-23428_124	TGTTATGATGATGGGCGAAA	down	0.326646	-1.6142	0.498628	89.7295	29.3098	59.3576	0	28.5717	4.34177	29.437	235.41	59	0	40	5	30	176	middle
883	hsa-miR-5683_R-2	TACAGATGCAGATTCTCTGACT	up	1.69894	0.764638	0.498655	68.9958	117.22	231.394	71.6941	48.5718	49.4961	45.1368	112.355	230	58	68	57	46	84	middle
884	hsa-miR-4448_R-1_1ss6CG	GGCTCGTTGGTCTAGGGGT	up	1.64509	0.71817	0.499415	27.2397	44.8119	32.194	86.5274	15.7144	28.6557	19.6247	33.4389	32	70	22	33	20	25	middle
885	hsa-let-7a-3p_R+1	CTATACAATCTACTGTCTTTCT	up	1.21953	0.286323	0.502469	4063.41	4955.44	6569.58	5393.13	2903.6	4083.87	3428.92	4677.43	6530	4363	4065	4703	3494.5	3497	middle
886	ocu-miR-146b-5p_R-2	TGAGAACTGAATTCCATAGGCC	down	0.610721	-0.711414	0.504717	115.336	70.438	18.1091	80.3469	112.858	199.721	127.56	18.7258	18	65	158	230	130	14	middle
887	hsa-miR-4326_R+3	TGTTCCTCTGTCTCCCAGACTCT	down	0.560845	-0.834326	0.505268	65.2418	36.5905	53.3213	45.7359	10.7144	25.1822	134.429	36.114	53	37	15	29	137	27	middle
888	hsa-miR-1285-5p_L-1R+2	ATCTCACTTTGTTGCCCAGGCT	up	1.56401	0.645254	0.505357	29.4688	46.0896	28.1697	86.5274	23.5716	15.6304	35.3244	37.4515	28	70	33	18	36	28	middle
889	PC-5p-74861_15	GAGTGGGATTTTGCAGTC	up	5.21699	2.38322	0.505527	1.96247	10.2382	0	0	30.7145	0	5.8874	0	0	0	43	0	6	0	middle
890	hsa-miR-217-5p	TACTGCATCAGGAACTGATTGGA	up	1.66282	0.733635	0.505705	45.4169	75.5203	12.0727	140.916	73.5721	53.8379	52.9866	29.4262	12	114	103	62	54	22	middle
891	hsa-miR-1246_L-1R+1	ATGGATTTTTGGAGCAGGG	down	0.752016	-0.411165	0.50725	1772.79	1333.17	2174.1	1029.68	795.721	2408.38	1953.64	956.352	2161	833	1114	2773.5	1991	715	middle
892	mmu-mir-6236-p5_1	CCTGAAAATGGATGGCGCTGGAG	down	0.463639	-1.10893	0.50941	429.797	199.27	188.134	378.248	31.4288	91.1771	205.078	993.135	187	306	44	105	209	742.5	middle
893	mmu-mir-6236-p5_2	CTGAAAATGGATGGCGCTGGAGC	down	0.463639	-1.10893	0.50941	429.797	199.27	188.134	378.248	31.4288	91.1771	205.078	993.135	187	306	44	105	209	742.5	middle
894	mmu-mir-6236-p5_3	TGAAAATGGATGGCGCTGGAGC	down	0.463639	-1.10893	0.50941	429.797	199.27	188.134	378.248	31.4288	91.1771	205.078	993.135	187	306	44	105	209	742.5	middle
895	PC-3p-47332_40	GCAGGACGGTGGTCATGGA	up	2.12364	1.08654	0.510152	45.0621	95.6955	90.5456	196.541	0	0	10.7936	124.393	90	159	0	0	11	93	middle
896	hsa-miR-616-5p	ACTCAAAACCCTTCAGTGACTT	up	1.14741	0.198387	0.510339	44.0055	50.4926	66.4001	40.7915	44.2861	48.6278	39.2494	44.1393	66	33	62	56	40	33	middle
897	hsa-miR-219a-5p	TGATTGTCCAAACGCAATTCT	up	1.30227	0.381031	0.510595	5.08184	6.61794	6.03637	9.88885	3.9286	3.47341	4.41555	7.35655	6	8	5.5	4	4.5	5.5	low
898	hsa-miR-487a-5p	GTGGTTATCCCTGCTGTGTTCG	up	1.45821	0.544199	0.510721	70.5131	102.823	100.606	174.291	33.5717	69.4683	61.8177	80.2533	100	141	47	80	63	60	middle
899	hsa-miR-128-3p	TCACAGTGAACCGGTCTCTTT	up	1.29741	0.375631	0.511448	1817.55	2358.11	3481.48	2305.34	1287.51	1362.88	1539.07	2550.72	3460.5	1865	1802.5	1569.5	1568.5	1907	middle
900	hsa-miR-10a-3p_R-1	CAAATTCGTATCTAGGGGAAT	down	0.884565	-0.176959	0.512809	3473.88	3072.87	3336.1	2415.35	3467.17	4324.4	3276.34	2820.9	3316	1954	4854	4980	3339	2109	middle
901	hsa-miR-192-5p	CTGACCTATGAATTGACAGCC	down	0.767042	-0.382622	0.514106	5960.44	4571.91	3831.59	2925.86	6958.27	3892.39	5112.23	8876.68	3808.5	2367	9741.5	4482.5	5210	6636.5	middle
902	hsa-miR-543	AAACATTCGCGGTGCACTTCTT	up	1.53031	0.61382	0.517279	203.155	310.889	305.843	552.539	74.2863	211.878	179.566	218.021	304	447	104	244	183	163	middle
903	hsa-miR-654-3p_R-1	TATGTCTGCTGACCATCACCT	up	1.13729	0.185599	0.517624	4650.69	5289.18	5789.89	5946.91	4130.75	5916.09	4475.41	3560.57	5755	4811	5783	6813	4561	2662	middle
904	hsa-miR-452-5p	AACTGTTTGCAGAGGAAACTGA	down	0.706936	-0.500348	0.519019	17166.2	12135.4	10292	12354.9	13759.4	10204.9	11213.5	30080.3	10230	9995	19263	11752	11428	22489	high
905	hsa-miR-31-3p_R+1	TGCTATGCCAACATATTGCCATC	down	0.264518	-1.91856	0.519793	65.4417	17.3105	7.04243	9.88885	35.0003	6.94683	189.378	0	7	8	49	8	193	0	middle
906	PC-3p-55724_29	CAGAAACCAGAATTACTTTTGC	up	2.35063	1.23305	0.520739	2.60506	6.12354	14.0849	0	4.28575	7.81518	0	0	14	0	6	9	0	0	middle
907	cpo-miR-154-5p_R+1	TAGGTTATCCGTGTTGCCTTCGT	down	0.85422	-0.22732	0.52116	39.9441	34.1211	34.2061	21.0138	47.1433	40.8126	40.2306	38.7891	34	17	66	47	41	29	middle
908	hsa-miR-151a-5p	TCGAGGAGCTCACAGTCTAGT	up	1.15573	0.2088	0.521992	34335.1	39682	51447.3	40066.5	27532.3	36860.6	34163.5	31981.4	51137.3	32413.5	38544.8	42448.8	34816.8	23910.3	high
909	ppy-miR-1976_L+1	CCTCCTGCCCTCCTTGCTGTAG	up	1.99221	0.994369	0.522365	5.35022	10.6588	0	14.8333	17.143	0	0	16.0507	0	12	24	0	0	12	middle
910	hsa-miR-107_R-2	AGCAGCATTGTACAGGGCTAT	down	0.799483	-0.322861	0.522431	7661.73	6125.42	3726.45	7135.22	7514.59	5136.02	6705.1	11144.1	3704	5772.33	10520.3	5914.67	6833.33	8331.67	middle
911	hsa-miR-548ar-3p_R-1	TAAAACTGCAGTTATTTTTG	up	3.94248	1.9791	0.522817	24.8609	98.0134	0	6.18053	287.86	22.5772	52.0054	0	0	5	403	26	53	0	middle
912	hsa-miR-216a-5p	TAATCTCAGCTGGCAACTGTGA	up	1.67287	0.742323	0.523126	25.1519	42.0758	13.0788	85.2913	27.8574	29.524	24.5308	21.4009	13	69	39	34	25	16	middle
913	hsa-miR-584-5p_R-1	TTATGGTTTGCCTGGGACTGA	down	0.811596	-0.301167	0.524458	646.096	524.369	345.079	636.595	591.434	450.675	931.191	556.423	343	515	828	519	949	416	middle
914	hsa-miR-146b-3p	GCCCTGTGGACTCAGTTCTGGT	up	1.35618	0.439547	0.525159	848.049	1150.11	787.746	1868.99	793.578	1231.33	882.129	430.693	783	1512	1111	1418	899	322	middle
915	hsa-miR-642a-5p	GTCCCTCTCCAAATGTGTCTTG	up	1.55159	0.633749	0.525789	37.5442	58.2532	44.2667	19.7777	110.715	39.9443	39.2494	33.4389	44	16	155	46	40	25	middle
916	hsa-miR-483-5p	AAGACGGGAGGAAAGAAGGGAG	up	1.15365	0.20621	0.527202	2685.74	3098.41	3669.11	2951.82	2674.31	3627.11	2522.75	1907.35	3647	2388	3744	4177	2571	1426	middle
917	hsa-miR-138-5p	AGCTGGTGTTGTGAATCAGGCCG	up	2.05319	1.03786	0.527305	12.2051	25.0594	2.51515	17.3055	55.3576	0	29.9276	6.68778	2.5	14	77.5	0	30.5	5	middle
918	ggo-miR-202_L-1R+1	AGAGGTATAGGGCATGGGAAAA	down	0.561331	-0.833076	0.527781	25.1156	14.0982	25.1515	0	17.143	46.8911	28.4558	0	25	0	24	54	29	0	middle
919	mml-miR-378d_R-1	ACTGGACTTGGAGTCAGAAGC	down	0.537973	-0.894393	0.528475	5.75356	3.09526	0	0	9.28579	4.77594	2.45308	10.0317	0	0	13	5.5	2.5	7.5	middle
920	hsa-miR-376c-3p	AACATAGAGGAAATTCCACGT	down	0.852082	-0.230936	0.528758	1437.49	1224.86	827.989	1145.87	1700.73	1739.31	1404.15	1169.02	823	927	2381	2003	1431	874	middle
921	PC-5p-36204_64	TTAGTGGCTCCCTCTGCCTGCA	up	1.79336	0.842667	0.529345	8.47118	15.1919	21.1273	17.3055	7.14292	0	0	25.4135	21	14	10	0	0	19	middle
922	hsa-miR-548ak_1ss9CT	AAAAGTAATTGCGGTTTTTGA	up	2.62968	1.39489	0.531288	12.2836	32.3019	11.9051	0	85.0007	18.6696	14.3914	3.78974	11.8333	0	119	21.5	14.6667	2.83333	middle
923	hsa-mir-3143-p3	CAACTCTTTACAATGTTTCT	down	0.506453	-0.981499	0.531605	4.70127	2.38097	0	0	7.14292	6.07847	0	8.02533	0	0	10	7	0	6	low
924	hsa-miR-3143_R-4	ATAACATTGTAAAGCGCTTCT	up	1.44553	0.531596	0.531979	15.9806	23.1003	30.1819	14.8333	24.2859	31.2607	16.681	0	30	12	34	36	17	0	middle
925	hsa-miR-340-5p	TTATAAAGCAATGAGACTGATT	down	0.817904	-0.289997	0.532015	11900.8	9733.69	6146.03	8666.34	14388.7	9406	10412.9	15883.5	6109	7011	20144	10832	10612	11875	high
926	hsa-miR-1268b_R-2	CGGGCGTGGTGGTGGGGG	up	1.45195	0.53799	0.532349	8.021	11.6461	7.04243	20.3957	7.50006	5.6443	13.7373	4.68144	7	16.5	10.5	6.5	14	3.5	middle
927	hsa-miR-1268a	CGGGCGTGGTGGTGGGGG	up	1.45195	0.53799	0.532349	8.021	11.6461	7.04243	20.3957	7.50006	5.6443	13.7373	4.68144	7	16.5	10.5	6.5	14	3.5	middle
928	hsa-let-7f-5p	TGAGGTAGTAGATTGTATAGTT	down	0.810001	-0.304005	0.534149	217256	175978	190027	93974.9	243931	292366	212396	147007	188882	76024.9	341501	336690	216458	109907	high
929	hsa-miR-3934-5p	TCAGGTGTGGAAACTGAGGCAG	up	1.19752	0.260055	0.534726	22.4625	26.8994	33.2	16.0694	31.4288	27.7873	23.5496	16.0507	33	13	44	32	24	12	middle
930	hsa-miR-215-3p_R-1	TCTGTCATTTCTTTAGGCCAAT	down	0.250722	-1.99584	0.535486	9.36289	2.34748	7.04243	0	0	0	0	28.0887	7	0	0	0	0	21	middle
931	hsa-miR-218-5p	TTGTGCTTGATCTAACCATGT	up	1.14023	0.189328	0.536997	2901.31	3308.17	2589.1	2970.36	4365.04	3233.75	2861.28	2608.9	2573.5	2403	6111	3724	2916	1950.5	middle
932	PC-3p-29108_90	ATCACATTGCCAGGGATTAAT	down	0.841636	-0.248732	0.53708	15.2809	12.8609	12.0727	8.65274	17.8573	16.4987	18.6434	10.7004	12	7	25	19	19	8	middle
933	bta-miR-339b_R+3	TCCCTGTCCTCCAGGAGCTCAAT	down	0.846675	-0.240119	0.540041	8.53633	7.2275	8.55152	7.41664	5.71433	7.81518	11.7748	6.019	8.5	6	8	9	12	4.5	middle
934	hsa-miR-539-3p	ATCATACAAGGACAATTTCTTT	down	0.797291	-0.326821	0.540093	663.424	528.942	281.697	545.123	760.006	908.298	678.033	403.942	280	441	1064	1046	691	302	middle
935	hsa-miR-212-5p	ACCTTGGCTCTAGACTGCTTACT	down	0.807339	-0.308753	0.540271	141.927	114.583	111.673	101.361	130.715	211.01	130.504	84.266	111	82	183	243	133	63	middle
936	hsa-miR-769-3p_L-1	TGGGATCTCCGGGGTCTTGGTT	down	0.847217	-0.239196	0.544817	50.7474	42.9941	55.3334	40.7915	32.8574	32.9974	65.7427	53.5022	55	33	46	38	67	40	middle
937	bta-miR-2478_L-2R+1_1	ATCCCACTTCTGACACCAA	up	1.7759	0.82855	0.545858	2.41716	4.29263	8.55152	4.32637	0	3.90759	0	3.34389	8.5	3.5	0	4.5	0	2.5	low
938	bta-miR-2478_L-2R+1_2	ATCCCACTTCTGACACCAT	up	1.7759	0.82855	0.545858	2.41716	4.29263	8.55152	4.32637	0	3.90759	0	3.34389	8.5	3.5	0	4.5	0	2.5	low
939	hsa-miR-4484_R+3_1ss20AG	AAAAGGCGGGAGAAGCCCCGGCA	down	0.433166	-1.20701	0.54675	13.3171	5.76849	0	17.3055	0	0	7.84987	32.1013	0	14	0	0	8	24	middle
940	hsa-miR-660-5p_R+1	TACCCATTGCATATCGGAGTTGT	down	0.901932	-0.148909	0.547895	15759.5	14214	12826.3	11850.5	17965.2	18422.1	14947.1	13909.2	12749	9587	25151	21215	15233	10399	high
941	hsa-miR-190a-5p	TGATATGTTTGATATATTAGGT	down	0.696252	-0.522319	0.548138	389.694	271.325	122.74	446.234	245.002	256.164	222.74	690.178	122	361	343	295	227	516	middle
942	hsa-miR-488-3p_R-1	TTGAAAGGCTATTTCTTGGT	up	3.63976	1.86384	0.548345	2.28955	8.3334	0	0	25.0002	0	6.86864	0	0	0	35	0	7	0	middle
943	hsa-mir-3648-2-p5	ATCGCCGAGGGCCGGTCGGCC	down	0.351719	-1.5075	0.549315	19.9153	7.0046	0	21.0138	0	0	4.90617	54.8398	0	17	0	0	5	41	middle
944	mmu-miR-3964_L+1_1ss6GA	CATAAAGTAGAAAGCACTAAA	up	2.15128	1.10519	0.549579	217.842	468.638	169.018	70.458	1166.44	117.228	316.939	219.359	168	57	1633	135	323	164	middle
945	hsa-miR-411-3p_R-1	TATGTAACACGGTCCACTAAC	down	0.828833	-0.270846	0.549925	237.217	196.613	210.267	236.714	142.858	332.145	233.043	146.462	209	191.5	200	382.5	237.5	109.5	middle
946	eca-mir-8969-p3_1ss5AT	GCAGTGGTGGTTCAGTGG	up	1.82487	0.867796	0.550288	6.12766	11.1822	10.0606	23.486	0	9.55189	8.83111	0	10	19	0	11	9	0	middle
947	hsa-miR-144-3p	TACAGTATAGATGATGTACT	down	0.760628	-0.394736	0.550837	24001.3	18256	7100.78	18845.7	28821.7	16991.1	18621.9	36390.9	7058	15246	40350	19567	18978	27207	high
948	hsa-mir-1303-p5	TAGCGAGACCTCAACTCTACA	down	0.279982	-1.8366	0.551201	4.25201	1.19049	0	0	3.57146	0	12.756	0	0	0	5	0	13	0	middle
949	hsa-miR-627-5p_1ss2TG	GGGAGTCTCTAAGAAAAGAGGA	up	2.22974	1.15688	0.551399	8.02533	17.8944	42.2546	0	11.4287	0	0	24.076	42	0	16	0	0	18	middle
950	hsa-miR-23a-5p	GGGGTTCCTGGGGATGGGATTT	up	1.34873	0.431603	0.551972	222.915	300.653	371.237	380.721	150.001	122.438	138.354	407.954	369	308	210	141	141	305	middle
951	eca-mir-8986a-p5_1ss1GA	ATCGAGGCTAGAGTCACGCTTGG	down	0.858142	-0.220711	0.551996	62.4388	53.5814	73.4425	49.4442	37.8575	48.6278	78.4987	60.19	73	40	53	56	80	45	middle
952	hsa-miR-181d-5p	AACATTCATTGTTGTCGGTGGGT	down	0.752758	-0.409743	0.552037	528.523	397.849	423.887	419.658	350.003	186.985	580.89	817.692	421.333	339.5	490	215.333	592	611.333	middle
953	hsa-miR-548f-3p_L+1R+2	CAAAAACTGTAATTACTTTTGC	down	0.519083	-0.945963	0.552347	5.04557	2.61907	0	0	7.85721	9.11771	0	6.019	0	0	11	10.5	0	4.5	low
954	hsa-miR-133b_R-1	TTTGGTCCCCTTCAACCAGCT	down	0.733223	-0.447676	0.55323	16.0766	11.7878	13.4142	11.949	10.0001	4.05232	23.2225	20.955	13.3333	9.66667	14	4.66667	23.6667	15.6667	middle
955	hsa-miR-641_R-1	AAAGACATAGGATAGAGTCACCT	down	0.704362	-0.505611	0.553915	36.9378	26.0176	26.1576	6.18053	45.7147	38.2075	57.8928	14.7131	26	5	64	44	59	11	middle
956	hsa-miR-103a-2-5p_R+1	AGCTTCTTTACAGTGCTGCCTTGT	down	0.839243	-0.252839	0.554683	107.143	89.9191	78.4728	60.5692	130.715	102.466	137.373	81.5909	78	49	183	118	140	61	middle
957	hsa-miR-505-5p_R+1	GGGAGCCAGGAAGTATTGATGTT	down	0.902353	-0.148237	0.554873	37.6695	33.9912	29.1758	37.0832	35.7146	39.0759	28.4558	45.4769	29	30	50	45	29	34	middle
958	hsa-miR-6809-5p_R-1	TGGCAAGGAAAGAAGAGGATC	up	1.51398	0.598349	0.555087	15.6048	23.6253	45.2728	9.88885	15.7144	23.4455	16.681	6.68778	45	8	22	27	17	5	middle
959	hsa-miR-223-5p	CGTGTATTTGACAAGCTGAGTT	up	1.21387	0.279614	0.558533	446.054	541.451	639.855	315.207	669.291	597.427	475.898	264.836	636	255	937	688	485	198	middle
960	hsa-miR-433-5p_R-1	TACGGTGAGCCTGTCATTATT	down	0.760367	-0.395231	0.558876	55.9904	42.5733	31.1879	54.3887	42.1432	91.1771	50.0429	26.7511	31	44	59	105	51	20	middle
961	hsa-miR-196a-5p	TAGGTAGTTTCATGTTGTTGGG	up	1.60878	0.685966	0.559061	842.016	1354.62	1634.35	66.7497	2362.76	1139.71	1348.22	38.1203	1624.5	54	3307.83	1312.5	1374	28.5	middle
962	hsa-miR-181b-5p	AACATTCATTGCTGTCGGTGGGT	up	1.11459	0.156509	0.560109	3021.32	3367.52	3311.79	3032.17	3758.6	2367.85	3956.34	2739.76	3291.83	2453	5262	2726.83	4032	2048.33	middle
963	hsa-miR-34c-3p	AATCACTAACCACACGGCCAGG	down	0.630187	-0.666148	0.561508	35.6342	22.4562	31.1879	6.18053	30.0003	60.7847	46.118	0	31	5	42	70	47	0	middle
964	mmu-mir-6240-p5_1ss17GT	TGCCCAGTGCTCTGAATGTC	down	0.678612	-0.559342	0.561679	1520.86	1032.07	958.777	1768.87	368.575	815.384	941.003	2806.19	953	1431	516	939	959	2098	middle
965	hsa-miR-433-3p	ATCATGATGGGCTCCTCGGTGT	up	1.19267	0.254198	0.561734	414.412	494.258	562.389	648.956	271.431	474.989	366.981	401.267	559	525	380	547	374	300	middle
966	mmu-miR-300-3p_R-2	TATGCAAGGGCAAGCTCTCT	up	1.09536	0.1314	0.56212	236.453	259	235.418	320.151	221.43	264.848	234.515	209.996	234	259	310	305	239	157	middle
967	hsa-miR-376a-2-5p_L-1R+1_1ss4AG	GTGGATTTTCCTTCTATGGTT	down	0.638272	-0.647758	0.562327	5.56928	3.55471	3.52122	0	7.14292	10.4202	2.9437	3.34389	3.5	0	10	12	3	2.5	middle
968	hsa-mir-6511a-4-p5	CTGCAGGCAGAAGTGGGGCTGA	up	1.68876	0.755963	0.56234	3.41007	5.75878	5.53334	11.743	0	2.60506	2.9437	4.68144	5.5	9.5	0	3	3	3.5	middle
969	hsa-mir-6511b-1-p5	CTGCAGGCAGAAGTGGGGCTGA	up	1.68876	0.755963	0.56234	3.41007	5.75878	5.53334	11.743	0	2.60506	2.9437	4.68144	5.5	9.5	0	3	3	3.5	middle
970	mml-miR-7170-3p_L+2	TCTGGGGCCCTGGGCAGACCTCC	down	0.533083	-0.907569	0.563799	4.63758	2.47221	0	7.41664	0	0	5.8874	8.02533	0	6	0	0	6	6	low
971	ssc-miR-339_R+1_1ss21AT	TCCCTGTCCTCCAGGAGCTCTT	up	1.86513	0.899279	0.563947	2.9437	5.4904	9.05456	7.41664	0	0	8.83111	0	9	6	0	0	9	0	low
972	hsa-miR-33b-5p	GTGCATTGCTGTTGCATTGC	up	3.1985	1.67739	0.564365	4.63758	14.8333	0	44.4998	0	0	5.8874	8.02533	0	36	0	0	6	6	middle
973	hsa-let-7e-5p	TGAGGTAGGAGGTTGTATAGTT	down	0.846699	-0.240078	0.564387	41781.7	35376.5	40608.9	22759.1	42761.6	56114.7	40557.7	28672.6	40364.2	18411.9	59865.7	64622	41333.3	21436.5	high
974	oga-miR-100_R+1	AACCCGTAGATCCGAACTTGTGA	up	1.22561	0.293501	0.565106	29134	35706.9	38499	23153.5	45468.2	41955.4	31351.4	14095.2	38267	18731	63655	48316	31951	10538	high
975	hsa-miR-422a_1ss10AG	ACTGGACTTGGGGTCAGAAGGC	down	0.780695	-0.357168	0.566229	29.4685	23.006	9.05456	37.7012	22.2621	19.9721	27.6381	40.7954	9	30.5	31.1667	23	28.1667	30.5	middle
976	hsa-miR-548aw_L+2	CGGTGCAAAAGTCATCACGGTT	down	0.540666	-0.887191	0.567726	3.08265	1.66668	0	0	5.00004	4.34177	4.90617	0	0	0	7	5	5	0	low
977	hsa-miR-760_R+2	CGGCTCTGGGTCTGTGGGGAGT	down	0.785292	-0.3487	0.567867	81.8772	64.2975	88.5334	72.9302	31.4288	48.6278	72.6113	124.393	88	59	44	56	74	93	middle
978	hsa-miR-323b-3p_R-1	CCCAATACACGGTCGACCTCT	up	1.45981	0.545778	0.567937	32.3594	47.2385	32.194	90.2357	19.2859	34.7341	38.2681	24.076	32	73	27	40	39	18	middle
979	hsa-miR-5010-3p_R+1	TTTTGTGTCTCCCATTCCCCAGT	down	0.779423	-0.359522	0.5685	49.4427	38.5368	44.2667	23.486	47.8576	75.5467	50.0429	22.7384	44	19	67	87	51	17	middle
980	hsa-let-7g-3p_R+1	CTGTACAGGCCACTGCCTTGCT	up	1.31243	0.392238	0.568987	162.889	213.78	139.843	137.208	364.289	151.093	171.716	165.857	139	111	510	174	175	124	middle
981	hsa-miR-196a-5p_R+1	TAGGTAGTTTCATGTTGTTGGGA	up	1.59041	0.669397	0.569642	1625.63	2585.42	3040.82	129.791	4585.63	2311.12	2498.22	67.5465	3022.5	105	6419.83	2661.5	2546	50.5	middle
982	hsa-mir-3195-p3_1ss3CG	CGGCGCGCCGGGCCCGGG	up	1.49825	0.583275	0.569705	11.973	17.9386	21.1273	30.9026	1.78573	7.381	9.81234	18.7258	21	25	2.5	8.5	10	14	middle
983	hsa-miR-146a-5p	TGAGAACTGAATTCCATGGGTT	up	1.6782	0.746914	0.570151	41157.1	69069.9	36578.9	19486.6	151144	39037.7	51819.5	32614.3	36358.5	15764.5	211600	44956	52810.5	24383.5	high
984	hsa-miR-454-5p	ACCCTATCAATATTGTCTCTGC	down	0.848699	-0.236675	0.571222	56.8046	48.21	43.2607	37.0832	64.2863	43.4177	48.0805	78.9158	43	30	90	50	49	59	middle
985	hsa-miR-9985_R-1_1ss16CT	TTCACAGTGGCTAAGTTA	up	1.14752	0.198519	0.571926	116.067	133.19	170.36	141.946	87.2627	137.779	110.552	99.8708	169.333	114.833	122.167	158.667	112.667	74.6667	middle
986	hsa-miR-4662a-5p	TTAGCCAATTGTCCATCTTTAG	down	0.631297	-0.66361	0.572312	34.1488	21.558	31.1879	23.486	10.0001	13.8937	17.6622	70.8904	31	19	14	16	18	53	middle
987	hsa-miR-3605-3p_R-2	CCTCCGTGTTACCTGTCCTCT	up	1.1947	0.256653	0.573361	79.4305	94.8959	100.606	97.6524	86.4293	99.8606	104.992	33.4389	100	79	121	115	107	25	middle
988	bta-miR-199c_L-1R+2_2	ACAGTAGTCTGCACATTGGCT	down	0.758523	-0.398735	0.573868	164.441	124.732	81.994	82.201	210.002	244.876	172.207	76.2406	81.5	66.5	294	282	175.5	57	middle
989	bta-miR-199c_L-1R+2_1	ACAGTAGTCTGCACATTGGCG	down	0.758523	-0.398735	0.573868	164.441	124.732	81.994	82.201	210.002	244.876	172.207	76.2406	81.5	66.5	294	282	175.5	57	middle
990	hsa-miR-148a-3p	TCAGTGCACTACAGAACTTTGT	up	1.22767	0.295925	0.574448	164700	202197	124701	294315	187576	127526	131080	235493	123950	238098	262604	146860	133587	176062	high
991	hsa-miR-18b-5p_R-2	TAAGGTGCATCTAGTGCAGTT	up	1.45654	0.542546	0.574995	8.29392	12.0804	10.0606	6.18053	20.0002	0	8.83111	16.0507	10	5	28	0	9	12	middle
992	hsa-miR-1228-3p_R+1	TCACACCTGCCTCGCCCCCCA	up	1.71116	0.774979	0.576084	7.13363	12.2068	13.0788	18.5416	5.00004	0	0	21.4009	13	15	7	0	0	16	middle
993	hsa-miR-548aq-3p_L-1R-1	AAAAACTGCAATTACTTTTG	up	1.59605	0.674503	0.576106	4.36376	6.96476	3.01819	3.09026	14.7858	5.6443	3.43432	4.01267	3	2.5	20.7	6.5	3.5	3	middle
994	hsa-miR-193b-3p	AACTGGCCCTCAAAGTCCCGCT	down	0.802316	-0.317758	0.57614	14975.6	12015.2	14410.8	9911.1	11723.7	9274.01	12025	23627.9	14324	8018	16413	10680	12255	17665	high
995	hsa-miR-432-3p	CTGGATGGCTCCTCCATGTCT	down	0.574654	-0.799234	0.576541	9.48889	5.45283	12.0727	0	4.28575	19.1038	0	9.36289	12	0	6	22	0	7	middle
996	PC-5p-58058_26	GTGGAGGACTGAGAAGGT	up	3.0574	1.61231	0.577687	1.63539	5.00004	0	0	15.0001	0	4.90617	0	0	0	21	0	5	0	middle
997	mmu-miR-3968_L-2_1ss14AT	AATCCCACTCCTGACACCA	up	1.41915	0.505029	0.577951	45.27	64.245	117.206	56.2428	19.2859	36.905	40.7212	58.1837	116.5	45.5	27	42.5	41.5	43.5	middle
998	PC-3p-22204_133	TTTGGGGATTCTAAGAGGAAG	down	0.749042	-0.416881	0.57886	57.8522	43.3337	42.2546	9.88885	77.8578	82.4936	54.9491	36.114	42	8	109	95	56	27	middle
999	hsa-miR-5588-5p	ACTGGCATTAGTGGGACTTTT	up	2.01974	1.01417	0.579209	4.70127	9.49535	0	23.486	5.00004	6.07847	0	8.02533	0	19	7	7	0	6	middle
1000	hsa-miR-12136_R+8	GAAAAAGTCATGGAGGCCATGGGGTT	up	1.60013	0.678193	0.580094	6045.39	9673.44	8104.83	19420.5	1495.01	3262.4	3583.47	11290.3	8056	15711	2093	3757	3652	8441	high
1001	hsa-miR-374a-5p_R-1	TTATAATACAACCTGATAAGT	down	0.842647	-0.247	0.580623	20104.5	16941	15107	10016.8	25699.1	24071.6	19442.2	16799.7	15016	8103.5	35978.5	27721	19814	12560	high
1002	hsa-mir-2110-p3	CACCGCGGTCTTTTCCTCCCACT	up	1.51666	0.600902	0.581209	7.1089	10.7818	20.1212	8.65274	3.57146	9.55189	11.7748	0	20	7	5	11	12	0	middle
1003	hsa-miR-3622a-5p_R-1	CAGGCACGGGAGCTCAGGTGA	up	1.49249	0.577719	0.581667	33.2583	49.6377	91.5516	12.3611	45.0004	53.8379	39.2494	6.68778	91	10	63	62	40	5	middle
1004	bta-mir-2887-1-p3_1ss3TC	CGCCGGGACCGGGGTCCG	up	1.52091	0.604936	0.58231	13.7558	20.9213	19.1152	40.7915	2.85717	10.8544	15.6997	14.7131	19	33	4	12.5	16	11	middle
1005	hsa-miR-193a-3p_R-2	AACTGGCCTACAAAGTCCCA	down	0.788848	-0.342182	0.583354	846.577	667.82	344.073	563.664	1095.72	606.979	688.826	1243.93	342	456	1534	699	702	930	middle
1006	hsa-miR-9-5p	TCTTTGGTTATCTAGCTGTATGA	down	0.798024	-0.325496	0.583916	222.89	177.871	92.5577	202.721	238.335	155.725	344.413	168.532	92	164	333.667	179.333	351	126	middle
1007	mmu-mir-6236-p3_1	ATGGATGGCGCTGGAGCG	up	1.45341	0.539446	0.584379	148.801	216.269	201.715	401.734	45.3575	110.715	136.392	199.296	200.5	325	63.5	127.5	139	149	middle
1008	mmu-mir-6236-p3_3	TGGATGGCGCTGGAGCGT	up	1.45341	0.539446	0.584379	148.801	216.269	201.715	401.734	45.3575	110.715	136.392	199.296	200.5	325	63.5	127.5	139	149	middle
1009	mmu-mir-6236-p3_2	GAATCAACTAGCCCTGAAA	up	1.45341	0.539446	0.584379	148.801	216.269	201.715	401.734	45.3575	110.715	136.392	199.296	200.5	325	63.5	127.5	139	149	middle
1010	hsa-miR-6821-5p_R+2	GTGCGTGGTGGCTCGAGGCGGGGGT	up	2.93941	1.55553	0.585326	1.96247	5.76849	0	17.3055	0	0	5.8874	0	0	14	0	0	6	0	middle
1011	hsa-miR-365a-3p	TAATGCCCCTAAAAATCCTTAT	down	0.759729	-0.396442	0.586133	8856.41	6728.48	7738.12	6059.39	6387.91	5459.77	5662.7	15446.8	7691.5	4902	8943	6287.5	5771	11548.5	high
1012	hsa-miR-92a-1-5p	AGGTTGGGATCGGTTGCAATGCT	up	1.57995	0.659876	0.586305	163.747	258.711	176.061	517.928	82.1436	77.2834	75.555	338.401	175	419	115	89	77	253	middle
1013	hsa-miR-181a-3p	ACCATCGACCGTTGATTGTACC	up	1.21406	0.279839	0.58634	432.842	525.496	369.225	402.971	804.293	460.227	509.26	329.039	367	326	1126	530	519	246	middle
1014	hsa-miR-28-5p_R-1	AAGGAGCTCACAGTCTATTGA	up	1.03825	0.0541548	0.586734	8835.16	9173.11	9512.15	8635.44	9371.75	9788.37	8546.87	8170.23	9454.83	6986	13120.3	11272.3	8710.33	6108.33	middle
1015	PC-3p-67656_19	AGCGGTCTGTTTTTTGACA	up	2.87085	1.52148	0.590106	1.63539	4.69495	14.0849	0	0	0	4.90617	0	14	0	0	0	5	0	middle
1016	hsa-miR-491-5p	AGTGGGGAACCCTTCCATGAGG	down	0.903142	-0.146975	0.590164	151.821	137.116	176.061	117.43	117.858	145.015	128.542	181.908	175	95	165	167	131	136	middle
1017	sha-mir-199a-p5	CCCAGTGTTCAGACTACCTGTCC	down	0.864834	-0.209505	0.591149	57.5551	49.7756	29.6788	71.0761	48.5718	57.7455	64.7614	50.1583	29.5	57.5	68	66.5	66	37.5	middle
1018	hsa-miR-1224-5p_R+2	GTGAGGACTCGGGAGGTGGAG	down	0.36494	-1.45427	0.592501	10.4665	3.81964	5.03031	0	6.42863	0	31.3995	0	5	0	9	0	32	0	middle
1019	hsa-miR-133a-5p	AGCTGGTAAAATGGAACCAAAT	up	1.78356	0.834763	0.592732	3.7614	6.70869	9.05456	0	11.0715	0	11.2842	0	9	0	15.5	0	11.5	0	middle
1020	PC-5p-73772_16	TCAGACACAGGTATGGCTGGCTC	up	1.36237	0.446115	0.594937	5.43588	7.40566	6.03637	6.18053	10.0001	10.4202	5.8874	0	6	5	14	12	6	0	middle
1021	hsa-miR-548bc_R+1	AAAAACTGTGATTACTTTTGCA	up	1.50559	0.590326	0.595045	41.7585	62.8711	30.1819	28.4304	130.001	40.8126	51.0242	33.4389	30	23	182	47	52	25	middle
1022	hsa-miR-2355-3p_L-2	TGTCCTTGCTGTTTGGAGAT	down	0.832294	-0.264835	0.595289	87.2822	72.6445	95.5759	44.4998	77.8578	76.4151	126.579	58.8524	95	36	109	88	129	44	middle
1023	hsa-miR-132-5p	ACCGTGGCTTTCGATTGTTACT	up	1.12783	0.173548	0.595606	368.196	415.262	400.413	538.942	306.431	435.045	384.644	284.899	398	436	429	501	392	213	middle
1024	hsa-miR-654-5p	TGGTGGGCCGCAGAACATGTGC	up	1.13269	0.179749	0.597506	219.54	248.67	280.691	305.318	160.001	230.982	181.528	246.11	279	247	224	266	185	184	middle
1025	hsa-miR-101-3p_R+1	TACAGTACTGTGATAACTGAAG	down	0.731839	-0.450401	0.59776	106708	78093.5	19491.9	105838	108951	60192.5	73503.7	186429	19374.5	85622	152530	69318	74909.5	139380	high
1026	hsa-miR-2116-3p_L+1R-1	TCCTCCCATGCCAAGAACTCC	down	0.651452	-0.618269	0.599407	6.71882	4.37699	0	7.41664	5.71433	0	10.7936	9.36289	0	6	8	0	11	7	middle
1027	rno-miR-450a-5p	TTTTGCGATGTGTTCCTAATGT	up	1.77774	0.830045	0.599879	1.96247	3.48876	0	6.18053	4.28575	0	5.8874	0	0	5	6	0	6	0	low
1028	hsa-miR-29a-3p_R-1	TAGCACCATCTGAAATCGGTT	up	1.12225	0.166398	0.60106	201883	226563	206666	169475	303549	211425	191441	202782	205421	137104	424965	243478	195102	151606	high
1029	hsa-miR-1306-5p	CCACCTCCCCTGCAAACGTCCA	down	0.816281	-0.292861	0.603831	27.2415	22.2368	36.2182	19.7777	10.7144	28.6557	34.3432	18.7258	36	16	15	33	35	14	middle
1030	hsa-miR-627-3p	TCTTTTCTTTGAGACTCACT	up	1.14428	0.194439	0.603866	48.1088	55.0499	59.3576	40.7915	65.0006	52.1012	62.799	29.4262	59	33	91	60	64	22	middle
1031	hsa-miR-23a-3p	ATCACATTGCCAGGGATTTCC	down	0.920277	-0.11986	0.603915	144228	132730	146327	107178	144684	174483	137367	120834	145445	86706.5	202556	200935	139994	90339.5	high
1032	hsa-miR-548b-3p	CAAGAACCTCAGTTGCTTTTGT	up	1.13753	0.185905	0.604032	61.2542	69.6786	52.3152	85.2913	71.4292	84.2303	50.0429	49.4895	52	69	100	97	51	37	middle
1033	eca-mir-8969-p3_1ss14GT	GGTGGTTCAGTGGTAGAA	up	2.6863	1.42562	0.604415	1.56048	4.19192	12.5758	0	0	0	0	4.68144	12.5	0	0	0	0	3.5	middle
1034	hsa-miR-1185-1-3p	ATATACAGGGGGAGACTCTTAT	down	0.853503	-0.228532	0.604629	138.029	117.808	65.394	159.458	128.573	102.032	131.485	180.57	65	129	180	117.5	134	135	middle
1035	hsa-miR-548l_R-1	AAAAGTATTTGCGGGTTTTGT	down	0.744101	-0.42643	0.605357	25.8235	19.2153	7.04243	9.88885	40.7146	24.3139	30.4183	22.7384	7	8	57	28	31	17	middle
1036	hsa-miR-590-5p	GAGCTTATTCATAAAAGTGCAG	down	0.70801	-0.498158	0.605683	47.1036	33.3498	11.0667	11.125	77.8578	34.7341	49.0617	57.5149	11	9	109	40	50	43	middle
1037	hsa-miR-1303	TTTAGAGACGGGGTCTTGCTCT	down	0.773783	-0.369999	0.606757	146.422	113.299	95.5759	155.749	88.5722	77.2834	111.861	250.123	95	126	124	89	114	187	middle
1038	hsa-miR-485-5p_R+1	AGAGGCTGGCCGTGATGAATTCG	up	1.19603	0.258258	0.606779	448.832	536.818	442.667	784.927	382.86	450.675	284.558	611.263	440	635	536	519	290	457	middle
1039	hsa-miR-935_L-1	CAGTTACCGCTTCCGCTACCGC	down	0.377924	-1.40383	0.607851	13.0831	4.94442	0	14.8333	0	0	39.2494	0	0	12	0	0	40	0	middle
1040	mmu-miR-6239_R-2_1ss6TG	TAGCGGTGGATCACTCGG	down	0.549907	-0.86274	0.608702	13.7483	7.56029	3.52122	19.1596	0	0	9.81234	31.4325	3.5	15.5	0	0	10	23.5	middle
1041	hsa-miR-218-2-3p_R+1	CATGGTTCTGTCAAGCACCGCGA	up	1.45842	0.544404	0.609146	9.59316	13.9908	19.1152	0	22.8573	4.34177	13.7373	10.7004	19	0	32	5	14	8	middle
1042	hsa-miR-676-3p_R+1	CTGTCCTAAGGTTGTTGAGTTT	up	1.26885	0.343525	0.609742	64.8152	82.241	127.77	29.6665	89.2865	81.6252	53.9679	58.8524	127	24	125	94	55	44	middle
1043	hsa-mir-4636-p3_1ss13GA	TAAAGGCTTCAAACACGAGTTC	up	2.62063	1.38991	0.610082	1.63539	4.28575	0	0	12.8573	0	4.90617	0	0	0	18	0	5	0	middle
1044	hsa-miR-450a-5p	TTTTGCGATGTGTTCCTAATAT	up	1.20897	0.273779	0.611707	2116.65	2558.97	1316.43	3279.39	3081.1	2850.37	2346.62	1152.97	1308.5	2653	4313.5	3282.5	2391.5	862	middle
1045	hsa-miR-551b-3p_R+1	GCGACCCATACTTGGTTTCAGT	down	0.855141	-0.225766	0.612145	551.293	471.434	312.885	367.123	734.292	572.245	483.748	597.887	311	297	1028	659	493	447	middle
1046	hsa-miR-185-5p	TGGAGAGAAAGGCAGTTCCTGA	down	0.876976	-0.18939	0.615333	37068.5	32508.2	22447.2	28526.9	46550.4	31941.5	34810.3	44453.6	22312	23078	65170	36784	35476	33235	high
1047	hsa-miR-483-3p_L-1R+2	CACTCCTCTCCTCCCGTCTTCT	up	1.13934	0.188203	0.615592	836.384	952.929	878.292	1322.63	657.863	856.196	744.757	908.2	873	1070	921	986	759	679	middle
1048	hsa-miR-206	TGGAATGTAAGGAAGTGTGTGG	up	1.87523	0.907069	0.619125	13.677	25.6475	14.0849	0	62.8577	0	34.3432	6.68778	14	0	88	0	35	5	middle
1049	mmu-mir-1983-p5	GCTCCAGTGGCGCAATCGGTT	up	2.51949	1.33313	0.619492	1.96247	4.94442	0	14.8333	0	0	5.8874	0	0	12	0	0	6	0	middle
1050	bta-miR-199c_L-1R+3	ACAGTAGTCTGCACATTGGGTT	down	0.821355	-0.283923	0.619931	135.986	111.693	129.782	53.1526	152.144	187.564	148.166	72.228	129	43	213	216	151	54	middle
1051	PC-5p-11363_317	AAAGCAGGATTCAGACTACAAT	down	0.854169	-0.227406	0.620512	157.004	134.108	137.83	108.777	155.716	194.511	196.247	80.2533	137	88	218	224	200	60	middle
1052	hsa-miR-490-3p_R+1	CAACCTGGAGGACTCCATGCTGT	down	0.82603	-0.275734	0.620746	118.505	97.8888	133.806	28.4304	131.43	134.595	124.617	96.304	133	23	184	155	127	72	middle
1053	hsa-miR-141-3p_R-1	TAACACTGTCTGGTAAAGATG	down	0.603592	-0.728355	0.622795	82.494	49.7927	20.1212	18.5416	110.715	20.8405	40.7212	185.92	20	15	155	24	41.5	139	middle
1054	hsa-miR-346	TGTCTGCCCGCATGCCTGCCTCT	up	1.47543	0.561138	0.623102	22.5326	33.2453	70.4243	13.5972	15.7144	19.9721	23.5496	24.076	70	11	22	23	24	18	middle
1055	hsa-miR-199b-3p_R-1	ACAGTAGTCTGCACATTGGTT	down	0.870701	-0.199751	0.624552	523420	455742	513598	353427	500202	723841	511463	334957	510504	285920	700277	833578	521244	250425	high
1056	hsa-miR-4707-3p_R-1	AGCCCGCCCCAGCCGAGGTTC	up	2.46073	1.29908	0.625376	1.63539	4.02425	12.0727	0	0	0	4.90617	0	12	0	0	0	5	0	middle
1057	hsa-miR-551a	GCGACCCACTCTTGGTTTCCA	down	0.702236	-0.509973	0.627728	23.2139	16.3016	18.1091	8.65274	22.143	30.3924	39.2494	0	18	7	31	35	40	0	middle
1058	hsa-miR-6780a-5p_L-1R+2	TGGGAGGGAAGACAGCTGGAGAGT	up	1.92555	0.945268	0.627871	5.14643	9.90969	26.1576	0	3.57146	9.55189	5.8874	0	26	0	5	11	6	0	middle
1059	PC-5p-74498_15	TATGGAGTGTGTATATATGTGT	down	0.411291	-1.28177	0.62844	1.44726	0.595243	0	0	1.78573	4.34177	0	0	0	0	2.5	5	0	0	low
1060	hsa-miR-99a-3p_R+1	CAAGCTCGCTTCTATGGGTCTGT	down	0.846296	-0.240766	0.629192	1925.56	1629.6	834.025	2373.32	1681.44	1784.47	1408.07	2584.16	829	1920	2354	2055	1435	1932	middle
1061	hsa-miR-589-3p_R-2	TCAGAACAAATGCCGGTTCCCA	down	0.608135	-0.717535	0.633764	22.2304	13.5191	15.0909	6.18053	19.2859	4.34177	52.9866	9.36289	15	5	27	5	54	7	middle
1062	hsa-miR-204-5p	TTCCCTTTGTCATCCTATGCCT	down	0.798619	-0.32442	0.633774	1020.77	815.209	980.91	566.136	898.579	1628.16	1048.94	385.216	975	458	1258	1875	1069	288	middle
1063	hsa-miR-9901_L+1R+1	CCGGTCGCCGCGGTTCGCCGCCC	down	0.419915	-1.25183	0.633854	4.90617	2.06018	0	6.18053	0	0	14.7185	0	0	5	0	0	15	0	middle
1064	hsa-miR-1247-3p_L-3	CGGGAACGTCGAGACTGGAGC	up	1.34805	0.430877	0.635456	26.7563	36.0688	21.1273	69.2219	17.8573	29.524	18.6434	32.1013	21	56	25	34	19	24	middle
1065	hsa-miR-378f_R+2	ACTGGACTTGGAGCCAGAAGGC	up	1.3206	0.401194	0.635604	7.40222	9.77537	6.5394	14.2152	8.5715	0	8.83111	13.3756	6.5	11.5	12	0	9	10	middle
1066	hsa-miR-143-5p_R-1	GGTGCAGTGCTGCATCTCTGG	down	0.602	-0.732164	0.63593	7237.69	4357.09	2349.15	8487.1	2235.02	1287.77	3239.05	17186.2	2335	6866	3129	1483	3301	12849	high
1067	hsa-miR-542-3p	TGTGACAGATTGATAACTGAAA	up	1.30667	0.38589	0.63648	716.771	936.58	226.364	987.649	1595.73	774.571	789.893	585.849	225	799	2234	892	805	438	middle
1068	hsa-miR-24-3p_R-2	TGGCTCAGTTCAGCAGGAAC	down	0.912712	-0.131768	0.63671	29907.4	27296.8	29322.7	27875.4	24692.4	25731	24808	39183	29146	22551	34569	29632	25282.5	29294.5	high
1069	hsa-miR-5699-5p	TGCCCCAACAAGGAAGGACAAG	down	0.808815	-0.306119	0.637657	23.9186	19.3457	14.0849	29.6665	14.2858	14.762	38.2681	18.7258	14	24	20	17	39	14	middle
1070	ssc-mir-1285-p5	GTAGTGGGATCGCGCCTGTGAAT	down	0.758585	-0.398618	0.637944	93.1514	70.6632	106.643	80.3469	25.0002	44.286	70.6488	164.519	106	65	35	51	72	123	middle
1071	mmu-miR-5100_1ss21TC	TCGAATCCCAGCGGTGCCTCC	down	0.536513	-0.898314	0.639491	6.87568	3.68889	11.0667	0	0	3.90759	0	16.7194	11	0	0	4.5	0	12.5	middle
1072	hsa-miR-380-3p_R-1	TATGTAATATGGTCCACATCT	down	0.86997	-0.200963	0.641996	63.0512	54.8527	39.2364	66.7497	58.5719	89.4404	56.9116	42.8018	39	54	82	103	58	32	middle
1073	hsa-miR-500a-5p	TAATCCTTGCTACCTGGGTGAGA	down	0.857494	-0.221802	0.642222	72.1465	61.8652	34.7091	56.2428	94.6437	86.4012	76.5362	53.5022	34.5	45.5	132.5	99.5	78	40	middle
1074	hsa-miR-376a-5p_R-1	GTAGATTCTCCTTCTATGAGT	down	0.848196	-0.23753	0.64286	43.0573	36.5211	31.1879	33.3749	45.0004	61.6531	46.118	21.4009	31	27	63	71	47	16	middle
1075	hsa-miR-7705_R-1	AATAGCTCAGAATGTCAGTTCT	up	2.30323	1.20366	0.64288	1.44726	3.33336	0	0	10.0001	4.34177	0	0	0	0	14	5	0	0	middle
1076	hsa-miR-4524a-5p_L-2R+2	AGCAGCATGAACCTGTCTCACT	up	1.15607	0.209228	0.644053	17.0468	19.7073	26.1576	22.2499	10.7144	21.7088	14.7185	14.7131	26	18	15	25	15	11	middle
1077	hsa-miR-582-3p_R-3	TAACTGGTTGAACAACTGA	up	1.42041	0.506309	0.644724	25.8253	36.6826	0	59.3331	50.7147	24.3139	45.1368	8.02533	0	48	71	28	46	6	middle
1078	hsa-miR-628-5p	ATGCTGACATATTTACTAGAGG	down	0.899291	-0.153141	0.645031	194.728	175.117	198.194	110.013	217.145	223.167	155.035	205.983	197	89	304	257	158	154	middle
1079	hsa-miR-4524a-3p	TGAGACAGGCTTATGCTGCTAT	down	0.860093	-0.217435	0.645644	75.3818	64.8354	52.3152	59.3331	82.8579	106.807	76.5362	42.8018	52	48	116	123	78	32	middle
1080	mmu-miR-455-5p_L-2R+3	TGTGCCTTTGGACTACATCGTGA	down	0.934285	-0.0980648	0.64613	40.2311	37.5873	35.2122	43.2637	34.286	45.1544	31.3995	44.1393	35	35	48	52	32	33	middle
1081	hsa-miR-29c-3p_R-1	TAGCACCATTTGAAATCGGTT	down	0.824553	-0.278317	0.648235	8237.27	6792.06	4144.3	5896.84	10335	5744.09	6193.06	12774.7	4119.33	4770.5	14468.9	6614.92	6311.5	9550.75	middle
1082	mdo-miR-497-5p_R+1_1ss21TA	CAGCAGCACACTGTGGTTTGAT	up	1.19695	0.259358	0.648276	12.2825	14.7015	12.0727	9.88885	22.143	6.07847	14.7185	16.0507	12	8	31	7	15	12	middle
1083	bta-mir-2478-p5_1ss20GT	ATCCCACTTCTGACACCATT	up	2.25567	1.17355	0.648724	0.817695	1.84445	5.53334	0	0	0	2.45308	0	5.5	0	0	0	2.5	0	low
1084	hsa-miR-22-3p	AAGCTGCCAGTTGAAGAACTGT	down	0.741106	-0.432248	0.648869	157118	116441	135033	129859	84431.4	68848.3	94137.6	308368	134219	105055	118203	79286	95938	230546	high
1085	hsa-miR-377-3p	ATCACACAAAGGCAACTTTTGT	up	1.14018	0.189257	0.650696	423.963	483.393	287.734	672.442	490.004	470.648	371.888	429.355	286	544	686	542	379	321	middle
1086	hsa-miR-132-3p	TAACAGTCTACAGCCATGGTCG	up	1.14907	0.200465	0.652212	3239.31	3722.19	2552.38	5524.16	3090.03	3278.03	2936.83	3503.06	2537	4469	4326	3775	2993	2619	middle
1087	bta-miR-1246_L+5R+1	TATTAAATGGATTTTTGGAGCAGGG	down	0.449528	-1.15352	0.652701	2.74979	1.23611	0	3.70832	0	8.24936	0	0	0	3	0	9.5	0	0	low
1088	hsa-miR-130a-5p	GCTCTTTTCACATTGTGCTACT	down	0.823714	-0.279785	0.652783	226.734	186.764	118.715	145.86	295.717	308.265	264.933	107.004	118	118	414	355	270	80	middle
1089	hsa-miR-570-3p_R-1	CGAAAACAGCAATTACCTTTG	down	0.767559	-0.381651	0.654872	23.7545	18.233	21.1273	0	33.5717	13.0253	27.4745	30.7638	21	0	47	15	28	23	middle
1090	hsa-miR-486-5p	TCCTGTACTGAGCTGCCCCGAG	up	1.0964	0.132773	0.655043	38214.8	41898.6	36021.5	33697.5	55976.9	36860.7	39498.1	38285.5	35804.5	27261	78367	42449	40253.5	28623.5	high
1091	hsa-miR-125a-3p_R-1	ACAGGTGAGGTTCTTGGGAGC	down	0.913448	-0.130606	0.65584	268.07	244.868	257.552	294.193	182.859	335.184	214.89	254.135	256	238	256	386	219	190	middle
1092	hsa-mir-619-p5_1ss3AG	AAGTGCTGGGATTACAGG	up	1.25201	0.324251	0.656145	118.187	147.972	93.5637	254.638	95.7151	124.175	164.847	65.5402	93	206	134	143	168	49	middle
1093	hsa-miR-100-3p	CAAGCTTGTATCTATAGGTATG	up	2.19355	1.13327	0.656793	1.73671	3.80956	0	0	11.4287	5.21012	0	0	0	0	16	6	0	0	middle
1094	hsa-miR-7706_R-1	TGAAGCGCCTGTGCTCTGCCGAG	up	1.26525	0.339423	0.656823	31.7531	40.1757	65.394	35.8471	19.2859	9.55189	40.2306	45.4769	65	29	27	11	41	34	middle
1095	PC-3p-78370_14	CTCGCCCTGTCTCCCGCTAGT	up	2.18386	1.12688	0.658099	1.63539	3.57146	0	0	10.7144	0	4.90617	0	0	0	15	0	5	0	middle
1096	mdo-miR-22-3p	AAGCTGCCAGTTGAAGAACTGC	down	0.794374	-0.33211	0.658753	452.128	359.159	351.116	339.929	386.432	203.195	349.319	803.871	349	275	541	234	356	601	middle
1097	hsa-miR-5001-3p_R+1	TTCTGCCTCTGTCCAGGTCCTTT	down	0.715289	-0.483402	0.659879	13.0976	9.36858	5.03031	12.3611	10.7144	14.762	24.5308	0	5	10	15	17	25	0	middle
1098	hsa-miR-34b-3p_L-1R+1	AATCACTAACTCCACTGCCATC	down	0.708602	-0.496952	0.660332	36.5778	25.9192	49.297	9.88885	18.5716	61.6531	48.0805	0	49	8	26	71	49	0	middle
1099	hsa-miR-423-3p	AGCTCGGTCTGAGGCCCCTCAGT	up	1.16399	0.219073	0.660529	14378.8	16736.7	14885.7	24482.3	10842.2	10514.9	12733.5	19888.1	14796	19806	15179	12109	12977	14869	high
1100	hsa-miR-1307-5p	TCGACCGGACCTCGACCGGCT	down	0.901076	-0.150279	0.661479	4223.04	3805.28	3204.31	5394.37	2817.17	4629.19	4284.07	3755.85	3185	4364	3944	5331	4366	2808	middle
1101	hsa-miR-497-3p_1ss20AG	CAAACCACACTGTGGTGTTGGA	up	1.28723	0.364274	0.661815	32.4471	41.7671	15.0909	76.6386	33.5717	34.7341	26.4933	36.114	15	62	47	40	27	27	middle
1102	hsa-miR-4796-3p_R-1	TAAAGTGGCAGAGTATAGACA	up	1.63193	0.706579	0.662232	1.96247	3.20261	6.03637	0	3.57146	0	5.8874	0	6	0	5	0	6	0	low
1103	hsa-miR-154-3p	AATCATACACGGTTGACCTATT	down	0.88705	-0.172913	0.662238	191.993	170.307	138.837	243.513	128.573	246.612	164.847	164.519	138	197	180	284	168	123	middle
1104	hsa-miR-425-3p_L+1R-1	CATCGGGAATGTCGTGTCCGCC	down	0.955782	-0.0652464	0.663068	1415.24	1352.66	1416.53	1128.56	1512.87	1363.31	1348.22	1534.18	1408	913	2118	1570	1374	1147	middle
1105	mml-mir-4536-p3	TGGTAGATATATGCACGATAT	up	1.53895	0.621943	0.663425	5.70267	8.7761	7.04243	0	19.2859	10.4202	0	6.68778	7	0	27	12	0	5	middle
1106	rno-miR-1843b-5p_L+1R-2_1ss19AG	TATGGAGGTCTCTGTCTGGCTT	up	1.07307	0.101745	0.664201	210.389	225.762	235.418	231.152	210.716	158.04	210.965	262.161	234	187	295	182	215	196	middle
1107	hsa-miR-1250-5p	ACGGTGCTGGATGTGGCCTTT	down	0.624819	-0.67849	0.665377	4.19173	2.61907	0	0	7.85721	0	5.8874	6.68778	0	0	11	0	6	5	low
1108	hsa-miR-424-5p_R-1	CAGCAGCAATTCATGTTTTGA	up	1.22922	0.297747	0.666264	10221.4	12564.4	6118.87	10996.4	20578	13697.4	11742.4	5224.49	6082	8896	28809	15774	11967	3906	high
1109	hsa-miR-3940-3p_R-1	CAGCCCGGATCCCAGCCCACT	up	2.12407	1.08683	0.666456	1.73671	3.68889	11.0667	0	0	5.21012	0	0	11	0	0	6	0	0	middle
1110	hsa-miR-1255b-5p	CGGATGAGCAAAGAAAGTGGTT	up	1.13575	0.183649	0.66815	22.7682	25.859	32.194	13.5972	31.786	25.1822	23.059	20.0633	32	11	44.5	29	23.5	15	middle
1111	hsa-miR-1273h-3p	CTGCAGACTCGACCTCCCAGGC	up	1.74914	0.806648	0.66861	4.90617	8.58159	5.03031	0	20.7145	0	14.7185	0	5	0	29	0	15	0	middle
1112	hsa-miR-548s_L+2R-3	TAATGGCCAAAACTGCAGTTAT	up	1.67723	0.746078	0.669583	2.67511	4.48677	0	9.88885	3.57146	0	0	8.02533	0	8	5	0	0	6	low
1113	mmu-miR-146a-5p_R+1_1ss22TA	TGAGAACTGAATTCCATGGGTAA	up	1.40714	0.492771	0.670785	1975.29	2779.52	1554.37	776.274	6007.91	1841.78	2175.4	1908.69	1545	628	8411	2121	2217	1427	middle
1114	bta-mir-2887-1-p5_1ss21AT	GACCGGGGTCCGGTGCGGAGTG	down	0.736333	-0.44157	0.671691	239.359	176.248	174.552	310.263	43.9289	108.544	144.732	464.8	173.5	251	61.5	125	147.5	347.5	middle
1115	hsa-miR-490-5p	CCATGGATCTCCAGGTGGGT	up	1.44659	0.532657	0.671841	5.14643	7.44478	8.04849	0	14.2858	9.55189	5.8874	0	8	0	20	11	6	0	middle
1116	hsa-miR-758-5p_L-1R+1	ATGGTTGACCAGAGAGCACACG	down	0.828381	-0.271634	0.672289	29.2011	24.1896	30.1819	25.9582	16.4287	48.6278	21.5871	17.3882	30	21	23	56	22	13	middle
1117	hsa-miR-548n_L-1	AAAAGTAATTGTGGATTTTGT	down	0.773344	-0.370818	0.672632	10.119	7.82543	0	8.47615	15.0001	14.762	7.56952	8.02533	0	6.85714	21	17	7.71429	6	middle
1118	hsa-miR-576-5p	ATTCTAATTTCTCCACGTCTTT	down	0.910573	-0.135153	0.672795	413.915	376.899	486.934	237.332	406.432	437.65	364.038	440.056	484	192	569	504	371	329	middle
1119	hsa-miR-296-3p	GAGGGTTGGGTGGAGGCTCTCC	down	0.807313	-0.308799	0.676471	174.985	141.268	113.685	164.402	145.716	86.8353	311.051	127.068	113	133	204	100	317	95	middle
1120	hsa-miR-140-5p	CAGTGGTTTTACCCTATGGTAG	down	0.869086	-0.202429	0.67649	4424.14	3844.96	2721.4	4937.01	3876.46	3268.48	3395.07	6608.86	2705	3994	5427	3764	3460	4941	middle
1121	bta-miR-12034_L-1_1ss19TG	CCCGGGGAGCCCGGCGGG	up	1.57193	0.652539	0.677458	33.7136	52.9954	24.6485	130.409	3.9286	17.8012	26.4933	56.8461	24.5	105.5	5.5	20.5	27	42.5	middle
1122	hsa-miR-130a-3p_R-2	CAGTGCAATGTTAAAAGGGC	up	1.16503	0.220365	0.677835	7450.44	8679.97	5180.21	7535.3	13324.4	8838.97	8271.8	5240.54	5149	6096	18654	10179	8430	3918	high
1123	hsa-miR-26a-5p	TTCAAGTAATCCAGGATAGGCT	down	0.902604	-0.147835	0.679478	399845	360901	404212	296323	382169	539541	389397	270596	401776	239723	535032	621338	396845	202306	high
1124	hsa-let-7a-5p	TGAGGTAGTAGGTTGTATAGTT	down	0.892843	-0.163522	0.681729	281436	251278	284158	158218	311457	371971	270381	201955	282446	127997	436036	428364	275552	150988	high
1125	hsa-miR-548h-5p_L+1R-1_1ss13CT	CAAAAGTAATCGTGGTTTTTGT	up	1.84749	0.885564	0.682349	1.11801	2.06551	0.541726	0	5.65481	0	3.35404	0	0.538462	0	7.91667	0	3.41818	0	low
1126	hsa-miR-135a-5p	TATGGCTTTTTATTCCTATGTGA	up	1.74372	0.802165	0.68405	48.7284	84.9685	6.5394	10.5069	237.859	39.5101	74.5738	32.1013	6.5	8.5	333	45.5	76	24	middle
1127	hsa-miR-30e-5p_R+2	TGTAAACATCCTTGACTGGAAGCT	up	1.13587	0.183797	0.684628	60003.2	68155.8	50602.9	51120.4	102744	62367.7	61672.5	55969.3	50298	41356	143840	71823	62852	41844.5	high
1128	hsa-miR-7976_R+1	TGCCCTGAGACTTTTGCTCT	down	0.908617	-0.138256	0.68566	42.2966	38.4315	40.2425	27.1943	47.8576	50.3645	47.0992	29.4262	40	22	67	58	48	22	middle
1129	hsa-miR-362-3p_R-1	AACACACCTATTCAAGGATTC	down	0.881	-0.182786	0.687791	281.616	248.103	184.109	173.055	387.146	333.448	263.952	247.448	183	140	542	384	269	185	middle
1130	hsa-miR-26b-5p_R+1	TTCAAGTAATTCAGGATAGGTT	down	0.903631	-0.146194	0.688531	165744	149771	158079	103020	188214	215067	161576	120588	157127	83342.3	263497	247672	164666	90155.7	high
1131	bta-mir-2904-2-p5	AGCCTCGGTTGGCCTCGGAT	up	1.37999	0.464657	0.690065	9534.14	13157	10842.3	26170.8	2457.88	3246.77	6734.21	18621.4	10777	21172	3441	3739	6863	13922	high
1132	eca-miR-9182	TTGCACAAAGAGTCTCATGTCT	up	1.46465	0.550555	0.690794	9.07137	13.2864	0	28.4304	11.4287	9.55189	17.6622	0	0	23	16	11	18	0	middle
1133	hsa-miR-548b-5p_R-1	AAAAGTAATTGTGGTTTTGGC	up	1.50676	0.59145	0.692472	3.91379	5.89714	8.04849	0	9.64294	11.0405	0.700881	0	8	0	13.5	12.7143	0.714286	0	middle
1134	hsa-mir-548q-p5	TGCAAAAGTAATGGCGGTTTTT	up	1.43675	0.522806	0.692484	14.4408	20.7477	45.8145	0	16.4287	13.8937	6.69023	22.7384	45.5385	0	23	16	6.81818	17	middle
1135	hsa-miR-1343-3p	CTCCTGGGGCCCGCACTCTCGC	up	1.28969	0.367026	0.693383	20.2177	26.0746	49.297	16.0694	12.8573	9.55189	17.6622	33.4389	49	13	18	11	18	25	middle
1136	hsa-let-7c-5p	TGAGGTAGTAGGTTGTATGGTT	down	0.925588	-0.111558	0.694791	60200.6	55721	63515.2	39591.7	64056.1	73849.1	54823.9	51928.9	63132.5	32029.4	89677.8	85045	55872.4	38823.7	high
1137	PC-3p-22290_132	GGTTCGACTCCCGGTATGGGAAC	down	0.708569	-0.497021	0.694849	82.6587	58.5694	20.1212	138.444	17.143	30.8265	53.9679	163.182	20	112	24	35.5	55	122	middle
1138	hsa-miR-4470	TGGCAAACGTGGAAGCCGAGA	down	0.652726	-0.61545	0.696396	3.08265	2.01212	6.03637	0	0	4.34177	4.90617	0	6	0	0	5	5	0	low
1139	hsa-miR-3909	TGTCCTCTAGGGCCTGCAGTCT	up	1.0886	0.122474	0.698512	93.3975	101.673	105.636	118.666	80.715	79.8885	74.5738	125.73	105	96	113	92	76	94	middle
1140	hsa-miR-410-3p	AATATAACACAGATGGCCTGT	down	0.846716	-0.240051	0.700876	549.935	465.638	198.194	797.288	401.432	438.518	472.955	738.33	197	645	562	505	482	552	middle
1141	hsa-miR-129-2-3p	AAGCCCTTACCCCAAAAAGCAT	down	0.902703	-0.147677	0.703078	30.0295	27.1077	15.0909	33.3749	32.8574	26.0506	37.2869	26.7511	15	27	46	30	38	20	middle
1142	hsa-miR-766-3p	ACTCCAGCCCCACAGCCTCAGC	up	1.2025	0.266039	0.704158	93.4797	112.41	118.715	37.0832	181.43	107.676	109.898	62.8651	118	30	254	124	112	47	middle
1143	PC-3p-70284_18	CTGCCATCTGGTGCCAGCCTTT	up	1.52378	0.607653	0.704254	2.28955	3.48876	0	6.18053	4.28575	0	6.86864	0	0	5	6	0	7	0	low
1144	hsa-miR-99b-3p_R+1	CAAGCTCGTGTCTGTGGGTCCGA	down	0.930746	-0.103541	0.704563	814.89	758.456	925.577	813.358	536.433	724.207	761.438	959.027	920	658	751	834	776	717	middle
1145	hsa-miR-455-3p_R+1	GCAGTCCATGGGCATATACACT	up	1.09169	0.126558	0.704646	974.944	1064.33	945.698	1210.15	1037.15	1230.46	1105.85	588.524	940	979	1452	1417	1127	440	middle
1146	hsa-miR-3177-3p	TGCACGGCACTGGGGACACGT	up	1.2287	0.297133	0.706233	5.17296	6.35602	5.03031	6.18053	7.85721	0	8.83111	6.68778	5	5	11	0	9	5	low
1147	hsa-miR-579-3p	TTCATTTGGTATAAACCGCGATT	down	0.638563	-0.647099	0.706813	8.20301	5.23814	0	0	15.7144	6.94683	17.6622	0	0	0	22	8	18	0	middle
1148	hsa-miR-4732-3p	GCCCTGACCTGTCCTGTTCTG	up	1.30309	0.38194	0.707061	10.5744	13.7794	27.1637	9.88885	4.28575	4.34177	16.681	10.7004	27	8	6	5	17	8	middle
1149	hsa-miR-664a-5p_R-2	ACTGGCTAGGGAAAATGATTGG	up	1.11022	0.15085	0.707324	736.073	817.205	963.807	449.943	1037.87	821.462	671.164	715.592	958	364	1453	946	684	535	middle
1150	oga-miR-100_R+2	AACCCGTAGATCCGAACTTGTGAA	up	1.12726	0.172824	0.708004	938.525	1057.96	1029.2	791.108	1353.58	1264.32	1091.13	460.119	1023	640	1895	1456	1112	344	middle
1151	hsa-miR-4803_R+1	TAACATAATAGTGTGGATTGAA	down	0.534028	-0.905013	0.708185	2.22926	1.19049	0	0	3.57146	0	0	6.68778	0	0	5	0	0	5	low
1152	hsa-miR-16-5p	TAGCAGCACGTAAATATTGGCG	up	1.233	0.302173	0.708196	26021.4	32084.4	25000.1	12111.4	59141.6	23717.3	26895.5	27451.3	24849.5	9798	82797.5	27313	27409.8	20523.5	high
1153	hsa-miR-7704_1ss19GC	CGGGGTCGGCGGCGACGTC	up	1.27587	0.351476	0.710423	321.156	409.752	523.152	616.817	89.2865	132.858	209.984	620.626	520	499	125	153	214	464	middle
1154	hsa-miR-548i	AAAAGTAATTGCGGATTTTGCC	up	1.86032	0.895553	0.71053	2.20778	4.10718	0	0	12.3215	0	6.62333	0	0	0	17.25	0	6.75	0	middle
1155	hsa-miR-33a-5p_R-1	GTGCATTGTAGTTGCATTGC	up	1.41263	0.498388	0.713948	40.9997	57.9176	10.0606	132.263	31.4288	6.07847	50.0429	66.8778	10	107	44	7	51	50	middle
1156	hsa-miR-337-5p	GAACGGCTTCATACAGGAGTT	down	0.909026	-0.137606	0.71482	61.9	56.2687	40.2425	64.2775	64.2863	85.0986	47.0992	53.5022	40	52	90	98	48	40	middle
1157	hsa-miR-127-5p_L-1R+1	TGAAGCTCAGAGGGCTCTGATT	up	1.35485	0.438128	0.715496	915.249	1240.02	318.922	2726.85	674.291	645.187	661.352	1439.21	317	2206	944	743	674	1076	middle
1158	hsa-miR-20a-3p_R+1	ACTGCATTATGAGCACTTAAAGT	down	0.884718	-0.17671	0.716156	88.3514	78.1661	34.2061	85.2913	115.001	89.4404	102.048	73.5655	34	69	161	103	104	55	middle
1159	hsa-miR-412-5p_R-3	TGGTCGACCAGTTGGAAAGT	down	0.951674	-0.0714603	0.716397	77.3924	73.6523	76.4607	76.6386	67.8577	94.6505	70.6488	66.8778	76	62	95	109	72	50	middle
1160	hsa-miR-17-3p_R-1	ACTGCAGTGAAGGCACTTGTA	up	1.12071	0.164414	0.717003	459.488	514.953	293.77	745.372	505.719	389.022	509.26	480.182	292	603	708	448	519	359	middle
1161	hsa-miR-376a-3p_1ss6AG	ATCATGGAGGAAAATCCACGT	down	0.901007	-0.150391	0.717147	195.885	176.494	97.085	184.18	248.216	237.06	180.056	170.538	96.5	149	347.5	273	183.5	127.5	middle
1162	hsa-miR-4802-3p	TACATGGATGGAAACCTTCAAGC	down	0.548388	-0.866731	0.717783	2.60506	1.42858	0	0	4.28575	7.81518	0	0	0	0	6	9	0	0	low
1163	bta-miR-342_R-3	TCTCACACAGAAATCGCACCCA	up	1.45365	0.539681	0.718038	12.1345	17.6394	10.0606	0	42.8575	6.07847	19.6247	10.7004	10	0	60	7	20	8	middle
1164	mmu-miR-1983	CTCACCTGGAGCATGTTTTCT	down	0.785112	-0.34903	0.72303	179.08	140.598	125.758	273.179	22.8573	64.2581	307.126	165.857	125	221	32	74	313	124	middle
1165	hsa-miR-381-5p_R+1	AGCGAGGTTGCCCTTTGTATATT	down	0.843266	-0.245941	0.723491	23.575	19.88	8.04849	17.3055	34.286	29.524	11.7748	29.4262	8	14	48	34	12	22	middle
1166	hsa-miR-29b-3p_R-3	TAGCACCATTTGAAATCAGT	down	0.919788	-0.120627	0.724072	3070.73	2824.42	2690.04	1966.23	3817	2867.66	2590.13	3754.41	2673.83	1590.67	5343.75	3302.42	2639.67	2806.92	middle
1167	hsa-miR-548ad-5p	AAAAGTAATTGTGGTTTTTG	down	0.849915	-0.23461	0.726658	53.6671	45.6125	27.4631	25.8022	83.5721	68.1709	54.3312	38.4993	27.2976	20.8738	117	78.506	55.3702	28.7833	middle
1168	ppy-miR-548a	AAAAGTAATTGTGGTTTTTG	down	0.849915	-0.23461	0.726658	53.6671	45.6125	27.4631	25.8022	83.5721	68.1709	54.3312	38.4993	27.2976	20.8738	117	78.506	55.3702	28.7833	middle
1169	mml-miR-378d_R+1_2ss21CG22AC	ACTGGACTTGGAGTCAGAAGGCT	up	1.14698	0.197838	0.726698	1032.04	1183.73	758.068	1860.96	932.151	734.627	941.003	1420.48	753.5	1505.5	1305	846	959	1062	middle
1170	nle-miR-378d_R+3	ACTGGACTTGGAGTCAGAAGGCT	up	1.14698	0.197838	0.726698	1032.04	1183.73	758.068	1860.96	932.151	734.627	941.003	1420.48	753.5	1505.5	1305	846	959	1062	middle
1171	hsa-miR-708-3p_L-1R+1	AACTAGACTGTGAGCTTCTAGA	up	1.14187	0.191392	0.727725	548.162	625.927	319.928	922.135	635.72	423.756	454.311	766.419	318	746	890	488	463	573	middle
1172	hsa-miR-487b-3p	AATCGTACAGGGTCATCCACTT	down	0.950102	-0.0738463	0.730105	1043.78	991.694	935.637	971.579	1067.87	1286.03	995.952	849.348	930	786	1495	1481	1015	635	middle
1173	bta-miR-1246_L+4R+1	ATTAAATGGATTTTTGGAGCAGGG	down	0.8093	-0.305254	0.730667	24.7159	20.0026	8.04849	40.1734	11.7858	39.9443	18.1528	16.0507	8	32.5	16.5	46	18.5	12	middle
1174	hsa-miR-153-3p	TTGCATAGTCACAAAAGTGATC	up	1.15889	0.212747	0.731131	13.2129	15.3123	11.5697	8.65274	25.7145	11.7228	15.2091	12.7068	11.5	7	36	13.5	15.5	9.5	middle
1175	hsa-miR-548au-5p_R-1	AAAAGTAATTGCGGTTTTTG	down	0.818735	-0.288532	0.731653	21.3537	17.483	12.1953	5.25345	35.0003	27.7149	25.0884	11.2578	12.1218	4.25	49	31.9167	25.5682	8.41667	middle
1176	hsa-miR-548o-5p_R-2	AAAAGTAATTGCGGTTTTTG	down	0.818735	-0.288532	0.731653	21.3537	17.483	12.1953	5.25345	35.0003	27.7149	25.0884	11.2578	12.1218	4.25	49	31.9167	25.5682	8.41667	middle
1177	hsa-miR-145-5p	GTCCAGTTTTCCCAGGAATCCCT	up	1.04202	0.0593872	0.732007	26967.9	28101.2	29993.7	28353.8	25955.9	26174.8	22659.6	32069.2	29813	22938	36338	30143	23093	23976	high
1178	hsa-miR-188-3p	CTCCCACATGCAGGGTTTGCA	up	1.15294	0.205322	0.73477	15.4892	17.8581	26.1576	7.41664	20.0002	16.4987	20.6059	9.36289	26	6	28	19	21	7	middle
1179	mmu-mir-6240-p5_1ss11AG	GCGAAGGCCCGCGGCGGGT	up	1.24537	0.316578	0.735192	369.76	460.49	568.928	758.969	53.5719	158.909	349.81	600.562	565.5	614	75	183	356.5	449	middle
1180	hsa-miR-21-3p_R+1	CAACACCAGTCGATGGGCTGTC	up	1.50628	0.59099	0.735367	1698.4	2558.27	271.637	6883.87	519.29	501.908	1804.49	2788.8	270	5569	727	578	1839	2085	middle
1181	hsa-miR-656-3p	AATATTATACAGTCAACCTCT	up	1.0791	0.109832	0.735473	882.272	952.061	1038.26	1201.49	616.434	989.923	778.118	878.774	1032	972	863	1140	793	657	middle
1182	hsa-miR-6502-5p	AGCTCTAGAAAGATTGTTGACC	down	0.579293	-0.787635	0.738525	2.89451	1.67677	5.03031	0	0	8.68353	0	0	5	0	0	10	0	0	low
1183	hsa-miR-487a-3p	AATCATACAGGGACATCCAGTT	down	0.895752	-0.158828	0.73859	197.847	177.222	138.837	224.971	167.859	280.478	206.059	107.004	138	182	235	323	210	80	middle
1184	mmu-miR-7044-5p_L-1_1ss2TG	GGTGGTGGTGGTGGCGGC	up	1.44388	0.529946	0.73883	2.31561	3.34345	5.03031	0	5.00004	6.94683	0	0	5	0	7	8	0	0	low
1185	hsa-miR-340-3p	TCCGTCTCAGTTACTTTATAGC	up	1.08187	0.113533	0.738843	154.071	166.685	202.218	160.694	137.144	209.273	143.26	109.68	201	130	192	241	146	82	middle
1186	hsa-miR-196b-5p_R-1	TAGGTAGTTTCCTGTTGTTGG	down	0.834539	-0.260948	0.738992	3558	2969.29	1521.17	5225.02	2161.69	2146.57	2610.08	5917.34	1512	4227	3026.33	2472	2660	4424	middle
1187	mmu-miR-146a-5p_R+1	TGAGAACTGAATTCCATGGGTTT	up	1.21953	0.286331	0.741322	9627.16	11740.7	7482.08	4951.84	22788.1	9596.17	10437.4	8847.93	7437	4006	31903	11051	10637	6615	high
1188	ssc-miR-339_R+2	TCCCTGTCCTCCAGGAGCTCATA	up	1.70821	0.772483	0.742638	0.723628	1.23611	0	3.70832	0	2.17088	0	0	0	3	0	2.5	0	0	low
1189	hsa-miR-551b-5p_R+1	GAAATCAAGCGTGGGTGAGACCT	up	1.49179	0.577041	0.742789	9.36289	13.9674	31.1879	0	10.7144	0	0	28.0887	31	0	15	0	0	21	middle
1190	hsa-miR-376b-3p_R-1	ATCATAGAGGAAAATCCATGT	down	0.826026	-0.275741	0.746528	21.5838	17.8288	0	23.486	30.0003	13.0253	19.6247	32.1013	0	19	42	15	20	24	middle
1191	PC-5p-64361_21	ACCAGGCAAGAACTACTGTCT	down	0.698289	-0.518104	0.747286	3.40972	2.38097	0	0	7.14292	4.34177	5.8874	0	0	0	10	5	6	0	low
1192	hsa-miR-643	ACTTGTATGCTAGCTCAGGTAG	up	1.42816	0.514153	0.747952	2.61662	3.73695	5.03031	6.18053	0	0	7.84987	0	5	5	0	0	8	0	low
1193	hsa-miR-941	CACCCGGCTGTGTGCACATGTGC	down	0.940517	-0.0884733	0.750272	334.093	314.22	369.225	218.791	354.646	316.949	396.418	288.912	367	177	496.5	365	404	216	middle
1194	hsa-miR-503-5p_R-1	TAGCAGCGGGAACAGTTCTGCA	up	1.13089	0.177464	0.750797	614.577	695.021	305.843	991.357	787.864	626.083	801.668	415.98	304	802	1103	721	817	311	middle
1195	hsa-miR-15a-3p_1ss22AT	CAGGCCATATTGTGCTGCCTCT	up	1.41688	0.502715	0.751362	10.5284	14.9174	0	6.18053	38.5718	6.07847	10.7936	14.7131	0	5	54	7	11	11	middle
1196	hsa-miR-18a-5p_R-3	TAAGGTGCATCTAGTGCAGA	down	0.870722	-0.199716	0.752411	301.377	262.416	103.624	265.763	417.861	175.407	310.07	418.655	103	215	585	202	316	313	middle
1197	hsa-miR-339-5p_R-3	TCCCTGTCCTCCAGGAGCTC	up	1.13309	0.180261	0.753615	2050.42	2323.3	2062.43	3640.33	1267.15	1283.43	2462.9	2404.92	2050	2945	1774	1478	2510	1798	middle
1198	hsa-miR-142-3p_R-1	TGTAGTGTTTCCTACTTTATGG	up	1.22825	0.296601	0.755592	2258.08	2773.48	949.722	1894.95	5475.76	1291.24	2183.25	3299.75	944	1533	7666	1487	2225	2467	middle
[truncated: 304 more rows]
